# Supplementary material for: Transcriptional landscape of Mycobacterium tuberculosis infection in macrophages
Source: Sci Rep. 2018 Apr 30;8:6758. doi: 10.1038/s41598-018-24509-6 (PMC5928056; doi:10.1038/s41598-018-24509-6)
Supplement: Supplementary file 2 — Supplementary Table S1 [file 41598_2018_24509_MOESM2_ESM.xlsx]

## Sheet: S1
			Supplementary Table S1 Sample quality assessment
			Library Name	RIN value of RNA	Number of mapped tag Counts
			Unstimulated_0h_rep1	10	787836
			Unstimulated_0h_rep2	10	2220258
			Unstimulated_0h_rep3	9.5	9931810
			Unstimulated_24h_rep1	9.9	1166892
			Unstimulated_24h_rep2	9.9	1395430
			Unstimulated_24h_rep3	7.5	15090860
			Unstimulated_24h_rep4	10	6910656
			Unstimulated_28h_rep1	9.9	1403270
			Unstimulated_28h_rep2	9.8	1879566
			Unstimulated_28h_rep3	9.6	14849432
			Unstimulated_36h_rep1	9.8	2001019
			Unstimulated_36h_rep2	10	1899915
			Unstimulated_36h_rep3	10	11516235
			Unstimulated_48h_rep1	9.5	1380464
			Unstimulated_48h_rep2	9.4	2328434
			Unstimulated_48h_rep3	9.7	8024457
			Unstimulated_72h_rep1	9.8	812154
			Unstimulated_72h_rep2	9.8	2118542
			Unstimulated_72h_rep3	10	8397381
			IFNγ_4h_rep1	9	798651
			IFNγ_4h_rep2	10	2655669
			IFNγ_4h_rep3	9.8	15095097
			IFNγ_12h_rep1	9.9	914362
			IFNγ_12h_rep2	10	2919074
			IFNγ_12h_rep3	10	14505985
			IFNγ_24h_rep1	10	733725
			IFNγ_24h_rep2	9.9	1721441
			IFNγ_24h_rep3	10	16279576
			IFNγ_24h_rep4	10	7981789
			IFNγ_48h_rep1	9.5	1173765
			IFNγ_48h_rep2	9.5	725384
			IFNγ_48h_rep3	9.1	13085327
			IL 4/IL 13_4h_rep1	10	900932
			IL 4/IL 13_4h_rep2	9.7	848179
			IL 4/IL 13_4h_rep3	10	15426396
			IL 4/IL 13_12h_rep1	9.9	1927283
			IL 4/IL 13_12h_rep2	10	884815
			IL 4/IL 13_12h_rep3	9.8	15402034
			IL 4/IL 13_24h_rep1	9.6	1144790
			IL 4/IL 13_24h_rep2	9.9	1175938
			IL 4/IL 13_24h_rep3	7.7	14613732
			IL 4/IL 13_24h_rep4	10	14116270
			IL 4/IL 13_48h_rep1	9.7	697295
			IL 4/IL 13_48h_rep2	9.6	1341056
			IL 4/IL 13_48h_rep3	10	6504641
			Mtb_4h_rep1	7.9	2897101
			Mtb_4h_rep2	10	1009911
			Mtb_4h_rep4	10	17035043
			Mtb_12h_rep1	8	2449463
			Mtb_12h_rep2	8.6	1141440
			Mtb_12h_rep4	10	8278543
			Mtb_24h_rep1	8.3	2659895
			Mtb_24h_rep2	10	1206968
			Mtb_24h_rep4	10	11065785
			Mtb_48h_rep1	7.9	953111
			Mtb_48h_rep2	9.2	460316
			Mtb_48h_rep4	10	12220978
			IFNγ_Mtb_4h_rep1	9	2489776
			IFNγ_Mtb_4h_rep2	9.9	714755
			IFNγ_Mtb_4h_rep4	9.9	10085075
			IFNγ_Mtb_12h_rep1	7.9	4188575
			IFNγ_Mtb_12h_rep2	9.9	648241
			IFNγ_Mtb_12h_rep4	9.9	17596250
			IFNγ_Mtb_24h_rep1	8.4	1549492
			IFNγ_Mtb_24h_rep2	9.9	9964379
			IFNγ_Mtb_24h_rep4	10	15066567
			IFNγ_Mtb_48h_rep1	8.6	1847479
			IFNγ_Mtb_48h_rep2	7.8	9376085
			IFNγ_Mtb_48h_rep4	9.4	12868372
			IL 4/IL 13_Mtb_4h_rep1	9.5	2285794
			IL 4/IL 13_Mtb_4h_rep2	9.9	11738735
			IL 4/IL 13_Mtb_4h_rep4	10	11676814
			IL 4/IL 13_Mtb_12h_rep1	7.8	2961573
			IL 4/IL 13_Mtb_12h_rep2	10	10544419
			IL 4/IL 13_Mtb_12h_rep4	10	18969698
			IL 4/IL 13_Mtb_24h_rep1	8.9	1335376
			IL 4/IL 13_Mtb_24h_rep2	9.7	11009551
			IL 4/IL 13_Mtb_24h_rep4	10	18197757
			IL 4/IL 13_Mtb_48h_rep1	9.5	2024809
			IL 4/IL 13_Mtb_48h_rep2	9.7	8800202
			IL 4/IL 13_Mtb_48h_rep4	10	17379556
