# Supplementary material for: Transcriptional landscape of Mycobacterium tuberculosis infection in macrophages
Source: Sci Rep. 2018 Apr 30;8:6758. doi: 10.1038/s41598-018-24509-6 (PMC5928056; doi:10.1038/s41598-018-24509-6)
Supplement: Supplementary file 3 — Supplementary Table S2 [file 41598_2018_24509_MOESM3_ESM.xlsx]

## Sheet: S2a
	Supplementary Table S2a Up- regulated protein coding genes in Mtb-infected macrophages
							Expression (TPM)									K mean
				Fold Change (log FC)			Unstimulated				M.tuberculosis infection				Transcription	Cluster
	Gene ID	Symbol	4h	12h	24h	48h	4h	12h	24h	48h	4h	12h	24h	48h	Factor	Number
	68480	1110007C09Rik	1.50*	0.15	-0.52	-0.52	119.51	144.33	181.17	213.54	318.03	145.34	121.06	146.73		5
	117171	1110038F14Rik	1.83*	1.10*	0.23	-0.02	34.42	33.45	32.16	28.18	114.11	65.81	36.72	28.73		5
	74152	1300002K09Rik	0.57	2.37*	2.69	2.07	4.16	4.79	3.3	5.35	6.71	22.5	20.64	21.48		1
	74211	1700017B05Rik	1.27*	2.07	0.41	0.72	31.56	36.05	39.7	48.74	74.4	137.59	50.97	78.82		2
	69053	1810013L24Rik	1.22*	0.89	0.37	0.74	28.93	31.77	25.78	25.14	64.64	53.96	31.11	39.89		4
	69126	1810022K09Rik	1.18*	1.21*	0.83	1.1	96.05	78.49	79.17	88.21	206.37	167.4	135.35	185.27		2
	67704	1810037I17Rik	1.11*	1.19	0.66	0.55	29.87	43.45	46.45	58.82	60.19	90.85	69.29	85.27		2
	70133	2210406H18Rik	2.79*	1.49	1.57	1.11	5.17	6.98	5.58	2.94	33.69	18.62	14.73	4.7		3
	72190	2510009E07Rik	2.00*	0.11	1.35	0.91	5.11	7.46	4.89	7.44	21.62	7.19	12.08	12.59		4
	72612	2700029M09Rik	1.16*	1.02*	0.81	0.9	50.29	47.61	46.77	59.66	108.83	88.93	77.5	109.92		2
	67246	2810474O19Rik	1.28*	0.42	0.62	0.61	76.29	73.04	63.08	56.68	177.28	88.55	92	84.37		4
	68204	2900060B14Rik	1.48*	0.53	0.16	-0.2	24.24	34.5	27.42	32.57	63.22	44.81	29.51	27.63		5
	66598	3110001I22Rik	1.53*	1.02	0.55	0.34	32.04	29.06	24.89	27.98	85.2	53.95	34.38	35.01		4
	73205	3110043O21Rik	1.96*	1.39*	0.72	0.98	21.86	19.74	19.81	21.15	80.75	48.38	31.48	39.81		4
	66680	3230401D17Rik	1.12*	0.73	-0.05	0.11	9.3	8.8	6.39	7.99	21.32	13.34	5.33	8.81		5
	68190	5330426P16Rik	1.97*	1	0.81	0.48	31.37	34.5	41.02	42.89	119.12	64.96	70.41	57.49		4
	70617	5730508B09Rik	3.42*	2.77*	2.12*	2.34	17.61	15.68	13.56	14.57	172.94	96.46	54.21	69.82		2
	230279	6330416G13Rik	0.08	0.75	1.35*	1.37	21.51	17.45	17.29	10.42	20.31	27.29	40.79	24.7		1
	76220	6530402F18Rik	3.47*	3.60*	2.36	1.54	2.64	2.51	3.8	3.76	24.51	27.41	16.7	8.6		2
	329562	A530013C23Rik	2.66*	2.85*	1.11	1.84	5.71	3.56	6.2	6.09	34.68	23.98	13.24	21.48		2
	213438	A630033H20Rik	3.25*	3.27*	1.09	2.07	9.36	8.38	10.49	10.47	84.15	73.28	19.49	45.72		2
	320770	A630072M18Rik	4.58*	1.47	0.36	-0.34	0.71	1.74	1.72	2.88	26.19	4.61	2.27	3.44		4
	433470	AA467197	7.05*	7.05*	4.41*	3.72	2.45	1.22	1.72	1.65	285	139.77	29.73	21.46		2
	234734	Aars	1.56*	1.49*	0.99	1.01	42.67	40.41	36.96	38.36	118.06	105.46	68.65	75.48		2
	17250	Abcc1	2.19*	1.56*	0.6	0.32	107.62	121.72	142.73	131.47	469.09	328.86	207.31	162.5		4
	239273	Abcc4	0.48	1.21*	0.63	0.16	13.38	11.75	13.25	12.13	16.77	26.02	19.18	14.67		3
	27416	Abcc5	1.74*	2.09*	0.55	0.39	62.08	75.49	82.59	94.34	200.44	300.06	119.27	122.03		4
	27407	Abcf2	0.53	1.13*	0.61	0.37	13.91	11.11	11.45	14.52	18.64	21.67	17.05	19.43		2
	226016	Abhd17b	1.36*	1.15	0.22	0.38	19.15	19.23	20.02	17	48.32	38.68	22.03	22.42		4
	70178	Abhd17c	2.90*	0.89	-0.19	0.58	11.65	21.07	22.67	27.5	83.87	34.68	18.23	41.21		4
	67469	Abhd5	1.37*	1.01	0.41	0.29	24.49	32.07	27.04	38.75	61.96	58.74	34.47	47.37		4
	11308	Abi1	1.40*	0.62	0.08	-0.06	79.36	88.75	90.14	94.37	199.87	123.7	89.55	88.96		5
	109934	Abr	1.65*	1.44*	0.44	0.65	36.22	44.47	47.91	51.23	108.37	110.4	62.6	79.27		2
	73112	Abracl	2.16*	1.94*	0.95	0.83	71.25	73.04	65.46	80.63	304.6	256.77	120.46	141.65		4
	99382	Abtb2	5.26*	2.87	2.32	2.32	1.09	1.79	1.47	2.16	31.35	11.01	5.34	8.2		4
	170760	Acbd3	2.10*	1.11	0.77	1.03	41.55	51.25	43.2	44.11	168.98	101	69.23	89.42		4
	56360	Acot9	2.11*	1.54*	0.17	0.7	14.77	14.97	17.28	15.41	57.25	38.84	17.37	26.06		4
	11433	Acp5	1.57*	3.50*	3.31*	3.73	24.41	13.53	14.58	17.83	67.18	141.73	137.48	229.86		1
	56318	Acpp	4.83*	6.60*	4.60*	5.8	1.14	1.58	1.57	4.51	23.01	124.87	30.66	232.02		2
	14081	Acsl1	2.47*	2.23	0.99	0.65	295.08	364.77	476.65	501.73	1606.94	1663.84	954.4	784.64		2
	50790	Acsl4	1.79*	1.45	0.48	0.75	94.81	92.93	107.24	119.82	312.7	234.64	145.72	197.69		4
	433256	Acsl5	2.11*	1.7	1.34	0.24	7.13	7.86	6.94	9.63	28.35	23.9	16.25	10.31		4
	109711	Actn1	1.58*	1.05	0.05	0.19	58.37	63.27	60.68	70.76	165.08	121.08	61.71	79.87		4
	11479	Acvr1b	1.72*	1.28*	0.72	0.49	22.76	21.37	29.72	26.05	69.96	47.22	45.56	36.91		4
	11504	Adamts1	5.39*	4.34	2.36	2.38	1.59	3.31	3	9.44	62.21	59.59	15	47.19		2
	67426	Adck3	2.17*	1.63*	0.32	0.9	5.36	7.39	5.36	8.59	25.24	21.16	6.81	14.1		4
	11535	Adm	6.46*	6.05	3.27	4.34	0.16	0.12	0.32	1.07	30.41	17.55	4.51	10.91		2
	11540	Adora2a	5.43*	4.67*	3.99*	4.02	2.63	2.29	1.89	1.73	73.21	48.22	21.21	19.01		2
	11541	Adora2b	5.43*	5.24*	3.44*	3.94	4.25	4.36	6.56	6.67	179.25	162.58	69.12	100.53		2
	56436	Adrm1	1.11*	0.99	0.41	0.37	40.62	45.54	49.55	49.79	81.93	82.54	63.09	64.22		2
	11564	Adsl	0.25	1.19*	0.83	0.9	21.86	16.75	19.28	19.04	24.5	35.13	31.95	36.89		1
	11569	Aebp2	1.47*	1.45*	0.15	0.43	26.92	22.23	21.26	22.44	68.1	55.14	21.62	30.29	1	4
	17355	Aff1	2.02*	1.01	0.65	0.56	49.96	55.1	45.39	40.93	194.25	101.53	69.23	60.44	1	4
	69597	Afg3l2	1.52*	0.94	-0.04	0.71	27.82	33.06	34.02	31.63	78.38	58.42	31.44	53.01		4
	216549	Aftph	1.55*	1.13	0.62	0.27	42.37	39.26	30.98	19.66	115.77	78.53	45.76	24.16		5
	15463	Agfg1	1.73*	0.91	0.29	0.6	41.07	53.85	53.31	52.29	128.73	92.1	61.53	78.26		4
	239528	Ago2	1.23*	1.57	-0.07	0.39	14.86	19.03	22.21	18.62	32.67	51.15	20.14	25.5		4
	214150	Ago3	1.94*	1.05	0.43	0.25	20.57	21.25	21.3	20.18	76.65	39.26	27.18	23.55		4
	68262	Agpat4	1.63*	1.20*	0.46	0.76	23	19.83	20.69	20.12	67.96	41.07	27.35	33.48		4
	52123	Agpat5	1.22*	0.55	0.39	0.3	49.33	56.12	53.55	63.51	107.6	74.78	66.75	77.16		4
	11603	Agrn	1.45*	2.33*	1.52	0.45	11.84	8.46	8.87	7.53	28.69	38.66	23.77	10.23		3
	11610	Agtrap	1.30*	1.89*	1.32	0.85	59.19	66.37	72.18	63.17	137.2	229.88	173.72	111.49		2
	226691	AI607873	1.30*	0.36	0.56	0.8	72.49	66.51	48.47	35.62	169.2	78.12	68.65	60.52		3
	66253	Aig1	1.47*	0.66	0.01	0.15	9.8	13.35	15.55	11.7	27.24	20	15.75	14.77		4
	11641	Akap2	4.51*	2.85*	0.43	1.05	5.98	9.75	11.05	17.25	143.29	64.29	14.83	36.07		4
	57373	Akip1	-0.27	1.33*	0.47	0.92	17.57	14.46	16.07	15.94	15.93	35.01	21.54	31.68		1
	11652	Akt2	1.63*	-0.01	-0.29	-0.73	23.31	23.79	22.46	25.92	68.35	22.08	17.23	14.73		5
	11658	Alcam	2.72*	2.43*	0.18	1.13	81.87	121.45	123.48	163.66	511.22	584.95	134.75	341.23		4
	102580	Alg9	0.56	1.35*	0.76	0.81	13.8	11.96	12.91	13.73	21.45	28.51	20.18	23.09		2
	11717	Ampd3	3.18*	1.78*	0.13	-0.48	24.39	37.62	44.44	64.09	217.99	122.21	47.9	45.29		4
	70797	Ankib1	1.42*	0.71	0.09	0.32	12	13.27	12.4	14.7	29.57	18.99	11.71	16.34		4
	81702	Ankrd17	1.14*	0.35	0.16	-0.3	23.56	26.26	24.93	24.66	48.36	29.79	25.95	18.63		5
	67434	Ankrd33b	2.37*	1.63	0.18	0.93	17.42	19.18	21.14	14.18	88.46	53.32	22.47	28.84		4
	11737	Anp32a	1.00*	0.88	1.01	0.59	133.78	122.31	108.8	130.42	255.04	209.86	208.52	194.66		2
	16790	Anpep	1.02*	0.98	-0.13	-0.62	394.63	423.32	431.62	492.33	765.85	777.31	382.64	313.42		5
	16952	Anxa1	1.10*	0.24	-0.22	-0.74	275.68	259	295.39	477.83	560.67	278.56	241.44	280.71		5
	11744	Anxa11	1.45*	1.26	-0.02	0.21	49.03	47.65	50.87	52.35	129.13	104.94	48.84	61.23		4
	11745	Anxa3	1.51*	1.13	-0.27	-0.28	34.84	42.45	49.36	71.9	97.63	85.7	39.53	58.59		5
	11747	Anxa5	1.67*	1.66*	0.18	0.75	407.65	403.87	477.51	595.94	1239.27	1183.2	526.46	965.93		4
	11750	Anxa7	1.41*	0.83	0.43	0.22	67.34	52.82	57.25	71.23	170.24	86.06	74.26	82.18		4
	11777	Ap3s1	1.36*	0.48	0.48	0.28	18.76	28.64	25.18	34.95	42.91	35.71	32.87	40.35		2
	225372	Apbb3	2.65*	1.54	0.41	0.1	10.29	7.23	9.65	10.04	61.44	18.63	13.48	10.02		4
	11800	Api5	1.16*	0.67	0.38	0.22	80.88	77.74	82.19	80.39	173.24	114.61	103.13	92.07		4
	72993	Appl1	1.64*	1.23*	0.4	0.57	20.88	23.85	24.04	25.25	63.27	51.05	29.86	35.96		4
	11843	Arf4	2.08*	1.25*	0.42	0.64	158.65	165.26	162.95	168.95	635.81	359.7	208.72	258.25		4
	66251	Arfgap3	1.25*	0.41	-0.06	0.73	20.42	21	20.01	16.51	47.42	26.28	18.34	28.83		4
	11847	Arg2	2.41*	0.3	0.5	0.6	157.2	234.05	268.88	252.54	811.25	271.49	380.59	381.82		4
	71704	Arhgef3	2.49*	1.73*	-0.03	-0.3	36.06	31.73	33.95	25.93	198.57	98.34	31.47	22.32		5
	214855	Arid5a	1.62*	0.04	0.39	0.49	28.09	30.44	26.58	14.74	79.91	28.06	33.17	19.3	1	5
	23806	Arih1	1.24*	0.37	0.02	0	37.77	37.49	43.25	43.13	86.45	44.76	42.49	43.88		5
	23807	Arih2	1.31*	0.53	-0.12	-0.26	17.84	21.18	21.53	22.14	40.01	27.56	18.73	18.14		5
	104303	Arl1	1.20*	0.98	0.6	0.2	64.55	75.49	78	101.82	138.72	136.44	112.04	115.23		2
	11861	Arl4a	1.68*	0.48	-0.09	0.18	12.33	15.07	14.8	12.48	34.58	18.91	12.92	13.57		5
	75869	Arl5b	3.95*	2.49	0.69	1.54	4.89	7.82	7.2	8.77	80.9	39.34	11.25	25.79		4
	217151	Arl5c	1.46*	-0.74	-0.05	-0.15	109.6	127.71	103.92	76.31	291.11	71.03	98.38	67.78		5
	68724	Arl8a	1.50*	0.78	0.2	0.33	159.79	180.95	179.3	170.29	433.57	287.66	198.44	210.55		4
	71703	Armcx3	1.17*	0.78	0.37	0.15	13.05	11.34	11.39	16.39	29.98	18.94	13.31	16.5		4
	66412	Arrdc4	3.23*	2.25*	0.78	2.04	18.16	16.93	20.35	18.7	160.11	73.12	32.97	73.45		4
	77987	Ascc3	1.47*	1.81*	0.61	0.6	51.04	49.78	46.28	44.02	133.92	159.24	67.01	66.32		4
	66403	Asf1a	1.28*	1.45*	0.69	0.63	13.9	12.49	11.99	16.33	33.33	31.27	18.73	24.91		2
	27053	Asns	3.97*	3.36*	1.82*	2.1	6.56	7.53	8.19	7.25	87.06	71.18	26.18	34.99		2
	67979	Atad1	1.30*	0.48	0.05	0.36	49.99	48.2	52.06	50.67	115.52	61.64	51.67	63.32		4
	11908	Atf1	1.13*	0.6	0.13	-0.41	16.32	22.68	20.39	23.5	35.77	31.61	21.13	18.33	1	5
	11910	Atf3	3.56*	2.05*	0.96	0.8	132.88	156.7	147.63	222.64	1490.24	583.8	280.22	373.9	1	4
	11911	Atf4	2.01*	2.83*	1	1.52	161.65	151.41	157.42	195.81	626.11	971.38	304.26	541.96	1	2
	107503	Atf5	1.26*	1.48	0.97	0.4	39.15	37.21	39.31	62.13	88.76	97.12	75.19	80.24	1	2
	76295	Atp11b	1.71*	0.58	0.02	0.19	29.85	34.89	31.91	38.69	92.37	47.5	30.91	42.96		4
	11933	Atp1b3	1.55*	0.41	-0.06	-0.61	167.57	250.67	263.05	294.66	467.53	304.3	240.5	191.74		5
	66335	Atp6v1c1	1.02*	0.97	-0.11	0.56	98.53	127.02	120.73	132.35	191.78	225.31	108.03	191.83		4
	11973	Atp6v1e1	2.14*	2.17*	0.77	0.47	83.99	84.38	89.4	129	356.39	351.58	147.38	175.79		4
	108664	Atp6v1h	1.76*	1.56*	0.44	0.91	67.22	79.94	83.51	99.94	220.23	215.67	109.7	184.86		2
	17706	ATP8	2.53*	0.67	0.99	1.39	363.8	477.76	400.35	469.95	2030.5	714.08	775.39	1241.99		4
	50771	Atp9b	1.51*	0.83	0.07	0.03	26.48	30.61	34.63	30.81	72.47	49.49	34.21	31.12		4
	100382	AW011738	2.77*	3.53*	2.42	3.1	4.73	3.82	3.24	1.66	29.73	41.63	14.98	13.27		3
	107350	AW112010	3.32*	3.32*	2.81	1.95	240.15	165.8	112.27	76.06	2302.69	1569.41	773.3	292.32		3
	27215	Azi2	1.26*	0.87	0.35	0.27	59.61	50.27	52.05	43.3	134.21	84.28	63.07	51.62		5
	54375	Azin1	1.92*	2.33	0.73	1.78	112.37	132.07	121.76	116.09	401.51	595.23	193.81	388.92		2
	53625	B3gnt2	1.95*	1.01	0.23	0.6	106.8	115.12	106.15	83.05	388.2	210.21	118.13	123.99		4
	56336	B4galt5	2.16*	0.72	0.62	1.31	107.49	136.83	94.09	84.29	451.11	202.14	137.71	208.31		4
	81913	Bambi-ps1	2.76*	3.13*	1.88	1.18	7.06	5.63	5.21	3.87	41.15	44.16	16.95	7.54		3
	70350	Basp1	1.71*	1.17	-0.25	0.25	161.13	182.93	208.5	288.96	499.3	371.46	169.49	334.06		4
	53314	Batf	1.47	1.97*	1.88	1.64	22.55	18.76	15.44	19.35	59.43	68.14	52.41	57.51	1	2
	74481	Batf2	3.14*	2.03	1.83	1.23	5.71	5.49	3.68	3.64	43.94	18.97	10.5	6.03	1	4
	217578	Baz1a	1.16*	1.37*	0.54	0.76	16.53	14.95	13.59	12.55	35.4	35.73	17.6	21.18		4
	105203	BC016423	1.85*	1.44*	0.52	0.3	11.39	10.2	10.17	9.26	39.07	24.86	13.72	10.65		4
	12040	Bckdhb	0.69	1.89*	1.2	1.31	12.84	13.39	14.22	13.77	18.72	44.83	30.92	35.8		1
	12042	Bcl10	1.43*	0.53	-0.15	-0.11	90.72	106.24	104.18	95.85	235.7	141.14	90.88	88.13		5
	12044	Bcl2a1a	5.18*	5.94*	5.76*	5.51	3.04	1.06	0.84	1.03	85.23	59.47	41.97	53.43		2
	12045	Bcl2a1b	5.06*	3.95	2.63	1.68	1.82	1.01	0.98	1.72	45.96	18.08	7.1	7.45		4
	12047	Bcl2a1d	7.15*	4.22	2.85	2.45	0.11	0.12	0.61	0.44	32.89	11.47	4.44	3.86		2
	12048	Bcl2l1	1.56*	0.39	-0.23	-0.12	67.93	102.76	104.25	124.97	190.71	121.58	86.06	113.51		5
	71458	Bcor	1.89*	1.4	0.84	0.5	19.64	22.35	19.51	17.2	71.88	52.79	32.01	24.56		4
	67118	Bfar	1.74*	0.89	0.69	0.43	30.74	32.14	26.1	27.06	95.31	54.6	39.75	35.67		4
	20893	Bhlhe40	4.92*	3.80*	3.10*	2.59	10.2	11.61	9.76	15.94	294.81	148.07	82.71	94.32	1	2
	79362	Bhlhe41	2.35*	1.4	0.14	0.28	40.8	63.88	66.72	102.65	202.91	156.27	72.26	122.6	1	4
	12122	Bid	1.47*	1.33	0.37	1	12.18	11.73	10.01	10.46	32.67	27.79	12.95	21.07		4
	11796	Birc3	1.38*	0.56	0.21	0.03	49.42	49.59	48.94	47.26	120.62	66.69	53.41	46.95		5
	12211	Birc6	1.25*	0.89	0.04	0.79	52.91	55.75	62.91	55.1	121.94	93.99	61.96	93.75		4
	53619	Blcap	1.49*	0.48	0.37	-0.07	32.35	36.81	37.29	36.76	87.18	47.84	46.46	35.85		5
	12176	Bnip3	2.84*	1.52*	1.81*	1.79	27.17	33.97	30.87	36.84	182.85	90.19	106.15	122.41		2
	105246	Brd9	0.7	1.24*	0.62	-0.18	22.53	19.05	20.28	26	33.79	41.58	29.62	21.74		4
	12182	Bst1	1.64	2.24*	2.3	1.92	38.98	40.28	43.3	57.93	113.31	175.3	203.94	216.32		1
	12228	Btg3	3.02*	2.24*	0.69	1.55	4.66	5.18	9.41	7.83	34.16	22.13	14.07	22.08		2
	66882	Bzw1	1.19*	0.73	0.29	0.3	73.26	67.76	65.47	82.01	160.69	104.85	76.62	99.4		4
	226089	C030046E11Rik	1.76*	0.76	0.51	0.34	38.22	47.73	43.24	44.58	121.97	74.17	58.56	55.52		4
	606736	C920009B18Rik	1.37*	0.84	0.55	0.36	25.13	22.66	25.08	27.44	61.37	36.79	33.96	33.29		4
	12301	Cacybp	0.85	1.43*	0.9	0.82	88.11	78.18	77.97	89.49	151.02	194.15	138.32	156.23		2
	54598	Calcrl	2.59*	1.37*	0.36	0.16	49.69	34.72	36.5	40.19	291.92	82.35	44.45	45.25		5
	12328	Caml	1.09*	0.49	0.18	-0.24	38.32	34.73	36.59	40.24	75.92	43.96	39.61	33.98		5
	71934	Car13	2.41*	1.88*	1.28	1.35	58.18	56.81	50.71	52.01	295.12	192.79	116.88	129.33		4
	27267	Cars	1.23*	0.9	0.42	0.18	18.9	17.83	17.67	18.44	42.35	31.57	21.78	21.85		4
	12362	Casp1	1.61*	1.97*	1.6	0.95	127.57	102.65	85.99	118.11	374.81	376.04	249.72	225.51		2
	12363	Casp4	2.94*	2.30*	1.48	1.45	57.28	50.88	46.69	36.22	421.2	234.28	126.9	95.68		3
	12369	Casp7	2.64*	2.28*	1.26*	0.77	17.51	15.44	14.33	13.59	99.46	69.18	33.51	22.88		4
	12389	Cav1	5.41*	5.50*	3.3	2.73	3.69	2.88	5.44	8.5	146.29	121.8	52.71	54.26		2
	12400	Cbfb	1.13*	0.43	-0.23	0.01	23.73	21.8	26.1	26.68	46.98	26.62	20.47	26.59	1	5
	208650	Cblb	1.03*	0.4	-0.44	0.25	21.96	29.49	28.85	24.94	42.72	35.8	21.24	30.75		5
	67179	Ccdc25	2.11*	1.20*	0.62	0.59	18.67	18.18	19.3	19.45	74.28	37.57	27.42	26.8		4
	67501	Ccdc50	1.10*	0.54	0.24	0.4	62.56	57.53	57.56	57.71	126.75	76.62	64.28	74.12		4
	381045	Ccdc58	1.08*	0.86	0.67	1.16	12.38	13.86	11.19	14.89	23.72	23.67	17.76	31.15		2
	72123	Ccdc71l	1.55*	1.51*	0.42	0.6	12.77	11.91	13.33	10.68	36.42	30.57	16.92	16.66		4
	108673	Ccdc86	1.98*	2.21*	1.34	0.48	21.47	19.94	20.12	22.35	79.73	85.35	47.88	31.11		4
	20293	Ccl12	3.82*	1.55	2.43	0.57	10.34	9.54	8.9	15.15	137.89	25.12	44.58	22.95		4
	20296	Ccl2	4.69*	4.58*	4.37*	5.54	14.51	15.74	10.59	11.66	347.16	340.97	206.31	499.3		2
	20302	Ccl3	7.23*	6.33*	4.50*	4.77	146.46	173.81	182.08	221.45	20894.5	12643.1	3964.53	5815.14		2
	20303	Ccl4	8.30*	6.28*	4.97*	5.12	54.91	73.5	70.88	89.49	16362.4	5098.43	2150.6	2959.74		2
	20306	Ccl7	6.18*	5.49*	5.47*	6.56	6.94	7.43	4.6	5.02	452.97	300.4	193.34	435.02		2
	20308	Ccl9	1.95*	1.08	0.25	0.17	843.73	811.3	924.23	1030.42	3091.92	1559.1	1044.69	1152		4
	12444	Ccnd2	6.08*	3.05	1.44	1.23	0.67	1.77	2.66	2.29	61.1	15.49	6.71	6.22		4
	12452	Ccng2	2.12*	0.9	0.18	0.37	14.48	17.81	14.65	16.16	60.79	30.02	16.78	21.23		4
	56706	Ccnl1	1.42*	1.27	0.1	0.75	78.42	87.47	84.63	75.79	201.01	189.38	87.35	124.92		4
	12768	Ccr1	2.3	3.43*	1.28	3.4	2.85	2.73	6.52	6.26	11.67	26.97	14.64	67.77		1
	54199	Ccrl2	6.57*	4.17*	2.61*	3.15	41.96	56.97	55.56	51.51	3843.91	946.36	330.59	441.65		4
	12457	Ccrn4l	3.74*	1.64	0.92	0.52	4.09	5.1	5.32	3.85	56.66	14.65	9.48	6.75		4
	12462	Cct3	1.01*	1.80*	0.9	1.26	71.01	64.02	69.9	77.64	135.79	208.09	124.25	181.9		2
	12469	Cct8	1.03*	1.07	0.57	0.65	71.36	72.08	76.78	85.76	140.17	138.15	109.62	132.82		2
	12475	Cd14	2.88*	1.26	0.89	1.11	1205.41	1301.22	1291.87	1243.18	8500.95	2922.84	2359.1	2667.14		4
	17470	Cd200	6.62*	5.69*	4.34*	4.51	1.34	2.57	2.29	4.28	121.42	111.1	46.54	99		2
	12484	Cd24a	4.57*	6.72*	3.42*	5.56	3.4	2.58	3.47	2.84	82.65	262.54	37.9	137.3		2
	60533	Cd274	4.70*	3.61*	3.09*	2.82	96.53	102.21	68.73	72.47	2418.97	1170.53	567.11	500.2		2
	12489	Cd33	2.06*	1.25	0.62	1.2	27.52	35.37	44.15	34.91	111.83	78.95	67.31	78.48		2
	12494	Cd38	3.36*	2.98	2.6	2.49	36.43	55.94	72.33	77.04	362.79	426.21	433.9	441.57		2
	21939	Cd40	7.37*	6.77*	4.60*	3.94	5.11	3.01	2.94	2.33	794.42	290.56	64.45	36.56		3
	12505	Cd44	2.79*	1.66*	0.6	0.98	226.93	225.92	240.82	225.77	1499.21	654.43	346.74	434.88		4
	12515	Cd69	5.44*	4.91*	3.68*	3.14	9.76	5.77	3.58	2.82	401.46	160.64	38.94	15.63		3
	12522	Cd83	3.15*	1.19	-0.55	0.76	71.81	117.81	94.02	82.16	601	237.85	61.96	133.91		5
	12524	Cd86	3.84*	1.87*	0.58	0.76	15.11	16.39	15.53	15.84	211.35	54.56	22.07	27.21		4
	12527	Cd9	1.25*	1.32	-0.31	0.17	159.09	171.37	230.59	353.75	362.3	396.8	182.32	381.81		4
	104252	Cdc42ep2	2.31*	1.95	1.01	1	63.03	57.73	70.79	65.04	301.94	210.21	138.5	129.35		4
	12575	Cdkn1a	3.79*	1.82*	1.97*	0.86	179.7	122.66	101.91	103.57	2374.41	400.05	382.84	184.51		4
	67177	Cdt1	1.30*	0.16	0.14	-0.25	26.29	30.56	24.94	32.35	60.99	31.35	25.71	28.66		5
	321022	Cdv3	2.44*	1.36*	0.8	0.93	45.23	54.15	53.5	53.27	232.19	126.18	88.01	100.61		4
	75796	Cdyl2	1.22*	0.41	0.16	0.14	14.19	14.61	15.48	12.74	29.17	16.74	16.26	13.38		5
	12608	Cebpb	2.34*	1.24	0.46	0.92	363.45	444.91	488.53	463.81	1757.5	959	654.3	857.19	1	4
	13046	Celf1	1.09*	1.01	0.03	0.02	27.59	29.31	33.71	34.17	57.33	53.5	32.67	35.74		4
	12617	Cenpc1	1.07*	0.68	-0.18	0.49	13.89	14.65	16.95	12.49	29.95	20.94	14.86	18.97		4
	100038725	Cep85l	1.84*	1.64	0.33	1.29	7.12	7.73	7.8	4.99	26.26	22.33	8.81	12.8		4
	241447	Cers6	2.15*	1.08	0.44	0.01	100.92	124.12	113.59	107.06	427.69	241.66	149.69	106.37		4
	106143	Cggbp1	1.65*	0.82	0.37	0.69	69.24	75.98	72.44	70.83	204.53	122.06	88.46	112.87		4
	12642	Ch25h	8.07*	7.01*	2.82	0.7	0.36	0.23	1.69	1.55	109.83	22.02	9.78	2.77		4
	74277	Chic2	1.90*	1.09	0.26	0.35	42.95	54.2	48.86	52.21	154.31	105.03	55.95	67.04		4
	68942	Chmp2b	1.20*	0.54	-0.04	0.11	64.79	67.36	70.24	66.77	143.61	90.48	66.56	71.77		5
	75608	Chmp4b	1.28*	1.17	0.8	0.89	177.82	160.08	139.4	126.33	411.17	329.32	232.03	231.59		3
	109006	Ciapin1	1.21*	1.74	0.73	-0.3	8.33	7.55	6.55	14.2	20.04	22.92	10.88	12.04		4
	67236	Cinp	-0.4	1.40*	1.09	0.97	17.26	10.21	12.87	18.44	11.09	24.95	25.42	34.87		1
	12700	Cish	4.12*	3.16	1.34	1.78	1.4	1.09	1.83	1.28	25.7	10.24	4.52	5.28		4
	17684	Cited2	1.23*	0.24	-0.28	-0.79	139.62	138.04	126.38	130.27	315.76	148.99	101.83	74.54		5
	66197	Cks2	1.55*	1.67	0.57	0.5	12.87	18.8	19.47	25.6	33.21	54.46	27	36.41		2
	26373	Clcn7	1.73*	1.96*	1.23	1.06	77.09	73.68	59.64	65.6	244.06	266.61	135.31	133.72		3
	224250	Cldn25	1.62*	0.84	0.27	-0.11	15.44	17.17	15.6	24.23	45.45	27.51	17.03	20.88		4
	17474	Clec4d	1.92*	1.52*	0.33	0.34	846.43	878.51	1229.45	1435.12	3084.33	2351.57	1521.3	1791.82		4
	56619	Clec4e	4.47*	3.58	1.34	1.52	199.13	287.79	505.46	591.83	4360.49	3359.82	1297.16	1691.51		2
	29876	Clic4	3.79*	2.16*	0.62	0.49	90.73	107.06	104.33	120.52	1192.54	437.62	153.74	167.21		4
	216705	Clint1	1.26*	0.65	0.16	0.03	66.19	68.32	71.64	85.27	150.89	98.54	76.05	85.46		4
	71566	Clmp	0.97	2.29*	0.81	2.33	13.23	14.3	17.1	12.91	26.44	66.51	30.66	63.71		2
	211286	Cln5	2.18*	1.58*	0.73	1.12	60.57	68.5	76.49	73.87	258.97	186.77	120.83	157.98		2
	66054	Cndp2	1.24*	0.8	0.4	0.8	167.59	145.78	151.51	147.83	378.93	233.82	193.39	254.34		4
	53621	Cnot4	1.04*	0.69	0.28	0.35	32.74	32.82	32.43	29.4	66.21	50.06	37.85	36.4	1	4
	18983	Cnot7	1.48*	0.86	0.27	0.3	30.99	25.27	30.47	34.04	82.83	41.86	35.07	40.77		4
	12822	Col18a1	1.05	1.55*	-0.49	0.06	13.16	12.46	23.49	43.56	27.07	33.81	17.41	44.06		1
	67876	Coq10b	2.26*	2.28*	1.2	1.12	21.07	15.99	18.85	25.59	94.45	70.56	41.43	54.57		2
	17708	COX1	1.61*	1.05	0.38	0.95	76.61	75.51	82.56	101.53	226.76	144.09	104.84	192.34		2
	12856	Cox17	1.67*	1.63*	1.39	1.23	179.92	202.49	173.83	227.98	543.59	576.59	433.75	526.61		2
	17709	COX2	2.43*	0.68	0.94	1.73	71.67	101.61	79.49	86.04	370.66	151.87	146.93	284.7		2
	17710	COX3	1.74*	1.22	0.39	0.74	33.93	35.73	41.02	55.97	111.31	77.31	52.73	91.47		2
	12874	Cpd	2.31*	2.62*	1.91*	2	60.52	52.48	51.35	54.33	284.61	294.04	181.62	211.94		2
	231207	Cpeb2	1.74*	0.61	0.25	0.19	23.35	35.41	31	31.13	76.33	48.29	34.75	36.48		4
	67579	Cpeb4	2.43*	3.33*	0.72	1.95	71.8	77.41	74.02	84.72	375.55	696.87	118.48	313.08		2
	231991	Creb5	2.29*	1.74*	1	1.52	85.45	78.64	75.63	51.13	395.21	240.15	147.7	142.52	1	3
	12916	Crem	1.80*	-0.31	-0.05	0.12	23.9	35.8	30.61	31.76	81	26.37	30.08	35.4	1	5
	12952	Cry1	2.05*	1.23	0.5	0.8	8.48	8.05	7.49	6.13	33.73	16.84	10.06	11.56		4
	12977	Csf1	1.83*	2.58	1.44	0.98	6.92	3.03	3.51	1.38	20.99	15.82	7.93	2.82		3
	12983	Csf2rb	1.32*	1.3	0.85	0.38	50.15	54.33	57.12	50.9	120.58	125.86	101.92	64.77		4
	12985	Csf3	12.86*	12.33*	10.18*	n/a	0	0	0	0.04	183.99	148.25	34.67	208.29		2
	70425	Csnk1g3	1.04*	1	-0.22	0.79	45.04	44.56	50.79	36.8	88.23	80.68	41.4	64.17		4
	13007	Csrp1	1.97*	0.2	-0.6	0.41	34.4	28.04	35.16	32.7	127.72	30.38	23.21	42.63		5
	13011	Cst7	1.88	2.86*	3.70*	1.26	17.27	9.07	5.01	5.33	60.67	60.23	62.53	12.36		3
	13014	Cstb	1.69*	1.98*	1.13	1.52	806.31	829.58	883.67	1191.53	2514.91	3029.64	1861.47	3328.91		2
	12385	Ctnna1	1.06*	0.32	-0.43	-0.34	44.1	47.99	50.54	61.78	87.12	54.21	35.02	47.48		5
	12387	Ctnnb1	1.36*	1.15	0.29	0.38	153.66	161.25	182.99	191.46	381.73	330.95	218.69	244.45		4
	13032	Ctsc	1.41*	0.25	0.25	0.39	717.94	662.46	630.6	476.7	1816.5	725	723.05	626.75		5
	13039	Ctsl	1.98*	1.59*	0.46	1.04	1558.12	2026.12	2550	3449.14	5872.95	5619.26	3391.54	6961.99		2
	66070	Cwc15	1.32*	0.72	0.57	0.4	52.48	64.38	59.61	65.83	123.7	97.88	83.79	85.88		4
	14825	Cxcl1	10.32*	9.26*	5.70*	6.11	11.12	18.68	33.3	92.83	13330.4	10505	1724.28	6277.05		2
	15945	Cxcl10	6.98*	6.79*	4.50*	3.55	24.58	11.14	9.69	6.8	2933.09	1126.44	197.25	74.44		3
	56066	Cxcl11	8.02*	5.30*	6.08*	0.07	2.12	1.04	0.46	0	498.69	30.7	20.54	3.27		3
	66102	Cxcl16	1.19*	0.91	0.92	0.61	346.31	301.14	283.84	234.99	755.87	529.35	524.66	352.53		3
	20310	Cxcl2	9.94*	7.76*	4.18	5.12	24.47	66.02	148.78	219.35	23172.4	13228.9	2698.99	7476.45		2
	330122	Cxcl3	9.56*	8.97*	6.32*	7.77	2.46	7.28	10.59	18.4	1551.97	3380.85	809.66	3870.54		2
	20311	Cxcl5	n/a	6.20*	3.67	5.13	0.05	0.7	1.38	4.49	5.38	38.37	17.51	149.96		1
	17329	Cxcl9	10.50*	5.69	6.85	-3.3	1.09	0.03	0	0.04	1458.33	3.99	2.93	0.89		4
	109754	Cyb5r3	0.78	1.30*	0.68	0.34	108.18	106.47	118.8	123.54	177.49	244.67	184.3	153.29		2
	13058	Cybb	1.45*	1.42	0.85	0.3	895.79	912.34	1037.49	1061.5	2350.75	2316.4	1847.26	1315		2
	13063	Cycs	2.09	1.71*	1.54	1.62	4.7	7.27	6.67	7.93	16.14	21.18	16.9	23.55		2
	76884	Cyfip2	0.98	1.21*	0.38	-0.08	15.98	17.41	17.66	18.7	28.53	37.22	21.02	18.45		4
	17711	CYTB	2.69*	-0.18	0.92	1.64	384.48	605.4	417.28	409.2	2386.42	500.12	767	1299.66		4
	19159	Cyth3	1.35*	0.51	-0.03	0.28	23.69	25.34	23.68	22.27	58.11	33.08	22.11	28.19		5
	215821	D10Bwg1379e	2.37	3.00*	0.72	2.11	2.98	3.04	4.15	2.59	15.1	22.6	7.33	12.75		2
	224647	D17Wsu92e	1.42*	0.84	0.56	0.27	26.9	29.88	26.35	24.38	65.63	47.9	36.1	28.77		4
	244418	D8Ertd82e	3.88*	2.34	1.57	-1	2.09	1.89	1.72	2.9	33.69	9.11	4.5	1.49		5
	208846	Daam1	1.28*	0.87	0.22	-0.32	21.22	16.69	20.95	21.4	50.83	28.97	23.81	15.78		5
	69635	Dapk1	1.00*	1.18	-0.18	0.33	19.09	25.94	27.17	33.85	38.8	54.12	23.37	43.13		4
	13163	Daxx	3.06*	2.57*	1.89*	1.01	37.74	22.3	16.97	14.82	296.09	120.06	58.74	28.16		3
	223499	Dcaf13	1.58*	1.14*	0.71	0.57	35.12	38.26	34.1	38.05	99.94	78.32	53.45	54.66		4
	73379	Dcbld2	4.90*	4.57*	2.02	2.04	6.17	6.94	7.97	17.01	168.31	155.64	30.83	67.76		2
	70640	Dcp2	1.96*	0.79	0.32	0.5	21.13	25.92	25	19.93	75.83	40.21	29.82	29.32		4
	76863	Dcun1d5	1.09*	0.88	0.32	0.74	111.84	108.08	121.83	109.86	228.05	182.54	146.17	179.95		4
	234733	Ddx19b	1.3	1.34*	1.1	0.97	7.82	8.6	7.59	7.55	18.83	20.02	15.1	14.26		2
	56200	Ddx21	1.07*	1.47	0.3	0.05	153.01	139.97	138.62	153.29	308.5	354.55	164.03	156.63		4
	27225	Ddx24	1.17*	0.84	0.83	0.67	59.77	60.22	57.6	51.39	128.16	100.44	98.42	79.64		3
	234311	Ddx60	1.26*	1.82*	1.32	1.65	116.83	89.5	71.66	44.63	265.29	291.89	172.29	136.37		3
	102442	Dennd4a	1.54*	1.49	0.98	0.67	15.64	14.29	12.04	13.42	42.68	36.62	23.14	20.24		3
	68184	Denr	3.14*	2.69*	1.44*	1.68	46.14	51.88	47.4	52.55	385.5	305.75	122.67	165.82		2
	330817	Dhps	1.27*	1.63*	0.21	0.7	19.89	18.65	22.29	25.47	44.11	53.17	24.55	42.66		2
	13204	Dhx15	1.24*	0.91	0.59	0.23	46.12	50.29	51.59	52.71	104.2	86.73	73.34	59.85		4
	80861	Dhx58	0.92	1.08	1.84*	1.82	98.29	64.41	37.9	26.41	178.97	128.58	130.12	88.22		3
	54004	Diap2	1.69*	1.22	0.11	0.41	39.09	45.09	54.45	51.92	118.18	95.15	55.8	67.22		4
	13382	Dld	1.20*	0.82	0.41	-0.01	65.07	57.53	65.87	70.84	144.13	95.01	84.73	68.72		4
	56445	Dnaja2	2.01*	1.36*	0.36	0.56	100.57	92.67	95.95	96.48	385.67	216.44	117.8	140.25		4
	56812	Dnajb2	0.99	1.24*	0.41	0.07	12.39	11.77	13.46	13.48	23.59	26.48	16.53	14.29		4
	67035	Dnajb4	1.07*	1.95*	0.23	0.24	22.26	14.57	17.14	25.42	47.85	52.27	19.34	31.46		4
	23950	Dnajb6	1.05*	0.94	0.34	0.28	36.84	43.84	42.59	50.89	71.32	76.92	51.76	61.35		2
	13418	Dnajc1	1.24*	2.14*	1.52*	1.87	26.48	25.16	21.3	22.59	61.21	103.38	59.76	81	1	2
	78244	Dnajc21	1.77*	0.78	0.5	0.56	7.79	8.18	8.33	7.45	25.13	12.87	11.12	12.14	1	4
	210293	Dock10	1.52*	1.06	0.2	0.82	27.03	26.68	27.79	21.67	76.57	50.59	29.6	37.86		4
	238130	Dock4	1.90*	0.75	0.39	0.34	27.06	26.86	31.76	31.48	94.43	40.61	38.94	39.21		4
	208266	Dot1l	2.33*	1.72	0.8	1.3	27.28	25.9	21.59	22.74	131.19	77.13	35.84	55.62		4
	13518	Dst	2.46*	2.39*	1.15	1.65	26.71	24.55	32.06	26.17	135.96	116.31	66.42	78.11		2
	13528	Dtnb	3.41	3.82*	2.71	3.9	1.87	3.78	1.95	1.12	18.11	46.35	12.86	18.34		2
	74198	Dtx2	2.05*	1.27*	1.37	1.77	22.54	20.6	21.5	19.77	89.68	45.71	51.46	63.15		2
	209200	Dtx3l	1.23*	0.95	0.93	0.48	137.9	104.01	76.82	54.42	308.73	187.78	139.95	73.91		3
	19252	Dusp1	4.10*	2.45*	1.08	0.73	21.22	22.04	29.97	33.81	344.83	109.35	60.46	55.72		4
	63953	Dusp10	3.50*	3.80*	1.31	3.28	1.98	2.92	2.9	2.21	23.04	36.58	7.11	21.38		2
	72102	Dusp11	1.07*	0.46	0.07	0.3	83.12	97.94	96.06	75.39	165.95	123.06	96.2	91.76		4
	70686	Dusp16	3.76*	2.55*	1.65	1.45	5.97	6.9	6.57	5.8	70.56	35.01	17.37	15.29		4
	13537	Dusp2	6.26*	5.20*	3.66*	3.99	2.21	2.81	2.84	2.54	200.12	101.69	35.73	41.03		2
	319520	Dusp4	5.40*	4.84*	2.40*	3.59	7.6	10.65	14.1	16.11	302.44	277.49	72.62	188.36		2
	240672	Dusp5	3.64*	1.19	0.25	0.6	3.77	7.87	5.13	5.48	49.45	16.3	6.04	9.44		4
	235661	Dync1li1	1.11*	1.20*	0.45	0.39	40.56	37.77	39.53	44.86	83.52	79.89	50.93	58.63		4
	56455	Dynll1	0.1	1.13*	1.64*	1.7	27.31	17.34	18.85	23.55	29.6	35.59	56.47	78.14		1
	74427	Eaf1	2.60*	2.19*	1.02	1.26	25.5	27.86	31.02	30	151.22	117.1	59.36	72.51		4
	66266	Eapp	1.08*	0.65	0.42	0.54	37.91	39.26	39.46	42.4	74.06	55.44	49.93	60.36		4
	13614	Edn1	13.44*	11.27*	10.14	7.7	0.02	0.21	0	1.69	797.33	469.46	145.09	315.03		2
	13618	Ednrb	4.16*	1.76	0.01	-1.27	3.3	4.2	7.76	4.78	57.85	14.14	7.85	2.32		5
	216238	Eea1	1.66*	0.63	0.55	0.52	55.1	63.6	60.04	67.28	168.73	90.38	83.85	94.27		4
	66143	Eef1e1	1.46*	1.64*	1.02	1.14	10.8	12.42	14.2	15.52	27.97	35.27	27.26	35.73		2
	112405	Egln1	1.38*	-0.01	-0.12	0.54	17.68	22.4	25.33	23.01	43.1	19.97	23.23	33.96		4
	13653	Egr1	5.42*	5.11*	2.48	4.3	4.66	10.6	8.94	9.24	194.82	323.3	48.12	175.25	1	2
	13654	Egr2	3.71*	1.73	-0.17	-0.57	8.22	11.12	14.5	22.63	107.78	34.23	12.77	15.22	1	5
	13660	Ehd1	2.75*	2.10*	1.02	1.1	215.4	243.72	267.74	248.78	1388.14	973.67	519.58	524.31		4
	20918	Eif1	2.47*	1.19	0.33	0.97	5.3	5.84	7.17	6.24	25.91	12.8	7.85	13.51		4
	13664	Eif1a	2.21*	0.9	0.78	0.72	67.38	74.02	63.37	87	297.36	127.35	105.33	140.73		4
	66235	Eif1ax	1.30*	1.76*	1.14	1.06	46.46	42.1	42.42	55.67	106.38	131.13	88.22	114.58		2
	19106	Eif2ak2	1.86*	1.44	1.12	0.81	50.08	41.42	32.14	24.94	171.68	103.38	66.25	41.02		3
	13665	Eif2s1	1.15*	1.08*	0.5	0.76	42.72	44.38	41.69	45.08	89.65	86.01	55.47	76.2		2
	67204	Eif2s2	1.35*	1.34*	0.76	0.62	13.98	12.07	11.59	14.94	32.03	29.55	17.56	20.97		4
	13669	Eif3a	1.10*	0.64	0.25	0.26	109.22	117.76	111.72	121	226.1	169.27	127.5	143.04		4
	13690	Eif4g2	1.45*	1.33	0.71	0.31	1038.92	987.91	973.4	919.37	2698.49	2278.34	1512.96	1130.54		4
	217869	Eif5	1.15*	1	-0.03	0.16	39.48	48.58	54.08	49.9	84.37	88.87	50.37	56.26		4
	16418	Eif6	1.34*	1.18*	0.3	0.83	46.81	43.54	49.04	56.47	112.03	90.88	58.07	99.32		2
	192657	Ell2	2.88*	2.84*	1.88*	1.58	54.87	46.74	48.55	69.99	387.77	308.78	169.46	205.25		2
	54351	Elp5	1.04*	1.01	0.43	0.59	38.7	33.93	36.56	42.11	73.83	62.14	47.3	63.41		2
	13726	Emd	1.12*	0.59	0.48	0.37	103.41	102.53	93.93	88.03	212.48	140.16	124.68	112.71		4
	13730	Emp1	2.35*	0.93	-1.06	-0.04	77.46	110.14	141.14	189.9	372.38	185.69	65.6	176.84		5
	13807	Eno2	2.32*	1.9	1.17	0.86	21.99	19.89	24.64	34.89	105.47	69.17	55.08	61.72		2
	224794	Enpp4	2.07*	1.95*	1.53	0.7	9.96	11.66	8.74	8.37	38.85	41.24	22.89	11.62		3
	13822	Epb4.1l2	1.44*	1.01	0.26	0.74	17.52	17.15	17.71	16.63	44.79	32.69	20.42	27.23		4
	59079	Erbb2ip	1.09*	0.35	-0.35	-0.28	60.33	64.65	60.67	59.89	124.53	74.97	45.54	48.6		5
	319955	Ercc6	1.69*	0.89	-0.18	0.34	9.66	11.08	11.57	16.05	31.69	18.8	10.7	21.1		4
	50527	Ero1l	3.10*	2.01*	1.25	1.7	22.29	30.99	32.47	32.76	180.72	114.51	74.58	102.03		2
	74155	Errfi1	1.78*	1.74	0.61	0.97	8.98	8.33	7.62	6.08	30.09	25.01	11.4	12.91		4
	13885	Esd	2.72*	3.18*	1.41	1.52	120.13	112.54	151.3	215.98	764.96	956.58	389.21	601.66		2
	66580	Esf1	1.16*	0.97	0.6	0.49	11.68	9.45	11.81	11.42	24.92	17.87	17.93	14.69		4
	225363	Etf1	1.55*	1.39*	0.29	0.87	28.84	29.05	34.87	32.99	80.56	70.29	40.26	61.43		4
	75320	Etnk1	1.15*	0.75	0.33	-0.19	56.47	48.35	45.67	41.17	118	74.33	55.92	35.77		5
	23872	Ets2	3.54*	1.58	0.13	-0.52	39.81	71.88	111.43	173.82	448.56	199.27	118.64	121.34	1	4
	27049	Etv3	1.95*	0.62	-0.11	0.51	34.87	37.22	32.95	36.68	130.15	51.88	29.19	51.37	1	5
	14042	Ext1	2.46*	3.05*	0.7	1.14	12.56	12.38	14.42	14.45	69.28	93.32	22.32	32.4		4
	22350	Ezr	3.87*	2.33*	1.63*	1.63	13.06	11.94	12.43	13.36	180.83	54.3	36.24	39.9		4
	14058	F10	5.70*	5.13*	3.4	2.78	8.34	8.23	8.47	10.78	404.38	272.32	86.04	71.17		2
	14066	F3	12.25*	6.66	5.95	n/a	0	0.2	0.16	0.23	119.91	42.32	16.25	33.3		2
	14077	Fabp3	5.54*	5.82*	3.62*	4.07	4.7	4.54	3.39	5.38	188.22	231.51	39.9	82.87		2
	11770	Fabp4	2.94*	1.32	0.35	0.55	42.18	46.95	49	90.8	316.48	107.67	62.04	130.65		4
	329739	Fam102b	2.61*	1.47*	-0.15	-0.44	47.21	62.38	78.64	106.94	272.69	158.97	68.33	78.68		4
	227737	Fam129b	2.39*	1.41	-0.14	0.26	51.1	76.41	86.55	137.16	254.38	184.26	75.69	159.55		4
	68152	Fam133b	1.39*	0.5	-0.15	-0.19	22.31	29.02	24.21	28.93	55.49	37.21	19.69	24.16		5
	70186	Fam162a	1.54*	1.05	0.96	1.31	28.26	33.2	37.63	52.44	78.37	64.04	70.87	126.91		2
	80752	Fam20c	1.41*	0.39	-0.7	0.52	147.08	240.28	247.9	271.4	372.43	285.85	146.24	376.66		5
	108654	Fam210a	1.15*	0.26	0.24	0.53	19.12	21.06	19.81	20.14	40.52	22.34	21.44	28.04		4
	71901	Fam219a	1.71*	0.82	0.12	0.27	16.84	23.34	21.21	21.51	55.13	37.37	21.74	27.41		4
	215900	Fam26f	3.16*	0.44	1.01	1.81	23.03	20.87	13.85	4.96	194.84	25.57	26.64	15.83		5
	74645	Fam46c	4.36*	3.56*	1.69	2.79	6.81	9.44	8.24	8.65	134.25	100.45	25.62	56.19		2
	66306	Fam53c	1.33*	1.16	0.37	0.34	10.62	8.64	10.25	6.43	23.14	17	12.54	7.92		3
	68523	Fam96b	1.18*	1.01	0.26	0.26	16.09	19.36	23.04	21.94	32.38	35.6	25.79	27.61		2
	68215	Fam98b	0.8	1.63*	1.84*	1.08	32.86	26.7	17.01	26.03	53.09	76.96	58	52.07		2
	50789	Fbxl3	1.50*	0.94	0.07	0.61	26.06	25.97	29.21	27.27	72.71	44.89	29.25	41.99		4
	71865	Fbxo30	2.64*	2.98*	1	1.74	5.09	6.75	6.1	7.12	30.39	48.51	11.72	23.21		2
	103583	Fbxw11	1.30*	0.95	0.2	0.16	30.86	33.55	35.67	35.39	71.73	58.2	39.05	40.64		4
	14155	Fem1b	2.05*	0.5	-0.19	-0.25	19.51	20.47	22.41	23.4	78.44	26.85	19.02	20.91		5
	240263	Fem1c	1.62*	1.32	0.28	0.88	21.4	23.49	19.26	19.17	66.67	52.87	23.92	36.57		4
	78749	Filip1l	1.81*	0.83	1.01	0.27	19.62	27.58	22.31	16.68	64.05	44.29	42.18	18.01		4
	286940	Flnb	3.57*	2.92*	1.34*	1.3	7.47	8.5	8.46	9.45	83.84	59.67	20.64	23.84		4
	399558	Flrt2	2.86*	1.81	0.26	0.51	2.87	5.65	6.11	6.97	22.51	17.59	7.02	10.79		4
	71436	Flrt3	7.19*	4.31*	2.8	4.41	1.68	4.68	4.06	2.81	140.16	83.88	26.87	53.45		2
	71409	Fmnl2	3.61*	2.28*	0.94	0.8	4.26	6.78	5.59	7.75	48.53	30.42	10.2	13.06		4
	14265	Fmr1	1.69*	1.55	-0.06	0.63	11.14	13.14	13.84	13.24	35.57	34.9	11.89	21.74		4
	214459	Fnbp1l	1.99*	1.85*	1.15	0.64	25.36	19.82	16.67	20.55	99.27	65.89	34.39	30.58		4
	319448	Fndc3a	1.64*	0.85	0.61	0.54	80.4	78.61	64.2	54.34	239.39	130.23	94.79	77.94		4
	14283	Fosl1	7.27*	5.75	3.49	n/a	0.23	0.26	0.08	0.25	25.94	12.48	2.02	3.67	1	4
	14284	Fosl2	2.04*	0.73	0.39	0.19	24.03	22.82	27.03	19.48	93.79	35.73	33.64	22.12	1	5
	108655	Foxp1	1.30*	0.38	0.44	-0.35	47.93	45.94	37.31	30.26	112.95	53.46	47.02	24.71	1	5
	74123	Foxp4	3.97*	2.72*	1.44	0.75	4.39	9.28	11.74	14.45	73.49	56.46	30.37	23.45	1	4
	14293	Fpr1	2.35*	2.04	1.12	0.48	128.49	166.27	221.37	329.59	636.83	650.92	473.1	466.67		2
	51886	Fubp1	1.26*	1.53*	0.53	0.64	48.06	48.19	51.17	48.76	111.61	128.75	71.45	76.28	1	4
	18550	Furin	1.61*	1.04	-0.38	0.55	112.99	133.3	135.33	91.19	323.78	245.87	100.74	129.57		5
	233908	Fus	1.61*	1.03	0.33	0.37	142.25	144.58	151.32	168.27	413.75	267.76	180.84	214.25		4
	14362	Fzd1	6.07*	3.54	1.08	1.65	1.09	1.47	2.66	2.23	48.2	16.12	4.99	6.41		4
	654820	G530011O06Rik	3.11*	2.24	1.96	2.05	3.8	2.81	1.64	1.65	29.69	11.08	6.82	7.91		3
	57436	Gabarapl1	1.27*	1.64*	0	0.05	34.66	37.14	47.19	66.08	83.73	107.49	47.24	68.35		4
	14390	Gabpa	1.21*	0.94	0.2	0.06	19.93	23.19	22.02	24.37	43.97	41.32	25.23	24.15	1	4
	14391	Gabpb1	2.22*	0.71	0.59	0.12	4.79	8.36	6.03	6.77	22.58	12.61	8.57	8.21	1	4
	13197	Gadd45a	2.09*	1.34	-0.07	-0.89	13.97	18.09	27.18	31.62	61.09	41.56	25.22	18		5
	17873	Gadd45b	3.94*	4.03*	1.87*	2.51	35.19	38.62	36.23	36.05	507.58	571.84	126.49	197.81		2
	23882	Gadd45g	3.09*	2.22*	0.9	1.18	5.68	7.32	7.06	7.74	47.82	30.68	13.69	18.59		4
	207839	Galnt6	1.94*	1.48	-0.07	1.04	8.02	10.03	10.26	13.22	31.11	25.99	9.62	28.04		4
	237436	Gas2l3	1.87*	1.07	0.01	0.5	40.45	52.31	49.15	48.45	145.71	99.98	48.9	69.28		4
	74185	Gbe1	3.02*	2.92*	1.44	1.35	7.82	12.97	15.08	22.99	65.33	89.87	38.68	55.87		2
	626578	Gbp10	2.20*	2.18	2.02	2.74	10.32	9.58	5.94	3.52	42.83	40.39	21.47	16.54		3
	14469	Gbp2	3.67*	3.91*	3.15*	2.28	102.76	60.26	44.45	36.17	1262.49	866.31	385.84	172.65		3
	55932	Gbp3	3.84*	4.03*	3.32*	3.08	32.39	22.64	14.03	6.84	440.04	348.73	131.01	50.61		3
	17472	Gbp4	2.17*	2.18	2.02	2.74	10.32	9.58	5.94	3.52	41.92	40.39	21.47	16.54		3
	229898	Gbp5	6.21*	5.55*	4.41*	3.24	22.61	14.29	8.94	7.18	1587.25	631.58	175.64	60.1		3
	100702	Gbp6	2.17*	2.18	2.02	2.74	10.32	9.58	5.94	3.52	41.92	40.39	21.47	16.54		3
	229900	Gbp7	3.65*	3.01*	2.57*	2.56	26.43	22.68	18.01	8.55	311.32	170.49	100.02	44.12		3
	227960	Gca	1.38*	1.33	0.3	1.2	8.8	6.15	6.97	6.17	20.49	14.7	7.55	12.12		4
	14528	Gch1	3.21*	3.00*	1.79*	2.15	58.82	48.54	47.7	51.08	517.26	354.73	157.49	219.83		2
	14629	Gclc	1.86*	1.77*	0.17	0.34	21.08	19.34	26.64	30.06	78.03	61.53	29.43	39.14		4
	14630	Gclm	3.34*	2.70*	0.72	1.01	32.01	43.05	49.72	69	312.82	259.59	77.94	135.23		4
	56209	Gde1	2.27*	2.43*	1.39*	1.89	61.32	60.31	55.21	71.43	284.17	300.04	140.4	256.58		2
	23886	Gdf15	7.41*	5.04*	1.8	3.09	0.35	0.73	1.37	0.63	56.66	20.94	4.57	6.72		4
	14579	Gem	10.05*	7.68*	5.10*	6.81	0.09	1.02	1.25	2.73	206.05	180.9	37.56	117.35		2
	14583	Gfpt1	1.05*	1.33	0.64	1.42	18.65	17.99	20.45	15.99	36.08	40.99	29.89	42.34		2
	110175	Ggct	2.12*	1.69	0.81	0.74	5.28	4.68	4.98	3.93	20.31	13.26	7.49	5.95		4
	66092	Ghitm	1.21*	1.28*	0.64	0.62	146.62	143.53	142.36	162.22	323.13	320.95	213.55	244.38		2
	14609	Gja1	5.84*	3.53	2.53	3.85	0.79	1.21	1.29	1.38	41.25	10.55	5.73	18.61		2
	11605	Gla	1.52*	1.63*	0.62	0.77	81.39	76.1	91.73	117.16	225.82	218.52	138.81	196.47		2
	93692	Glrx	1.65*	1.69*	2.40*	2.21	287.34	192.69	175.68	201.64	861.66	578.98	884.62	930.8		2
	14660	Gls	1.70*	1.03	-0.18	0.09	30.02	33.89	42.22	39.66	95.35	62.39	35.68	43.15		4
	68077	Gltscr2	1.22*	0.93	0.17	0.2	11.21	16.26	16.9	16.9	23.7	27.74	17.63	20.13		4
	672195	Gm10053	2.09	1.71*	1.54	1.62	4.7	7.27	6.67	7.93	16.14	21.18	16.9	23.55		2
	100041953	Gm10094	1.72*	1.66*	0.8	1.01	9.3	12.33	12.1	10.7	30.28	35.18	19.94	21		2
	100042561	Gm10177	1.34*	1.01	1.05	1.43	17.84	29.31	20.2	22.17	41.08	53.4	39.42	61.14		2
	100042880	Gm10294	0.78	1.15*	0.26	0.16	12.62	9.83	14.58	12.59	21.13	20.53	15.91	14.73		4
	100043027	Gm11575	1.34*	1.01	1.05	1.43	17.84	29.31	20.2	22.17	41.08	53.4	39.42	61.14		2
	666513	Gm11787	1.25*	0.4	0.24	0.1	332.17	351.89	303.74	253.54	743.85	422.25	339.05	269.19		5
	631323	Gm12250	2.10*	1.51	1.44	1.51	52.15	39.09	24.76	12.86	211.46	104.39	63.63	33.1		3
	667250	Gm12657	1.07*	1	0.94	1.6	95.64	115.61	97.63	87.2	193.88	211.99	176.98	263.86		2
	433748	Gm12952	0.99	1.15*	0.84	0.83	29.27	31.47	28.87	33.3	56.76	65.41	48.91	57.25		2
	100043882	Gm14277	1.16*	0.84	0.76	0.88	52.6	54.08	48.93	62.43	112.29	89.17	79.01	114.09		2
	100043002	Gm14535	0.99	1.15*	0.84	0.83	29.27	31.47	28.87	33.3	56.76	65.41	48.91	57.25		2
	100504014	Gm15056	3.82*	4.37	6.55	3.84	2.35	1.09	0.26	0.04	27.82	18.08	10.9	10.58		3
	100043257	Gm15453	1.30*	0.67	0.34	0.49	104.44	82.83	91.03	92	247.72	122.08	109.26	127.84		4
	100503893	Gm19945	1.55*	1.68	0.6	0.51	12.82	18.48	19	25.43	33.1	53.85	26.89	36.41		2
	100504160	Gm20094	1.34*	1.01	1.05	1.43	17.84	29.31	20.2	22.17	41.08	53.4	39.42	61.14		2
	100039078	Gm2036	1.40*	1.48*	1.01	0.91	15.83	22.58	25.24	30.26	39.17	57.2	48.13	57.03		2
	100039484	Gm2260	1.74*	1.46*	0.08	0.26	30	29.96	31.76	34.5	97.74	76.16	33.42	42.66		4
	100039503	Gm2274	1.74*	1.46*	0.08	0.26	30	29.96	31.76	34.5	97.74	76.16	33.42	42.66		4
	100040682	Gm2904	2.67*	3.14*	1.39	1.5	120.06	112.45	150.69	214.34	736.04	929.17	383.89	586.66		2
	100043039	Gm4184	1.34*	1.01	1.05	1.43	17.84	29.31	20.2	22.17	41.08	53.4	39.42	61.14		2
	100043594	Gm4540	1.28*	1.53*	1.07	1.28	36.44	31.51	30.81	37.25	82.47	84.06	61.69	87.84		2
	100043702	Gm4596	1.26*	0.8	0.65	0.53	311.16	280.1	291.28	309.11	713.35	450.81	437.36	441.51		4
	240327	Gm4951	1.62*	0.74	0.83	1.2	11.89	6.49	4.4	3.28	31.53	9.42	7.37	5.15		5
	432466	Gm5424	2.95*	4.12*	4.15*	4.14	8.03	4.38	3.64	3.22	56.9	70.45	58.51	39.41		3
	547347	Gm6034	1.61	2.30*	2.33	1.86	7.44	7.14	3.76	2.92	19.1	31.4	15.47	7.99		3
	621542	Gm6238	0.33	1.51*	1.15	1.04	19.12	21.83	18.41	18.56	22.27	57.15	38.66	38.25		1
	622335	Gm6314	2.16*	1.94*	0.95	0.83	71.25	73.04	65.46	80.63	304.6	256.77	120.46	141.65		4
	622976	Gm6377	4.83*	2.48*	1.72	1.72	16.27	21.31	18.89	18.19	446.58	108.1	58.78	55.69		4
	623365	Gm6421	1.07*	1	0.94	1.6	95.64	115.61	97.63	87.2	193.88	211.99	176.98	263.86		2
	627352	Gm6747	1.24*	1.32	1.08	1.14	40.49	31.52	28.14	35.78	92.32	73.84	56.06	76.38		2
	627371	Gm6749	1.07*	1	0.94	1.6	95.64	115.61	97.63	87.2	193.88	211.99	176.98	263.86		2
	629595	Gm6988	1.50*	1.37	1.2	1.07	8.72	10.8	9.33	10.26	21.22	24.82	20.06	22.09		2
	636952	Gm7194	1.07*	1	0.94	1.6	95.64	115.61	97.63	87.2	193.88	211.99	176.98	263.86		2
	638008	Gm7227	1.07*	1	0.94	1.6	95.64	115.61	97.63	87.2	193.88	211.99	176.98	263.86		2
	664850	Gm7368	0.2	1.29*	0.6	0.85	27.5	21.66	23.7	22.27	31.18	49.65	34.31	41.29		1
	667035	Gm8430	1.06*	1.03	0.18	0.42	14.14	14.96	15.75	19.38	28.21	27.61	16.48	25.28		4
	100043508	Gm9769	1.27*	1.08	0.64	0.33	154.48	174.22	167.74	175.28	354.91	340.95	250.53	218.21		4
	100042265	Gm9790	1.64*	1.13	0.69	1.33	34.25	32.47	30.5	36.23	98.32	64.12	47.51	90.22		2
	100039316	Gm9843	1.03*	0.62	0.56	0.93	53.68	53.46	58.73	62.41	102.95	75.46	82.47	118.15		2
	100040220	Gm9892	1.35*	1.33*	0.75	0.62	13.98	12.07	11.59	14.94	31.96	29.3	17.49	20.92		4
	100503337	Gm9895	3.23	3.94*	2.72	3.79	2.01	1.86	2.35	1.14	16.77	27.59	13.4	15.71		2
	14674	Gna13	2.24*	1.43	0.36	0.64	66.46	67.62	67.93	65.98	298.26	165.67	84.02	101.74		4
	14679	Gnai3	1.41*	0.82	0.26	0.32	49.77	51.12	48.01	58.7	126.61	82.21	54.97	72.03		4
	14696	Gnb4	3.08*	0.83	0.17	-0.04	13.83	15.42	13.24	12.43	109.48	23.9	14.23	12.53		5
	30877	Gnl3	2.10*	1.46*	0.26	0.38	23.05	26.74	28.55	37.72	97.65	67.61	31.64	48.45		4
	53334	Gosr1	1.18*	0.45	0.61	0.56	23.87	26.08	24.94	26.23	50.63	32.87	36.9	37.01		2
	14727	Gp49a	4.90*	3.83	1.79	3.24	1.15	1.25	1.06	0.51	28.39	16.98	3.92	8.13		3
	73274	Gpbp1	1.39*	0.9	0.42	0.38	16.28	19.48	16.66	17.78	39.46	33.03	20.47	20.8		4
	14733	Gpc1	4.54*	3.01*	1.09	1.61	1.12	3.23	5.19	7.66	29.55	24.54	11.87	23.71		2
	14571	Gpd2	3.12*	1.34	0.64	1.83	16.98	26.77	28.45	19.69	137.46	62.53	42.1	65.2		4
	268566	Gphn	1.81*	2.15*	0.93	1.06	27.5	28.3	25.11	25.29	92.58	114.27	45.47	52.17		4
	83924	Gpr137b	1.80*	0.92	-0.24	0.82	7.83	11.6	13.14	13.03	28.39	21.12	11.13	24.23		4
	110168	Gpr18	1.56*	1.24	1.84	0.96	22.59	18.81	13.27	13.24	62.31	40.42	44.29	24.1		3
	238377	Gpr68	1.97	3.01*	1.24	2.42	6.43	6.54	4.78	4.04	25.34	47.65	11.16	20.62		2
	80910	Gpr84	4.48*	3.9	2.44	1.52	19.93	25	39.99	47.17	429.03	358.6	211.74	135.85		2
	52857	Gramd1a	1.36*	0.74	0.68	0.01	43.02	40.69	40.03	38.45	102.15	60.84	59.96	38.02		4
	107022	Gramd3	1.49*	1.26	0.22	1.02	14.97	14.1	13.82	13.23	40.21	30.98	15.31	28.17		4
	212167	Gsap	2.51*	2.25*	1.12	1.33	53.31	57.98	64.38	56.78	288.77	254.73	136.08	139.27		2
	14852	Gspt1	1.63*	1.23*	0.53	-0.08	63.27	59.88	69.9	66.31	189.47	130	96.27	61.08		4
	14782	Gsr	2.05*	2.00*	1.13	0.21	50.34	60.67	71.14	95.75	199.26	224.05	146.7	109.52		2
	14859	Gsta3	-0.76	7.63*	4	1.77	0.35	0.18	0.87	3.48	6.54	22.08	14.75	13.6		1
	83602	Gtf2a1	1.35*	1.28	0.2	0.8	58.55	76.47	75.73	72.91	140.68	167.51	82.62	126.05		2
	229906	Gtf2b	1.74*	0.84	0.43	0.23	68.75	75.11	64.94	86.21	223.42	123.67	86.02	99.45		4
	98053	Gtf2f1	1.60*	1.23*	0.6	0.4	59	53.02	55.41	58.28	172.23	114.38	81.03	76.15		4
	68705	Gtf2f2	0.78	1.09*	0.37	0.56	27.06	23.88	27.14	27.58	44.29	47.84	33.25	41.48		2
	14884	Gtf2h1	1.11*	1.19	0.15	0.64	37.83	41.81	42	36.63	79.63	87.85	44.62	57.78		4
	56055	Gtpbp2	1.17*	1.18*	0.22	0.14	39.89	37	32.97	32.48	85.52	77.14	36.21	35.14		5
	69237	Gtpbp4	1.14*	1.17*	0.53	0.26	29.33	28.3	30.23	30.22	63.54	59.73	40.97	34.37		4
	14933	Gyk	2.86*	1.67	1.08	0.46	21.73	23.46	23.29	37.14	147.37	67.79	46.78	49.86		4
	630499	H2-K2	1.57*	2.14*	1	1.21	9.41	5.74	6.89	4.23	26.73	22.88	13.12	10.16		3
	14990	H2-M2	3.21*	5.17*	4.56	6.41	16.43	8.83	8.59	3.48	148.06	303.3	198.61	262.36		2
	15015	H2-Q4	1.03	1.31*	0.75	1.01	122.69	126.12	110.51	70.53	237.2	288.94	176.77	139.14		3
	15018	H2-Q7	1.13	2.77*	2.4	2.57	43.12	27.79	26.5	16.84	90.26	178.86	136.07	96.61		3
	15019	H2-Q8	1.24	2.49*	2.08	2.31	69.54	55.76	47.83	28.72	157.67	297.01	198.33	139.19		3
	110558	H2-Q9	1.13	2.77*	2.4	2.57	43.12	27.79	26.5	16.84	90.26	178.86	136.07	96.61		3
	15078	H3f3a	1.07*	1	0.94	1.6	95.64	115.61	97.63	87.2	193.88	211.99	176.98	263.86		2
	15081	H3f3b	1.07*	1	0.94	1.6	95.64	115.61	97.63	87.2	193.88	211.99	176.98	263.86		2
	625328	H3f3c	1.07*	1	0.94	1.6	95.64	115.61	97.63	87.2	193.88	211.99	176.98	263.86		2
	107435	Hat1	1.47*	1.13*	0.7	0.59	24.66	20.49	18.09	21.26	62.18	40.45	28.03	31.17		4
	23897	Hax1	1.28*	1.54*	0.77	0.66	80.35	71.86	78.71	98.5	187.98	193.53	129.7	152.83		2
	15200	Hbegf	5.38*	4.17	n/a	n/a	0.3	0.62	0.24	0.63	20.13	11.73	2.76	11.62		2
	15162	Hck	1.43*	1.24	0.85	0.35	147.21	143.51	142.95	135.35	379.93	317.31	247.18	172.1		4
	229003	Helz2	2.98*	2.06*	1.96	1.22	58.4	43.62	31.6	30.38	439.17	169.17	117.61	68.55		3
	67138	Herc6	1.96*	2.51*	2.13*	1.74	57.03	33.89	23.27	22.25	212.32	180.9	97	70.05		3
	15251	Hif1a	2.28*	0.72	0.67	-0.22	129.84	172.19	227.76	278.17	600.91	264.31	355.44	240.86	1	4
	56295	Higd1a	1.64*	1.13	0.69	1.33	34.25	32.47	30.5	36.23	98.32	64.12	47.51	90.22		2
	69573	Hilpda	7.10*	4.94*	3.40*	4.43	6.36	9.21	10.23	15.32	853.91	256.28	108.33	321.78		2
	15259	Hipk3	1.06*	0.3	-0.28	-0.28	22.08	21.58	23.2	21.9	42.65	23.66	18.05	19.27		5
	110521	Hivep1	3.30*	2.14*	1.08	0.6	5.92	6.78	6.03	8.73	54.95	27.84	11.39	11.8	1	4
	15273	Hivep2	3.09*	2.79	0.52	1.57	7.04	6.67	9.24	5.87	59.37	42.27	12.58	18.91	1	4
	15275	Hk1	1.61*	1.21	0.72	0.45	64.15	52.82	52.47	64.93	186.7	113.73	84.7	87.11		4
	15277	Hk2	3.65*	1.95*	1.53	1.31	30.59	32.3	34.12	31.08	361.26	115.17	95.94	74.44		4
	212032	Hk3	2.36*	1.83*	1.26*	1.14	56.65	49.97	37.4	49.13	275.39	163.13	86.48	107.99		4
	15357	Hmgcr	2.12*	2.00*	1.39*	1.76	25.18	17.45	18.34	16.99	102.45	63.97	45.57	54.82		3
	50887	Hmgn5	1.77*	1.84	0.66	-0.6	8.61	6.83	6.58	10.96	28.29	21.85	9.38	7.75		4
	15368	Hmox1	3.88*	3.13*	1.59	2.97	308.53	361.18	491.2	647.25	4423.96	2922.06	1448.73	4872.73		2
	15384	Hnrnpab	1.20*	0.9	0.47	0.37	154.27	178.06	172.45	199.3	336.53	306.42	227.88	255.04		4
	59013	Hnrnph1	1.14*	1.31	0.32	0.12	65.77	64.8	70.78	88.64	141.62	146.46	84.86	94.69		4
	56258	Hnrnph2	1.35*	0.53	0.48	0.32	70.74	71.17	64.99	69.32	172.93	96.62	89.2	84.8		4
	432467	Hnrnph3	1.27*	1.13*	0.71	0.45	26.19	23.74	20.25	25.37	59.89	47.31	31.02	33.7		4
	76936	Hnrnpm	1.24*	1.04	-0.01	0.23	65.9	81.52	74.81	87.08	147.06	152.64	71.07	100.18		4
	72692	Hnrpll	1.52*	0.36	0.06	0.52	35.25	49.26	40.88	40.44	97.15	57.65	41.72	58.76		4
	26558	Homer3	1.26*	0.57	-0.47	0.74	13.53	18.67	24.12	24.65	32.09	25.48	16.51	41.95		4
	170833	Hook2	0.73	1.48*	0.02	-0.37	9.88	11.18	13.34	18.23	15.72	28.58	13.19	14.41		4
	56348	Hsd17b12	1.63*	1.86*	0.74	0.84	103.65	101.87	115.88	134.32	308.98	340.09	184.88	237.01		2
	15516	Hsp90ab1	1.01*	1.68*	1.26	0.83	770.52	687.44	668.6	688.02	1488.41	2058.81	1551.82	1199.88		2
	22027	Hsp90b1	1.01*	0.29	0.71	0.51	24.16	27.28	29.84	35.21	49.07	30.98	46.12	47.74		2
	193740	Hspa1a	4.66*	5.19*	2.69	3.41	1.39	3.45	2.24	2.39	31.51	120.57	13.4	25.25		2
	15511	Hspa1b	2.57	4.69*	3.74	3.15	1.41	1.95	0.89	1.73	7.35	50.73	9.19	12.33		2
	18415	Hspa4l	2.03*	2.54*	0.52	0.58	13.51	12.23	19.18	18.49	49.67	65.23	26.81	27.42		4
	14828	Hspa5	1.11*	0.99	0.52	0.61	386.59	320.53	345.33	361.95	809.58	586.68	477.23	540.66		4
	15481	Hspa8	0.34	1.40*	0.81	0.67	80.15	65.63	55.34	58.4	97.19	161.19	93.67	90.92		3
	15526	Hspa9	1.38*	1.29*	0.87	0.93	100.84	101.91	91.74	106.38	251.76	232.65	162.36	199.88		2
	15510	Hspd1	0.83	1.45*	0.76	0.78	49.65	56.73	55.92	66.15	86.32	144.24	91.31	112.83		2
	15505	Hsph1	0.62	2.68*	1.47	0.82	15.87	13.48	15.37	24.78	23.92	80.85	40.66	42.53		1
	15558	Htr2a	8.71*	6.11	2.82	2.3	0.02	0.23	0.24	0.08	32.98	12.18	2.84	5.44		2
	74096	Hvcn1	1.54*	2.08*	0.73	0.6	46.06	45.37	49.24	59.17	131.31	182.33	80.21	88.64		2
	667370	I830012O16Rik	0.01	2.31*	3.46*	1.93	24.29	11.34	3.19	1.38	24.32	52.5	35.03	5.35		3
	15894	Icam1	2.72*	2.22*	1.17	0.75	149.33	137.41	136.3	119.02	947.93	600.59	300.67	197.63		4
	15902	Id2	4.89*	3.03*	1.84*	2.08	126.14	168.07	183.87	260.24	3567.53	1251.57	635.74	1060.79	1	4
	15903	Id3	5.12*	3.89*	2.24	2.94	7.37	13.62	14.17	11.5	265.54	182.65	63.39	86.55	1	3
	15936	Ier2	1.82*	0.23	-0.01	0.49	71.94	75.59	78.5	57.49	241.64	79.49	74.03	79.9		5
	15937	Ier3	3.99*	2.51	1.01	1.41	295.83	408.63	563.72	675.68	4509.44	2140.12	1138.04	1766.16		4
	26388	Ifi202b	3.04*	1.34	2.78	2.22	3.56	4.55	2.2	2.75	26.96	10.57	12.45	9.29		3
	15951	Ifi204	1.39*	0.91	1.24	1.14	61.19	59.96	35.4	30.06	149.94	101.79	78.93	65.61		3
	226695	Ifi205	6.82*	6.25*	4.87*	5.76	4.67	2.12	1.69	0.27	470.57	155.71	46.94	29.88		3
	70110	Ifi35	1.65*	1.63*	1.36	1.14	81.47	69.62	48.73	47.42	241.77	199.51	119.46	102.14		3
	15953	Ifi47	2.50*	1.68	1.66	0.83	212.22	154.47	107.38	102.77	1148.71	463.8	329.74	183.89		3
	71586	Ifih1	2.40*	1.93*	1.24	1.48	66.35	53	39.26	25.18	329.4	183.55	87.83	68.1		3
	15957	Ifit1	3.38*	3.33*	3.38*	2.31	120.9	66.68	30.49	27.4	1220.98	640.54	305.92	131.14		3
	15958	Ifit2	2.03*	1.69	2.21*	1.97	21.33	14.53	5.44	5.01	80.29	43.93	22.39	15.14		3
	15959	Ifit3	0.93	2.55*	2.80*	2.34	184.84	84.04	41.01	21.88	339.68	465.12	273.86	104.04		3
	15975	Ifnar1	1.01*	0.62	0.57	0.57	95.32	114.23	107.25	107.08	180.77	160.82	152.58	156.76		2
	15982	Ifrd1	4.65*	3.49*	1.83*	2.86	44.24	52.88	52.74	53.17	1068.96	546.16	182.85	373.23		2
	319765	Igf2bp2	2.15*	1.61	0.86	0.15	6.81	7.79	5.58	11.46	31.76	21.76	9.87	13.65		4
	29817	Igfbp7	1.49	4.15*	3.57*	4.94	8.24	5.5	5.49	9.85	22.54	89.85	63.05	287.99		1
	80719	Igsf6	1.80*	1.26	0.77	0.17	180.7	206.57	192.83	150.27	611.56	468.05	322.14	168.5		4
	16151	Ikbkg	2.71*	2.42*	0.49	1.08	8.88	9.53	12.63	16.54	57.79	49.17	17.93	36.07		4
	16153	Il10	6.53*	5.03*	4.05	4.87	2.71	2.69	2.15	1.47	242.54	79.08	34.91	48.87		2
	16159	Il12a	10.96*	10.69*	8.25	n/a	0	0	0	0.11	48.52	48.8	8.45	7.16		2
	16160	Il12b	9.18*	12.15*	9.82*	0.85	0.2	0	0.04	0	85.87	132.46	81.24	1.61		3
	16168	Il15	2.40*	0.8	0.34	-0.09	52.79	53.79	46.63	38.72	266.17	86.91	57.63	35.59		5
	16169	Il15ra	2.38*	1.36	1.51	0.71	15.8	13.7	10.13	8.74	74.66	33.05	27.29	12.79		3
	16172	Il17ra	3.71*	2.83*	1.62	2.35	26.28	22.47	23.33	16.24	322.47	143.14	68.03	80.22		3
	16173	Il18	1.33*	1.76	1.36	1.09	15.56	16.24	10.28	7.53	35.83	49.36	24	15.08		3
	16175	Il1a	9.27*	8.61*	9.09*	8.59	3.61	4.23	1.35	2.55	1944.46	1498.79	631.38	916.97		2
	16176	Il1b	4.37*	3.30*	2.2	2.52	494.27	618.18	652.62	525.33	9923.52	5730.77	2966.05	3006.51		2
	215257	Il1f9	10.60*	7.78*	6.84	5.41	0	0.36	0.04	0.66	38.15	36.75	11.92	20.73		2
	16181	Il1rn	8.21*	6.86*	5.81*	7.07	34.51	31.38	26.46	17.98	9725.78	3370.46	1423.28	2334.88		2
	246779	Il27	9.40*	7.18*	5.11	0.78	0.79	0.47	0.16	1.26	535.96	57.87	9.54	1.43		4
	14204	Il4i1	1.32*	1	0.63	0.61	50.22	51.93	55.6	55.17	118.39	96	82.04	83.46		2
	16193	Il6	13.85*	11.48*	10.29*	8.92	0.26	0.36	0.04	0.19	1303.98	606.29	126.44	245.5		2
	16197	Il7r	2.30*	1.15	-0.44	-0.22	56.41	74.86	91.94	134.96	268.43	152.47	66.31	112.41		5
	16201	Ilf3	1.71*	2.05*	0.04	1.06	18.28	22.28	27.73	21.06	56.87	83.67	27.16	45.97		4
	16210	Impact	2.09*	1.58*	0.41	0.85	42.61	47.67	48.74	62.38	178.74	130.7	61.32	110.84		4
	70435	Inf2	1.63*	1.46	1.09	0.48	11.34	10.71	9.64	10.34	34.97	27.99	21.22	16.47		3
	16323	Inhba	13.61*	9.64*	11.25*	n/a	0	0.76	0	0.21	312.61	515.52	74.75	361.03		2
	16330	Inpp5b	1.43*	0.15	0.31	-0.63	31.98	30.05	27.74	38.4	80.02	30.11	32.09	23.84		5
	231070	Insig1	2.48*	1.34	0.67	2.08	65.2	72.54	62.14	39.66	348.64	167.01	97.05	163.15		4
	27356	Insl6	0.98	1.08*	0.67	1.22	22.49	18.23	18.59	17.98	39.66	35.55	29.35	41.17		2
	71793	Ints12	1.35*	0.54	0.3	-0.29	33.73	37.23	39.5	35.22	82.81	49.76	47.99	27.27		5
	70572	Ipo5	1.97*	1.39*	0.58	0.75	84.76	92.43	96.43	92.58	321.2	225.9	139	153.33		4
	29875	Iqgap1	1.37*	0.69	0.04	0.12	303.3	271.39	283.17	331.57	749.34	400.87	281.83	354.75		5
	544963	Iqgap2	1.58*	1.45*	-0.33	-1.27	9.51	10.14	12.16	15.25	29.59	26.5	9.94	6.75		5
	108960	Irak2	2.05*	1.47*	0.66	0.35	51.81	47.9	52.57	56.2	208.89	122.74	78.74	69.77		4
	16362	Irf1	2.63*	1.59*	0.62	0.44	191.45	172.46	164.59	130.78	1129.7	489.05	248.9	175.66	1	4
	16365	Irg1	5.37*	3.82	2.33	1.89	483.67	490.67	574.26	653.99	19765.7	6705.35	2893.62	2430.81		4
	15944	Irgm1	2.17*	1.50*	1.53*	1.45	165.97	129.03	75.51	65.31	710.83	338.9	209.77	175.18		3
	384783	Irs2	2.79*	1.97	-0.15	1.61	7.74	16.39	14.13	11.2	54.17	57.29	12.59	36.22		4
	100038882	Isg15	2.66*	4.00*	3.41*	3.34	52.41	31.8	13.87	12.9	317.56	471.34	136.84	121.85		3
	57444	Isg20	0.6	2.18*	3.27*	-0.2	62.94	28.25	9.84	12.6	92.83	119.85	87.61	10.47		3
	71955	Ist1	1.27*	0.22	0.31	0.73	34.31	36.4	35.54	27.59	79.11	38.35	41.25	43.94		4
	16402	Itga5	2.67*	2.91*	2.39*	1.3	28.13	23.89	22.99	26.63	165.83	164.21	113.09	65.85		2
	16410	Itgav	1.82*	0.95	0.14	0.07	71.71	85.28	82.55	96.69	241.02	149.44	88.91	99.59		4
	16411	Itgax	3.02*	3.39*	2.37*	0.85	49.07	38.09	41.38	78.6	382.27	370.56	205.06	137.5		2
	16412	Itgb1	1.12*	1.07	0.51	0.46	228.85	236.87	244.1	242.4	474.13	457.89	331.12	330.42		4
	320910	Itgb8	9.37*	7.20*	6.43	3.82	0.26	0.76	0.42	1.62	55.98	60.44	17.22	18.44		2
	16449	Jag1	4.38*	2.43*	1.11	0.32	2.87	4.25	6.45	8.71	50.05	21.03	14.01	10.99		4
	16452	Jak2	3.26*	2.73*	1.83	1.94	54.63	55.09	57.6	47.46	495.17	337.91	199.72	177.52		2
	16468	Jarid2	1.10*	0.37	0.01	0.33	73.46	77.35	64.92	49.41	147.78	89.5	62.67	60.44	1	5
	81703	Jdp2	2.39*	0.44	0.11	0.18	15.24	20.13	16.36	14.92	75.74	25.09	16.27	16.87	1	5
	107817	Jmjd6	1.86*	0.62	0.64	0.12	21.52	23.45	22.03	23.1	76.29	33.4	33.28	24.66		4
	16477	Junb	3.21*	2.15*	1.06	1.39	64.28	82.73	81.25	77.05	562.93	332.05	161.52	197.22	1	4
	23924	Katna1	2.56*	1.52*	0.85	0.31	22.38	16.87	15.96	23.43	122.44	43.86	28.71	27.87		4
	210973	Kbtbd2	1.24*	0.41	-0.37	-0.45	19.76	21.49	24.48	25.66	45.04	25.38	17.54	18.14		5
	16491	Kcna3	4.82*	5.45*	3.66	3.53	2.09	0.54	1.6	1.31	52.11	32.52	18.5	15.15		2
	104263	Kdm3a	1.24*	0.38	0.35	0.29	22.14	21.05	19.19	19.96	52.13	25.84	24.31	22.9		4
	216850	Kdm6b	5.58*	3.3	2.08	2.57	1.02	1.59	1.32	1.21	43.2	14.43	6.19	8.05		4
	16570	Kif3c	1.23*	1.09*	0.79	0.39	38.42	30.55	34.52	44.33	87.38	59.62	55.76	56.06		4
	16573	Kif5b	1.43*	0.78	0.7	0.4	43.94	41.95	44.83	47.62	112.3	66.36	68.8	61.35		4
	17311	Kitl	3.09*	2.76*	0.04	1	3.76	3.27	3.51	3.33	31.43	20.48	3.49	8.37		4
	23849	Klf6	2.23*	1.26	0.35	0.82	146.34	156.04	162.13	140.37	657.23	339.33	196.93	242.72	1	4
	93691	Klf7	1.52*	0.63	0.45	0.24	49.59	60.66	65.39	66.12	134.76	86.85	86.52	77.73	1	4
	27007	Klrk1	2.39*	2.37	3.35	4.12	6.05	2.91	1.25	0.56	27.93	13.12	9.2	5.92		3
	16648	Kpna3	3.24*	2.23*	0.78	0.97	43.83	48.52	41.49	49.73	397.79	208.59	68.1	96.12		4
	16649	Kpna4	1.78*	1.34*	0.23	0.24	61.65	69.05	65.52	79.09	205.62	159.3	73.51	92.84		4
	84035	Kremen1	1.05*	0.31	0.39	0.57	19.97	18.3	20.02	15.64	40.16	20.04	23.85	22.71		4
	16709	Ktn1	2.17*	1.14	0.61	0.66	26.17	29.19	25.8	22.47	109.52	58.14	36.39	34.77		4
	210808	Lacc1	1.94*	1.46	1.64	0.93	17.11	14.04	9.85	9.25	61.01	34.61	28.33	16.04		3
	16763	Lad1	7.96*	7.54*	4.29	n/a	0.28	0.21	0.12	0.04	36.44	30.6	4.82	4.45		3
	56692	Lamtor3	1.11*	0.83	-0.16	0.04	18.92	25.45	27.93	36.72	40.42	42.37	24.85	36.7		4
	71835	Lancl2	1.33*	0.83	-0.28	-0.53	13.71	14.41	16.22	18.36	32.2	23.93	12.95	13.47		5
	66988	Lap3	1.64*	0.73	0.09	0.26	12.64	14.34	14.6	15.15	36.4	21.78	13.99	17.71		4
	73158	Larp1	1.97*	0.89	0.7	0.39	28.91	33.93	33.33	30.85	105.58	57.23	50.43	39.34		4
	16798	Lats1	1.17*	0.49	0.08	0.47	22.22	22.2	26.42	21.31	48.48	29.09	25.72	29.47		4
	244864	Layn	2.14*	2.01	1.23	1.75	10.39	11.89	9.73	7.49	43.82	44.39	20.44	26.18		3
	18826	Lcp1	1.55*	1.52*	0.6	0.02	54.15	52.93	52.46	68.95	149.84	140.43	75.77	69.06		4
	16822	Lcp2	2.48*	1.23	0.8	0.5	88.51	91	86.92	77.66	470.8	197.26	143.98	109.79		4
	16828	Ldha	1.78*	1.22	1.33	1.25	610.63	679.12	671.82	812.54	2020.81	1508.57	1679.68	1930.85		2
	218454	Lhfpl2	2.70*	1.81	0.72	1.15	55.49	75.45	92.46	96.44	347.61	244.98	150.46	209.05		2
	16878	Lif	7.42*	n/a	n/a	n/a	0.05	0.06	0.04	0.17	22.59	6.03	0.73	13.01		2
	29806	Limd1	1.12*	0.71	0.46	-0.23	44.3	46.09	37.9	45.12	94.06	69.56	48.92	37.56		5
	110829	Lims1	1.56*	1.60*	0.74	0.59	60.54	60.28	63.23	61.82	171.29	169.57	100.17	91.18		4
	56722	Litaf	1.50*	0.53	0.17	0.82	379.79	454.96	380.7	335.52	1027.25	603.57	414.39	575.98		4
	66225	Llph	0.99	1.15*	0.84	0.83	29.27	31.47	28.87	33.3	56.76	65.41	48.91	57.25		2
	68421	Lmbrd1	1.04*	0.64	0.29	0.39	93.82	94.81	88.56	101.84	186.2	135.63	104.33	131.78		4
	16911	Lmo4	1.95*	1.9	1.06	0.56	163.04	178.91	191.35	173.11	602.95	626.97	389.05	254.51		4
	69605	Lnp	1.48*	1.20*	0.15	-0.11	12.66	13.4	13.71	16.33	33.03	27.93	14.27	16.11		4
	100044742	LOC100044742	3.10*	1.62	0.4	1.33	5.38	9.69	9.35	7.58	46.2	27.55	11.75	21.52		4
	100045999	LOC100045999	1.20*	1.18*	0.44	0.68	146.67	153.96	168.54	195.72	321.15	322.85	219.49	306.36		2
	100047252	LOC100047252	2.92*	1.05	0.39	1.21	7.08	6.54	5.69	7	48.9	12.81	7.28	17.7		4
	100047658	LOC100047658	1.06*	0.99	-0.04	0.1	38.66	46.8	52.45	48.31	77.97	84.86	48.71	52.47		4
	100048119	LOC100048119	1.27*	1.08	0.64	0.33	154.48	174.22	167.74	175.28	354.91	340.95	250.53	218.21		4
	100505160	LOC100505160	1.15*	1.1	0.59	0.22	50.34	43.6	39.57	36.29	103.99	84.63	56.37	41.44		3
	677654	LOC677654	2.16*	2.56*	1.34	1.25	20.95	18.03	22.13	26.46	91.42	100.92	54.82	64.13		2
	16948	Lox	4.88*	6.18*	5.15*	7.19	1.88	2.37	1.83	1.23	35.18	123	58.98	155.73		2
	14745	Lpar1	3.46*	1.27	0.27	-0.02	5.98	6.93	9.9	5.42	58.87	14.3	10.45	4.62		5
	99633	Lphn2	2.02*	0.89	0.64	0.32	26.44	30.21	28.9	34.51	104.58	51.22	42.24	40.98		4
	380916	Lrch1	1.58*	0.58	0.45	0.15	52.76	55.26	47.19	40.76	148.14	75.33	61.9	45.78		5
	16976	Lrpap1	0.65	1.76*	1.36	1.58	88.4	81.79	96.62	108.16	133.2	257.93	241.44	313.31		1
	68732	Lrrc16a	4.10*	2.97	2.58	2.79	1.02	2.38	1.61	1.91	22.23	18.56	10.9	15.53		2
	320184	Lrrc58	1.19*	0.33	0.17	0.49	32.72	36.56	36.61	35.51	70.76	42.15	38.71	49.75		4
	98238	Lrrc59	1.25*	0.83	0.44	0.33	56.41	58.21	57.19	64.97	127.46	95.33	73.28	81.08		4
	433926	Lrrc8b	1.52*	0.58	0.75	0.44	8.73	11.16	9.81	8.66	23.41	14.76	14.5	12.18		4
	100604	Lrrc8c	2.60*	1.68*	1.19	0.18	30.3	31.29	30.67	32.2	172.26	90.75	65.46	34.9		4
	231549	Lrrc8d	1.70*	1.52	0.28	0.97	41.56	50.09	51.9	45.21	132.24	130.11	60.87	86.93		4
	71268	Lrrfip2	2.70*	1.64*	0.32	0.32	60.65	64.17	64.95	76.68	378.76	182.42	77.73	94.94	1	4
	66725	Lrrk2	2.16*	2.88*	2.65*	1.09	5.28	4.52	3.33	6.59	20.99	30.69	20.32	11.96		2
	353258	Ltv1	1.06*	0.97	0.78	-0.31	18.89	21.42	19.49	27.1	37.14	38.62	32.14	21.83		4
	17096	Lyn	1.25*	0.4	0.24	0.1	332.17	351.89	303.74	253.54	743.85	422.25	339.05	269.19		5
	67636	Lyrm5	0.17	1.31*	0.94	1.21	10.91	12.85	11.13	10.01	9.88	28.53	19.92	23.39		1
	93730	Lztfl1	4.25*	3.28*	1.40*	1.55	8.48	7.85	9.86	10.14	151.42	71.93	24.58	29.37		4
	17113	M6pr	1.45*	1.21	0.65	0.67	111.98	144.51	164.72	174.09	287.75	305.17	246.03	274.01		2
	17133	Maff	8.99*	6.35*	4.78*	6.37	0.61	1.41	0.98	0.75	205.25	98.34	22.67	57.94	1	2
	17134	Mafg	1.22*	1.14*	0.12	0.22	22.32	25.61	27.95	32	50.64	51.94	27.95	36.96	1	4
	17135	Mafk	2.51*	2.24	0.35	0.46	12.33	17.38	15.09	19.13	68.95	74.08	19.22	27.2	1	4
	66441	Magohb	1.57*	2.50*	1.58	0.93	22.94	16.1	17.44	18.28	63.03	82.28	48.13	33.37		3
	67920	Mak16	1.17*	0.97	0.63	0.75	29.48	26.41	29.32	26.31	64.79	48.55	43.26	43.11		4
	240354	Malt1	5.75*	4.47*	2.88*	3.02	11.28	15.67	13.92	16.77	581.22	318.73	96.4	133.77		2
	17158	Man2a1	1.09*	0.47	-0.16	-0.25	19.86	23.44	22.93	26.52	40.67	29.68	19.37	23.89		5
	69161	Manbal	1.18*	0.3	-0.25	-0.38	16.36	22.98	22.38	23.75	32.85	25.53	18.5	19.38		5
	17161	Maoa	1.36	2.23*	0.16	0.5	6.16	5.86	12.35	16.65	15.41	26.82	12.99	21.79		1
	26395	Map2k1	1.72*	1.13*	0.41	0.8	64.93	71.8	73.19	68.35	205.34	146.16	94.87	117.22		4
	26397	Map2k3	1.57*	0.79	0.11	0.19	41.67	49.57	51.16	47.69	116.71	77.93	53.71	54.12		4
	26398	Map2k4	1.97*	0.89	0.47	0.39	38.04	37.39	39.19	39	139.44	62.42	52.57	51.78		4
	17758	Map4	1.93*	1.40*	0.72	0.36	58.89	54.18	55.42	53.31	212.27	133.15	88.96	66.75		4
	225028	Map4k3	1.41*	1.41	0.08	0.05	41.77	49.86	53.39	69.5	107.68	120.18	54.08	72.08		4
	26921	Map4k4	1.91*	1.24	0.69	1.29	44.36	48.42	44.45	41.66	157.49	103.43	70.21	99.4		4
	218975	Mapk1ip1l	1.60*	0.32	0.15	0.25	72.43	72.72	78.47	57.48	208.52	83.17	83.38	67.22		5
	50772	Mapk6	3.07*	1.73*	0.92	1.45	17.44	21.23	20.65	18.51	138.56	64.54	37.88	51.36		4
	17164	Mapkapk2	1.55*	0.83	0.08	0.39	241.3	257.81	257.47	222.48	666.97	418.44	263.19	286.6		4
	13589	Mapre1	1.23*	0.96	0.39	0.39	56.66	63.4	58.86	67.33	128.18	114.01	73.75	86.61		4
	69104	March5	1.73*	0.62	0.41	0.37	99.18	94.65	83.18	72.04	309.71	132.67	106.21	92.38		5
	57438	March7	1.13*	0.33	-0.08	0.18	42.64	46.4	48.87	43.72	90.84	53.73	45.56	49.62		5
	17357	Marcksl1	3.74*	2.19*	1.21	1.13	108.87	116.19	125.41	121.98	1391.3	491.49	282.49	266.93		4
	17167	Marco	3.53	6.08*	6.93*	7.19	5.72	1.48	0.86	0.46	61.88	84.21	85.26	70.52		3
	223989	Marf1	1.20*	0.74	0.22	-0.15	10.57	11	9.53	10.11	22.76	16.26	9.82	7.5		5
	232087	Mat2a	1.21*	0.87	-0.08	-0.01	109.84	132.2	132.7	137.73	244.46	222.99	120.75	134.84		4
	105559	Mbnl2	1.33*	0.92	0.43	0.54	95.11	90.88	83.49	88.78	230.43	160.96	109.61	127.11		4
	100046119	Mcg1038069	1.23*	0.7	0.39	0.67	99.76	91.27	97.68	107.84	223.62	135.37	122.43	168.73		4
	68279	Mcoln2	2.03*	1.02	0.33	0.74	56.41	51.42	52.27	43.92	223.37	96.91	64.67	71.08		4
	16543	Mdfic	1.74*	0.81	0.06	-0.1	109.59	134.55	123.4	133.17	351.57	215.6	124.95	122.16		5
	17246	Mdm2	3.29*	3.12*	1.19	1.74	67.07	77.98	82.73	102.05	623.39	611.63	182.58	329.3		2
	100019	Mdn1	1.02*	1.81*	0.6	0.48	13.5	11.43	15.12	13.42	27.04	37.86	21.66	20.25		2
	17436	Me1	3.69*	3.86*	1.77	1.45	2.23	2.11	3.89	4.34	22.48	24.19	11.39	11.21		2
	54483	Mefv	3.03*	2.12	1.24	1.31	12.39	12.9	19.44	13.34	93.78	51.29	43.97	31.87		4
	76890	Memo1	1.24*	0.73	0	0.74	19.43	17.4	22.68	23.72	45.28	25.93	21.44	40.53		4
	80889	Mesdc1	1.86*	0.86	-0.07	-0.33	9.49	14.25	18.24	23.85	33.4	23.33	15.72	20.14		4
	17295	Met	5.35*	4.64*	3.21	4.55	1.96	2.23	1.4	0.97	77.56	45.21	13.09	32.85		2
	75624	Metap1	1.25*	1.19*	0.22	0.44	24.58	27.27	33.43	36.37	54.57	57.73	36.66	48.66		2
	67011	Mettl6	1.56*	1.04	0.3	0.88	19.96	21.29	19.67	17.77	56.14	39.41	22.16	33.04		4
	240396	Mex3c	1.53*	0.46	0.36	-0.26	10.78	11.48	13.07	13.41	29.63	14.31	15.94	11.91		5
	71306	Mfap3l	1.39	3.93*	2.38	1.37	4.08	2.1	3.4	7.06	10.29	32.31	18.65	18.05		2
	243197	Mfsd7a	2.84*	2.44*	1.78	1.16	11.59	10.21	7.56	9.93	74.36	49.36	22.86	20.25		4
	231830	Micall2	1.30*	1.55*	0.73	1.41	9.82	13.51	16.17	12.52	20.68	35.26	24.13	31.84		2
	387173	Mir155	7.70*	5.84	4.55	4.44	0.26	0.18	0	0	20.95	6.51	1.4	1.99		3
	100316706	Mir1956	3.80*	2.5	1.28	0.96	2.02	2.58	2.68	3.73	28.38	13.42	6.23	7.36		4
	723828	Mir222	3.66*	2.1	1.11	0.35	1.69	0.83	0.81	1.29	20.1	3.99	1.64	1.09		5
	69028	Mitd1	0.89	1.56*	1.25	0.88	40.15	39.4	25.45	27.85	69.82	107.84	56.93	49.77		3
	17345	Mki67	3.34*	1.53	-0.5	0.68	3.47	5.98	9.04	4.52	32.2	16.13	5.57	8.45		4
	67949	Mki67ip	0.13	1.25*	0.12	0.77	18.01	12.91	16.07	18.51	17.2	28.74	16.09	32.52		1
	74568	Mlkl	2.19*	3.02*	2.69*	2.6	14.58	8.74	6.52	5.57	59.29	63.32	39.02	29.25		3
	17356	Mllt4	1.24*	1.43*	0.78	1.68	11.19	8.82	10.59	10.75	23.19	21.58	16.29	30.47	1	2
	246198	Mllt6	1.13*	0.95	0.25	0.3	29.22	24.04	26.12	16.98	58.09	41.64	29.51	21.18	1	5
	109129	Mmadhc	1.13*	1.21*	0.32	0.39	15.34	12.96	16.26	17.53	31.29	27.8	19.97	24.38		2
	17381	Mmp12	3.09*	2.46*	-0.37	-0.11	59.68	96.61	176.1	560.73	479.83	482.06	131.38	488.48		4
	17386	Mmp13	7.28*	4.98*	2.97*	4.03	3.89	5.99	6.67	12.17	657.58	181.53	52.11	190.96		2
	17387	Mmp14	2.57*	1.78	1.45	1.3	111.67	136.53	158.77	155	641.91	445.56	427.95	393.04		2
	381308	Mnda	1.83*	1.72*	1.74	1.2	366.33	273.8	185.06	162.32	1242.14	830.69	592.08	372.68		3
	68473	Mob1b	1.08*	0.97	0.47	0.54	36.24	30.49	29.44	32.52	72.21	54.66	38.8	46.19		4
	19070	Mob4	1.04*	0.62	0.26	0.09	41.86	48.33	48.08	50.7	82.36	69.3	54.53	52.53		4
	21761	Morf4l1	1.24*	1.32	1.08	1.14	40.49	31.52	28.14	35.78	92.32	73.84	56.06	76.38		2
	17454	Mov10	0.6	1.13	1.57*	1.28	33.84	25.84	15.93	11.52	47.28	52.42	44.37	25.2		3
	56217	Mpp5	1.67*	1.38	0.3	-0.26	9.21	12.55	10.59	18.14	28.87	29.84	13.13	13.86		4
	107734	Mrpl30	0.33	1.51*	1.15	1.04	19.12	21.83	18.41	18.56	22.27	57.15	38.66	38.25		1
	66047	Mrpl54	1.22*	0.87	0.5	0.59	85.19	94.08	98.09	91.47	187.39	157.07	131.79	136.35		4
	64657	Mrps10	-0.24	1.20*	0.85	0.91	26.29	20.34	25.26	25.98	20.59	43	44.01	48.66		1
	66665	Msantd3	5.52*	4.13	2.46	4.66	0.21	1.08	0.81	0.31	21.97	13.63	3.99	14.09		2
	17698	Msn	1.10*	1.06	0.62	0.52	300.87	274.26	272.42	275.75	617.08	532.67	402.85	390.78		4
	20288	Msr1	1.93*	1.32	1.06	1.21	69.98	76.47	82.87	109.32	254.39	177.33	164.37	251.66		2
	17748	Mt1	5.18*	2.66*	1.92	2.75	299.62	376.61	461.22	613.56	10104.7	2136.92	1694.83	3945.26		2
	17750	Mt2	6.63*	3.95*	3.32*	3.8	38.01	43.34	45.76	77.54	3540.87	603.2	447.66	1036.88		2
	67154	Mtdh	1.93*	1.34*	0.45	-0.06	42.47	52.08	54.06	53.97	153.82	120.74	69.65	50.14		4
	17765	Mtf2	1.26*	1.21*	0.09	0.43	9.19	10.7	10.82	11.54	22.76	23.32	11.75	16.9	1	4
	270685	Mthfd1l	2.09*	1.24	1.56	0.79	8.53	10.49	7.84	10.29	34.61	22.32	22.86	15.79		2
	107885	Mthfs	1.96*	0.8	-0.32	-0.31	13.45	16.2	17.06	18.53	46.97	24.7	12.42	15.01		5
	97287	Mtmr14	1.77*	0.95	0.06	0.21	41.42	40.19	39.96	38.77	134.14	70.13	39.83	45.06		5
	14489	Mtpn	1.83*	1.47*	0.56	0.9	197.12	210.07	234.22	232.58	668.27	542.58	332.01	425.21		4
	17857	Mx1	3.14*	3.45*	3.00*	2.31	48.37	24.65	12.6	6.16	403.94	250.19	93.38	25.42		3
	17858	Mx2	3.71*	2.65*	3.25	1.77	7.15	10.13	2.4	2.59	85.13	56.82	19.84	8.59		3
	17119	Mxd1	3.07*	1.92	0.55	1.03	24.41	22.35	24.53	21.2	193	75.57	34.45	42.14	1	4
	17859	Mxi1	1.12*	-1.09	0.89	-0.5	36.56	32.91	29.76	32.76	77.08	14.93	54.42	21.76	1	5
	17874	Myd88	1.05*	0.68	0.48	-0.3	117.43	109.22	96.4	93.42	230.82	162.28	128.91	74.95		5
	17876	Myef2	1.06*	0.51	0.07	0	18.89	18.53	20.34	22.99	38.89	24.46	19.97	23.28		4
	17909	Myo10	2.36*	1.65*	0.04	-0.06	20.71	25.38	26.49	33.37	101.31	72.15	25.12	32.29		4
	17913	Myo1c	1.00*	0.39	-0.12	-0.33	61.69	66.17	72.99	70.61	116.11	78.38	63.12	55.49		5
	74838	Naa15	1.31*	1.18	0.32	0.1	50.58	58.77	57.76	59.09	118.77	121.11	68.78	62.03		4
	231713	Naa25	1.77*	1.38	1.12	0.82	22.3	22.61	22.84	20.87	72.93	55.56	47.3	34.76		3
	17936	Nab1	1.27*	0.84	0.46	0.9	16.28	27.54	27.35	18.72	38.51	43.98	35.36	36		2
	109019	Nabp1	1.62*	1.25	-0.2	0.98	52.04	57.52	53.42	42.71	149.69	121.65	45.11	83.67		4
	59027	Nampt	2.97*	2.64*	1.25	1.35	106.18	98.42	91.11	101.8	797.78	562.48	210.94	254.52		4
	70223	Nars	1.28*	0.82	0.78	0.39	110.71	102.93	84.18	106.71	260.7	170.68	139.45	138.43		4
	17973	Nck1	1.60*	1.06*	0.34	0.26	31.36	36.43	38.82	39.06	92.95	69.44	47.78	44.7		4
	228869	Ncoa5	1.23*	0.76	-0.25	0.15	21.85	25.5	23.15	20.07	46.85	38.34	17.82	21.11	1	5
	211329	Ncoa7	1.26*	0.55	0.3	-0.09	44.38	42.43	34.72	33.29	102.87	57.47	39.66	29.73	1	5
	17716	ND1	1.43*	0.54	0.14	1.11	112.45	121.5	137.11	146.31	288.12	161.01	145.22	313.65		2
	17717	ND2	2.37*	0.18	1.16	2.06	243.66	339.27	272.1	269.5	1210.39	361.08	595	1140.92		2
	17719	ND4	3.13*	0.46	1.23	2.19	17.78	31.8	25.01	30.48	148.98	40.05	54.5	138.09		2
	17720	ND4L	2.53*	0.31	0.83	1.5	151.86	228.29	192.11	222.5	853.89	264.57	333.4	638.52		2
	17721	ND5	2.25*	0.05	0.42	1.04	274.5	368.98	314.6	367.75	1247.23	350.75	407.28	760.09		4
	17722	ND6	2.10*	-0.09	0.28	1.18	28.62	44.86	32.71	32.95	114.31	37.47	36.7	75.09		4
	83431	Ndel1	1.46*	1.2	0.69	0.4	29.09	28.89	26.19	32.48	76.35	60.57	40.68	42.72		4
	17988	Ndrg1	3.25*	2.09	1.06	1.67	42.11	54.37	52.07	60.99	376.29	206.76	105.1	191.11		4
	59126	Nek6	2.19*	1.19	0.18	0.53	31.48	49.95	57.13	68.62	138.86	104.38	63.68	96.95		4
	18023	Nfe2l1	1.31*	1.67*	0.61	1.09	81.51	68.95	74.04	60.79	194.45	204.21	108.17	126.2	1	3
	18024	Nfe2l2	1.54*	0.31	-0.09	-0.16	265.31	317.56	321.53	336.72	743.42	367.96	295.48	298.53	1	5
	18030	Nfil3	2.15*	0.08	0.6	0.02	45.94	56.18	57.97	49.33	192.26	54.2	86.79	49.24	1	5
	18033	Nfkb1	3.31*	2.26*	0.81	1.15	50.54	56.36	55.32	41.92	475.36	242.62	91.85	91.66	1	4
	18034	Nfkb2	2.64*	2.38*	1.2	0.99	85.82	79.89	83.54	71.63	507.39	384.36	184.02	139.08	1	4
	18035	Nfkbia	3.42*	2.80*	1.62	1.73	161.83	147.99	175.14	161.17	1665.16	962.5	521.71	524.79	1	4
	18036	Nfkbib	2.67*	1.99*	0.97	1.23	53.54	48.99	50.86	41.97	322.61	178.31	95.03	96.14	1	4
	243910	Nfkbid	3.68*	3.18*	1.07	2.09	11.9	11.25	11.56	9.17	143.77	92.05	23.92	38.86	1	4
	18037	Nfkbie	3.75*	2.40*	0.76	0.75	20.59	23.12	27.78	31.89	259.26	110.48	44.01	52.08	1	4
	80859	Nfkbiz	3.24*	2.12*	1.14	1.02	170.33	156.15	138.52	158.95	1535.18	613.82	291.4	315.77	1	4
	18045	Nfyb	1.71*	0.89	-0.16	0.36	11.79	9.39	12.72	10.62	37.41	16.47	10.96	14.16	1	4
	80885	Niacr1	7.46*	5.95*	4.88*	3.42	6.04	5.23	3.39	9.08	945.16	288.06	89.04	92.18		2
	18081	Ninj1	1.27*	0.12	-0.7	-0.62	470.54	590.61	729.78	767.87	1079.45	588.59	435.91	492.36		5
	18087	Nktr	1.02*	0.4	-0.1	-0.29	33.11	37.9	35.62	31.77	66.36	45.83	31.79	25.65		5
	268973	Nlrc4	0.16	1.15*	0.41	-0.25	16.42	14.28	15.44	17.67	19.62	30.21	20.06	15.11		4
	216799	Nlrp3	3.17*	1.24*	0.17	0.45	36.87	42.63	39.32	27.8	319.87	90.59	41.87	37.31		5
	257632	Nod2	1.78*	1.90*	1.2	1.37	13.39	9.84	9.54	6.97	39.98	33.59	20.45	15.01		3
	217431	Nol10	2.32*	0.95	0.64	0.33	7.26	7.08	7.67	9.17	34.57	12.61	12.31	11.89		4
	75416	Nop14	0.92	1.18*	0.7	0.73	39.05	33.3	33.22	32.5	72.83	71.06	51.5	52.98		2
	67134	Nop56	0.56	1.32*	0.45	0.22	23.25	22.3	21.21	27.15	32.71	51.51	26.99	31.45		2
	55989	Nop58	1.11*	1.49*	0.74	0.21	26.97	25	27.28	33.66	57.32	65.82	43.12	38.99		2
	18126	Nos2	7.42*	4.63	3.52	2.45	10.2	10.93	11.18	24.46	1680.1	254.34	130.45	131.19		4
	109648	Npy	2.44*	3.15*	1.53	1.67	189.27	169.83	228.71	406.07	974.85	1371.8	632.87	1217.16		2
	18104	Nqo1	4.21	4.95*	2	2.26	0.5	0.59	1.64	2.73	13.77	22.76	7.44	13.72		2
	14815	Nr3c1	1.32*	0.9	-0.06	0.31	32.05	32.7	31.38	26.97	78.86	55.45	27.89	34.35	1	5
	15370	Nr4a1	5.44*	3.67	2.38	3.51	3.32	4.25	2.87	2.82	147.74	49.22	15.25	32.18	1	4
	18124	Nr4a3	7.05*	6.59*	5.08	n/a	0.66	0.42	0.28	0.46	114.04	51.35	11.4	16.23	1	2
	18187	Nrp2	1.39*	0.89	0.16	0.33	239.44	247.56	283.87	294.51	600.98	427.97	310.1	368.47		4
	107569	Nt5c3	2.96*	2.53*	1.43*	1.41	55.69	39.48	27.7	23.16	413.73	210.95	71.87	60.52		3
	53312	Nub1	1.97*	1.3	0.83	0.74	81.59	80.34	74.11	67.75	307.29	184.66	128.2	110.57		4
	27275	Nufip1	1.70*	0.9	0.39	0.54	29.13	33.36	35.06	34.4	88.89	57.35	44.38	50.73		4
	269113	Nup54	1.47*	1.47*	0.32	0.71	18.58	15.14	20.65	19.55	51.4	38.09	24.15	32.03		4
	18226	Nup62	1.19*	0.79	0.54	0.57	50.84	51.96	56.81	57.35	110.49	83.72	78.68	83.92		2
	100328588	Nup62-il4i1	1.32*	1	0.63	0.61	50.22	51.93	55.6	55.17	118.39	96	82.04	83.46		2
	269966	Nup98	1.18*	0.9	0.23	0.08	39.64	43.44	40.23	43.79	84.68	73.2	45	45.47		4
	71844	Nupl1	1.00*	0.38	-0.11	0.36	35.61	33.74	42.92	39.22	68.09	41.1	38.72	50.74		4
	52014	Nus1	1.33*	0.45	0.54	0.97	9.83	13.01	12.08	16.15	21.02	15.43	15.66	29.5		1
	23961	Oas1b	1.09*	1.46	1.79*	1.27	26.75	16.04	11.95	6.76	55.04	40.27	39.25	14.28		3
	246727	Oas3	-0.15	0.91	1.88*	1.2	250.03	149.16	78.18	53.83	216.98	266.68	278.18	122.49		3
	231655	Oasl1	4.88*	4.28*	4.35*	4.17	41.72	28.83	9.27	8.35	1163.07	507.8	176.97	143.25		3
	18263	Odc1	1.23*	1.03	0.93	1.38	10.24	6.68	7.54	5.87	22	13.12	13.94	17.62		3
	72075	Ogfr	1.20*	1.40*	0.76	0.35	76.69	67.69	55.44	56.12	166.06	164.55	90.18	70.64		3
	18356	Olfr56	2.44*	1.55	1.58	0.68	193.67	141.41	95.63	92.97	1002.75	388.09	278.17	149.52		3
	108078	Olr1	11.64*	7.08*	7.88	3.22	0	0.21	0	0.15	78.65	22.14	7.16	14.95		2
	403187	Opa3	1.21*	1.07	0.53	-0.16	19.05	16.42	18.43	19.72	41.28	31.65	25.6	17.73		4
	71648	Optn	3.03*	2.33*	0.38	1.11	12.6	9.11	14.45	12.02	97.76	43.5	17.98	27.45		4
	269717	Orai2	1.54*	1.71*	1	-0.19	10.27	8.67	10.33	9.68	25.34	25.07	18.47	8.24		4
	18405	Orm1	n/a	8.40*	8.81	n/a	0.26	0.03	0	0.04	2.4	29.7	14.41	45.39		1
	209212	Osgin2	4.07*	2.78*	1.46	1.78	8.14	10.34	8.83	8.18	134.55	63.94	22.63	30.45		4
	18413	Osm	5.37*	3.85*	2.35	3.87	4.36	5.93	4.47	5.15	179.21	78	22.8	74.67		2
	71198	Otud1	1.70*	-0.35	-0.49	-1.03	12.09	14.06	12.94	11.76	36.09	9.42	8.4	4.54		5
	73945	Otud4	1.97*	0.5	0.22	-0.49	11.26	15.58	13.83	19.47	45.32	20.53	15.66	13.88		5
	18442	P2ry2	2.38*	1.26	0.26	0.59	14.88	15.02	19.86	17.76	73.89	32.89	22.42	26.13		4
	18451	P4ha1	1.63*	1.55*	1	0.86	126.19	148.65	124.45	149.7	373.23	402.5	241.46	268.78		2
	230721	Pabpc4	1.84*	2.04	-0.1	0.83	19.92	24.48	27.84	28.13	68.01	90.72	25.06	49.99		4
	54624	Paf1	1.35*	0.23	0.11	0.07	50.29	49.59	54.35	53.41	122.23	53.53	57.19	56.01		5
	18472	Pafah1b1	1.00*	0.24	-0.03	0.2	63.19	72.73	72	66.16	122.71	78.17	67.12	74.64		5
	72333	Palld	1.53*	1.47*	0.58	0.49	22.12	24.13	29.19	28.42	58.83	63.1	41.33	39.2		2
	210106	Papd7	1.90*	0.82	0.16	-0.81	18.82	17.09	13.71	12.02	64.31	26.43	14.08	7.46		5
	671535	Parp10	1.14*	1.61*	1.1	0.3	25.51	19.73	16.52	17.28	51.72	54.21	33.02	20.56		3
	243771	Parp12	1.49*	1.84*	1.45*	1.13	57.37	39.99	30.61	23.27	151.45	131.87	78.86	50.92	1	3
	547253	Parp14	2.29*	1.53	1.31	0.6	195.08	161.85	114.89	107.88	915.08	437.4	274.11	161.93		3
	80285	Parp9	1.30*	1.19	0.9	0.69	134.73	104.18	82.78	60.99	317.8	221.2	149.04	96.91		3
	170736	Parvb	1.46*	1.21	0.03	0.67	21.15	19.79	24.55	22.39	59.44	42.97	25.01	37.24		4
	225929	Patl1	1.51*	1.33	0.24	-0.12	42.58	40.68	39.24	41.1	116.65	92.59	45.24	37.51		4
	67683	Pbdc1	0.91	1.46*	0.32	0.78	54.84	47.13	56.59	74.41	98.97	119.79	68.7	125.15		2
	54216	Pcdh7	2.62*	1.80*	0.71	0.64	32.39	40.15	40.35	46.64	194.32	127.74	62.99	71.72		4
	74737	Pcf11	1.51*	1.08	0.1	0	19.75	21.41	22.59	26.36	57.69	41.01	22.63	26.77		4
	69587	Pcgf3	1.63*	1.15*	0.44	0.38	26.23	26.09	24.82	23.7	79.45	53.38	32.46	30.29		4
	76073	Pcgf5	2.00*	1.43*	0.59	0.35	17.25	14.79	13.44	15.76	62.43	36.66	19.01	19.65		4
	234069	Pcid2	1.22*	0.32	0.41	-0.17	21.37	21.65	22.6	23.21	49.43	25.63	29.73	19.42		5
	18538	Pcna	1.15*	0.5	-0.35	-0.32	76.43	84.91	89.06	146.23	161.33	108.81	66.8	115.32		5
	54604	Pcnx	1.04*	0.91	0.28	0.8	18.16	21.37	18.25	17.66	35.28	35.9	21.85	32.11		2
	56426	Pdcd10	1.42*	0.58	0.36	0.58	49.99	50.92	50.33	55.22	125.6	69.78	62.86	81.47		4
	18578	Pde4b	2.57*	1.17	0.78	0.84	31.73	36.62	33.34	29.63	180.07	76.34	55.13	52.13		4
	67399	Pdlim7	2.62*	3.51*	1.97*	2.42	4.48	5.06	5.36	7.32	26.65	52.42	21.62	37.38		2
	14726	Pdpn	8.55*	6.92*	5.46*	5.94	3.24	6.04	5.94	10.36	939.71	659.57	231.6	593.78		2
	170676	Peg10	4.95*	5.09*	3.11	0.86	1.29	1.64	2.63	4.56	36.76	53.58	21.17	8		2
	67245	Peli1	2.70*	1.98*	0.86	1.14	49.29	44.64	47.52	35.64	302.32	159.09	81.04	77.14		4
	18626	Per1	1.14*	0.69	0.16	0.02	26.78	24.47	24.88	22.69	55.56	35.51	26.46	22.62		5
	109054	Pfdn4	1.31*	1.14	0.7	0.57	16.34	18.27	20.04	20.57	37.12	37.07	30.5	29.17		2
	170768	Pfkfb3	2.42*	1.15	1.04	1.39	48.77	53.25	54.82	42.73	247.37	109.19	108.88	108.6		4
	18641	Pfkl	2.03*	1.16	1.07	0.97	30.91	33.84	35.86	45.44	118.04	70.41	73.32	88.11		2
	56421	Pfkp	2.80*	1.34	0.84	0.46	35.54	29.29	27.04	38.96	230.06	67.83	48.05	52.47		4
	18648	Pgam1	1.94*	1.56	0.94	0.58	48.86	56.03	61.98	96.83	181.05	155.81	117.75	142.46		2
	110208	Pgd	1.22*	1.3	0.41	-0.08	301.72	286.93	286.21	398.6	676.25	658.24	367.18	371.39		4
	18655	Pgk1	1.74*	1.58	1.51	1.09	112.13	117.54	109.15	148.03	361.88	331.92	307.04	313.07		2
	72157	Pgm2	1.33*	0.9	1.06	0.76	36.46	39.17	40.54	48.6	86.19	69.55	83.17	80.34		2
	219131	Phf11a	1.69*	2.89*	1.98	2.94	11.62	5.59	5.87	1.1	32.66	37.7	21.09	9.33		3
	236451	Phf11b	1.48	2.09	2.83*	1.75	107.3	55.33	27.08	23.75	285.28	219.67	182.26	76.94		3
	219132	Phf11d	1.52*	2.08*	2.29*	1.71	117.23	67.1	36.12	31.85	321.06	264.65	167.65	100.33		3
	70998	Phf6	1.65*	0.38	0.29	0.84	9.66	9.76	11.96	11.09	26.46	11.7	13.28	20.29		4
	21664	Phlda1	4.97*	3.97*	2.19	3.2	2.07	2.22	2.68	3.97	85.11	35.44	12.27	36.78		2
	102693	Phldb1	3.88*	2.38	-0.08	0.81	1.83	2.49	3.66	2.89	34.35	12.85	3.09	6.6		4
	98432	Phlpp1	1.42*	0.09	-0.77	-0.02	13.68	19.17	17.58	16.46	33.86	18.67	10.63	17.95		5
	68770	Phtf2	1.79*	1.36	0.56	1.09	9.73	8.3	9.36	8.25	30.93	18.74	11.88	15.93	1	4
	84095	Pi4k2a	1.02*	0.33	0.11	-0.44	74.48	71.92	80.76	73.42	142.03	82.6	83.99	54.22		5
	67073	Pi4k2b	2.58*	1.80*	0.66	1.2	5.98	6.35	7.79	6.78	35.6	21.39	12.12	17.2		4
	98496	Pid1	1.16*	0.68	0.15	0.34	350.49	412.3	476.07	420.96	746.58	606.98	505.72	529.49		4
	234839	Piezo1	2.27*	1.57*	0.61	0.52	35.28	37.42	36.79	42.77	158.71	100.47	52.82	61.75		4
	320207	Pik3r5	1.35*	0.87	0.85	0.27	306.87	289.97	273.86	222.26	752.81	492.64	474.71	265.14		3
	18712	Pim1	2.52*	0.84	0.26	0.67	109.93	132.76	121.42	94.34	599.01	215.79	142.63	146.63		4
	223775	Pim3	3.31*	2.15*	0.34	1.82	9.98	18.39	18.86	15.1	95.57	74.6	23.13	51.76		4
	69617	Pitrm1	1.45*	1.70*	0.86	0.81	27.66	25.59	28.18	30.69	74.63	77.59	50.08	51.58		2
	109333	Pkn2	1.24*	0.45	0.19	-0.16	35.92	41.61	38.49	35.36	78.71	51.14	41.06	30.36		5
	227937	Pkp4	2.88*	1.7	0.93	0.76	3.56	3.75	4.88	5.23	22.1	11.2	7.57	8.05		4
	225845	Pla2g16	2.39*	2.06*	1.42	1.2	23.31	16.68	13.56	14.85	113.88	62.81	33.8	31.46		3
	18783	Pla2g4a	2.80*	1.38	0.94	0.69	19.56	24.39	26.51	29.35	129.84	58.5	49.31	46.08		4
	54711	Plagl2	1.71*	0.99	0.33	0.42	69.48	60	60.3	53.2	218.74	108.72	71.78	70.45	1	4
	18792	Plau	2.44*	1.03	-1.33	-0.22	51.69	67.77	69.24	100.09	274.01	125.24	26.59	83.76		5
	18793	Plaur	4.93*	4.03*	1.01	1.92	8.79	15.07	20.63	30.42	276.84	221.75	40.04	109.68		4
	18810	Plec	1.48*	0.73	0.44	0.57	91.73	102.38	94.93	92	243.36	156.29	122.47	134.83		4
	56193	Plek	3.91*	2.34*	1.34	1.64	173.59	183.15	181.9	191.59	2503.83	856.08	444.32	590.5	1	4
	83436	Plekha2	1.10*	0.78	0.83	0.43	49.24	40.78	39.6	43.28	97.9	64.37	68.03	56.47		3
	71801	Plekhf2	1.12*	0.64	-0.5	-0.19	26.14	26.91	30.12	27.26	51.16	37.66	20.1	24.29		5
	231002	Plekhn1	1.63*	1.95	1.19	1.13	10.71	5.78	7.15	4.74	28.77	19.39	14.82	11.84		3
	102595	Plekho2	1.11*	0.2	-0.36	-0.24	180.18	199.46	185.14	230.84	373.74	212.23	138.29	193.1		5
	20620	Plk2	4.36*	3.41*	0.92	2.13	52.53	53.33	54.62	75.77	1037.02	508.67	100.28	313.39		4
	12795	Plk3	3.80*	3.24*	1.56	2.02	12.55	16.36	17.17	19.9	163.47	139.87	46.96	77.45		2
	102866	Pls3	1.41*	1.24	0.28	0.67	26.62	25.22	30.46	33.33	68.25	55.27	36.72	52.27		4
	22038	Plscr1	1.40*	0.46	0.76	0.98	33.85	35.8	27.34	28.52	85.8	45.31	44.34	54.04		4
	18844	Plxna1	1.80*	1.35*	0.4	0.93	100.9	133.44	142.01	144.01	334.89	311.14	181.6	268.84		2
	66249	Pno1	0.79	1.37*	0.99	0.82	39.33	39.19	38.97	44.58	65.05	93.98	73.29	77.84		2
	18950	Pnp	2.54*	2.22*	1.92*	1.78	169.56	139.24	103.19	84.43	940.4	604.55	377.04	287.13		3
	71701	Pnpt1	1.15*	1.1	0.59	0.22	50.34	43.6	39.57	36.29	103.99	84.63	56.37	41.44		3
	80294	Pofut2	1.03*	0.35	0.03	0.21	37.64	49.82	50.92	46.99	71.6	57.47	48.52	54.19		4
	66979	Pole4	0.95	1.60*	0.86	1.25	29.61	28.55	30.12	38.36	54.91	79.34	51.77	91.54		2
	67710	Polr2g	0.98	1.67*	1.08	1.27	47.01	50.9	47.48	58.21	85.57	147.72	94.2	138.87		2
	67065	Polr3d	2.20*	1.89*	1.08	0.9	6.83	9.47	9.03	9.7	32.07	32.14	17.41	18.79		2
	67895	Ppa1	1.21*	1.67*	1.16	1.45	17.13	11.88	11.11	12.52	34.83	34.43	24.1	35.85		2
	19012	Ppap2a	2.77	4.87*	4.98*	4.86	1.64	1.36	0.95	0.65	8.16	33.8	26.97	25.54		1
	67916	Ppap2b	5.28*	4.52*	2.04	3.29	3.07	4.95	7.42	10.74	107.91	104.95	29.1	98.88		2
	233977	Ppfia1	1.60*	1.64*	0.36	0.83	33.47	36.38	35	31.27	97.54	104.4	42.75	56.48		4
	76787	Ppfia3	5.05*	7.13*	4.27*	4.96	4.15	1.45	2.8	3.02	117.26	166.72	41.08	80.21		2
	67533	Ppfibp1	1.78*	0.61	-0.58	-0.16	15.47	17.27	23.41	27.26	53.6	24.35	15.06	24.56		5
	19024	Ppfibp2	1.96*	1.69*	0.81	0.86	30.15	31.12	24.61	32.21	115.37	93.29	40.65	57.04		4
	228005	Ppig	1.63*	0.48	0.42	0.46	39.22	55.6	46.78	46.49	118.99	72.04	60.28	61.63		4
	19043	Ppm1b	1.13*	0.54	-0.01	0.08	25.86	23.84	24.28	25.2	51.33	31.07	22.69	26.14		5
	72590	Ppme1	1.38*	0.8	0.29	0.57	18.37	21.71	21.66	21.89	46.4	34.46	26.68	32.22		4
	19046	Ppp1cb	1.52*	1.65*	0.45	0.42	29.14	30.98	33.8	33.46	80.78	88.46	42.68	43.79		4
	76497	Ppp1r11	1.39*	1.13	0.66	1.07	11.01	11.02	12.3	14.78	25.29	21.73	17.63	31.52		2
	17872	Ppp1r15a	4.09*	3.08*	1.2	2.29	20.11	26.1	25.3	21.48	332.01	200.81	56.53	100.98		4
	108954	Ppp1r15b	2.16*	1.26*	0.71	0.82	57.67	50.41	55.44	44.18	242.54	109.29	85.79	76.95		4
	19052	Ppp2ca	1.23*	1.11	0.39	0.03	140.61	131.38	140.62	170.92	315.77	259.41	177.63	171.66		4
	19053	Ppp2cb	1.12*	0.43	-0.43	-0.23	29.44	37.21	49.55	51.74	59.56	44.7	34.21	43.68		5
	51792	Ppp2r1a	1.16*	0.77	0.43	0.5	97.66	98.69	109.33	109.95	209.59	156.97	142.9	154.06		4
	71978	Ppp2r2a	1.13*	0.86	0.3	0.21	30	31.15	31.24	30.04	61.27	51.44	37.37	35.52		4
	19057	Ppp3cc	1.18*	1.48*	0.68	0.59	10.36	8.18	9.29	8.96	21.78	20.83	13.87	14.1		3
	70351	Ppp4r1	1.15*	0.32	0.46	-0.05	23.12	25.72	22.48	21.87	47.21	28.42	29.01	21.86		5
	232314	Ppp4r2	2.08*	1.80*	0.57	0.41	16.36	14.69	16.65	17.94	67.27	46.91	22.64	23.61		4
	226169	Pprc1	1.13*	1.13	1	0.44	11.51	12.8	11.22	13.67	22.38	25.05	20.16	17.29		2
	12142	Prdm1	1.94*	1.52*	-0.05	-0.23	16.41	15.81	18.92	18.26	64.97	43.36	17.93	16.38	1	5
	18477	Prdx1	2.72*	2.14*	0.24	-0.03	524.79	909.24	1038.54	1730.32	3295.06	3641.26	1160.28	1660.42		4
	11758	Prdx6	2.16*	2.56*	1.34	1.25	20.95	18.03	22.13	26.46	91.42	100.92	54.82	64.13		2
	19088	Prkar2b	0.94	2.71*	2.07	0.89	8.42	7.35	7.24	12.04	16.85	45.46	29.75	22		2
	66801	Prkrip1	1.08*	1.22*	0.88	0.46	23.59	19.86	19.11	23.89	48.22	42.94	33.53	31.08		4
	19108	Prkx	1.18*	0.69	-0.21	0.07	59.14	60.36	60.1	55.33	126.34	88.35	50.2	58.75		5
	19124	Procr	6.71*	6.00*	3.31*	4.96	2.48	4.22	4.66	5.07	304.55	254.31	49.6	156.46		2
	114863	Prosc	1.42*	1.27	-0.26	0.09	32.91	37.69	42.63	46.81	85.91	81.56	34.39	50.54		4
	230596	Prpf38a	2.16*	1.38*	0.64	0.62	16.5	17.01	15.22	16.64	66.08	39.38	22.95	24.14		4
	226562	Prrc2c	1.40*	1.25	0.58	0.41	93.64	93.31	81.17	92.51	238.51	205.18	117.29	120.78		4
	107272	Psat1	2.94*	1.05	0.31	1.2	7.15	6.65	6.07	7.07	50.3	13.06	7.28	17.75		4
	215632	Psd4	1.52*	0.48	0.47	0.2	45.32	42.8	34.86	35.97	124.34	54.53	46.21	40.5		5
	101739	Psip1	1.91*	1.13	0.6	0.64	19.33	21.33	20.77	17.34	67.89	42.09	28.71	24.6		4
	19166	Psma2	1.16*	0.87	0.8	1.14	75.04	68.35	77.67	74.49	158.21	115.24	129.52	163.44		2
	19167	Psma3	1.40*	1.71*	0.7	1.26	12.55	10.45	13.39	12.94	31.34	31.43	21.04	32.73		2
	26442	Psma5	1.32*	1.75*	0.86	0.88	32.17	30.89	28.9	36.04	74.18	95.9	49.83	65.32		2
	26443	Psma6	1.61*	2.13*	1.52	1.23	78.59	62.53	57.95	70.48	229.35	252.33	157.03	162.86		2
	19171	Psmb10	0.64	1.81*	1.14	0.96	105.22	70.27	67.47	51.17	156.15	230.08	143.6	98.42		3
	19173	Psmb5	1.40*	1.49	0.84	0.16	19.24	33.79	35.45	51.67	45.39	87.12	60.5	57.71		2
	19175	Psmb6	2.20*	2.03*	0.91	1.27	114.67	121.44	129.18	154.58	501.48	455.08	233.53	362.32		2
	19177	Psmb7	0.96	1.25*	0.92	0.85	102.22	91.49	83.53	98.34	189.5	199.9	152.59	174.87		2
	67089	Psmc6	1.04*	1.22	0.95	0.49	117.11	96.97	95.57	109.67	232.6	211.99	178.4	151.22		2
	70247	Psmd1	1.10*	1.20*	0.73	0.45	56.38	57.26	57.1	66.36	116.72	122.62	91.46	89.13		2
	69077	Psmd11	1.76*	1.20*	0.32	0.83	24.05	36.58	33.77	36.14	74.87	76.28	39.18	63.59		4
	66997	Psmd12	1.09*	0.96	0.22	0.02	45.42	42.06	47.73	54.64	92.83	75.79	53.06	54.08		4
	59029	Psmd14	1.11*	1.10*	0.62	0.72	74.78	65.96	65.64	73.01	154.84	130.16	96.19	118.81		2
	17463	Psmd7	1.21*	1.03	0.49	0.11	49.86	50.7	51.06	62.27	108.21	95.85	68.5	65.68		4
	19188	Psme2	0.95	1.88*	1.5	1.11	174.25	140.06	124.53	144.03	321.61	479.51	335.46	305.77		2
	19201	Pstpip2	2.04*	1.42	-0.04	0.2	48.67	60.23	73.83	84.56	188.8	150.28	70.39	95.52		4
	19204	Ptafr	1.60*	0.54	-0.43	-0.56	242.37	265.15	251.88	266.75	705.55	358.36	181.17	177.02		5
	64292	Ptges	7.06*	6.59*	4.77*	4.83	3.97	6.38	8.83	15.23	483.36	573.98	230.93	420.64		2
	56351	Ptges3	1.27*	1.08	0.65	0.33	154.81	174.71	168.28	175.6	355.81	341.1	252.31	218.31		4
	19222	Ptgir	1.91*	1.81	1.39	0.28	7.8	9.4	8.76	10.35	28.33	31.43	21.72	11.21		4
	67103	Ptgr1	1.2	2.10*	0.4	1.56	15.1	14.5	20.77	21.08	34.66	58.5	28.1	63.16		2
	19225	Ptgs2	11.98*	9.28*	7.38*	7.82	4.25	11.23	9.01	13.94	14733.9	6391.15	1467.1	3022.23		2
	19243	Ptp4a1	3.10*	1.62	0.4	1.33	5.38	9.69	9.35	7.58	46.2	27.55	11.75	21.52		4
	19246	Ptpn1	1.08*	0.7	0.63	0.45	137.21	171.26	133.84	133.06	276.05	254	197.39	180.2		4
	19248	Ptpn12	1.74*	1.32*	0.62	0.39	19.54	21.42	19.1	22.02	63.58	49.21	27.31	26.4		4
	19255	Ptpn2	2.49*	1.60*	0.76	0.71	27.86	29.08	28.49	27.85	149.16	80.62	46.17	44.4		4
	104831	Ptpn23	1.94*	2.29*	0.29	0.99	26.92	26.74	31.59	30.52	98.19	117.87	37.26	59.97		4
	19267	Ptpre	2.02*	1.83*	0.98	0.55	47.26	50.06	48.16	60.87	186.72	166.98	91.18	87.18		4
	19271	Ptprj	1.23*	0.54	0.13	0.14	167.47	165.85	157.17	151.71	372.5	218.92	163.47	166.72		5
	80913	Pum2	1.11*	0.76	0.09	-0.07	21.93	22.63	21.33	30.74	44.38	34.52	21.81	28.41		4
	52118	Pvr	2.90*	2.01*	1.39	1.22	13.68	11.59	12.76	12.89	96.7	43.78	31.15	28.02		4
	103136	Pwp1	0.72	1.34*	0.61	0.32	18.04	16.14	17.09	17.04	28.02	37.89	24.55	20.69		3
	236312	Pyhin1	1.91*	2.00*	2.16	1.92	28.29	19.55	11.24	6.72	99.41	71.53	46.38	22.26		3
	19325	Rab10	2.44*	1.77*	1.08	1.06	95.74	88.81	91.85	116.69	495.94	280.5	184.28	240.63		4
	53869	Rab11a	1.00*	0.54	0.31	0.18	87.58	86.8	93.09	108.4	167.07	115.7	109.14	121.04		4
	75767	Rab11fip1	5.79*	4.59*	2.68*	2.97	9.57	9.79	13.39	12.05	518.89	214.76	80.2	89.64		2
	19328	Rab12	1.50*	0.84	-0.05	0.22	73.67	72.11	79.64	71.49	197.25	118.84	74.59	83.03		5
	19332	Rab20	3.04*	1.81*	0.67	1.36	33.81	48.49	48.18	45.83	270.4	156.07	73.28	115.27		4
	19334	Rab22a	1.27*	0.91	-0.05	0.15	57.3	59.61	62.51	61.17	131.56	102.02	57.28	67.9		4
	67844	Rab32	1.13*	1.14	0.55	0.69	69.89	74.38	84.34	67.9	146.64	153.03	117.4	107.31		2
	216363	Rab3ip	1.12*	1.51*	0.11	-0.21	11.24	7.53	9.68	11.18	21.61	20.91	10.59	10.42		4
	271457	Rab5a	1.32*	0.96	0.23	0.22	57.32	62.18	60.4	68.69	137.07	110.81	67.77	78.43		4
	235442	Rab8b	1.11*	-0.25	-0.23	0.01	200.21	204.92	182.85	171.13	408.8	157.16	149.84	171.35		5
	56382	Rab9	1.07*	0.59	0.2	0.37	86.1	85.6	75.62	73.41	175.1	118.95	85.23	92.87		4
	54189	Rabep1	1.22*	0.95	0.04	0.2	43.49	54.08	48.52	55.36	99	96.2	48.4	63.19		4
	56715	Rabgef1	3.21*	2.15*	0.86	1.08	11.07	12.48	10.97	12.58	94.72	49.72	18.4	27.55		4
	75646	Rai14	2.77*	4.19*	1.65	3.04	4.25	2.27	3.7	2.95	25.25	37.31	12.08	27.61		2
	56044	Rala	1.04*	0.9	0.4	0.8	47.63	43.64	47.26	51.34	92.06	74.47	59.09	88.98		2
	19730	Ralgds	3.57*	2.10*	0.83	1.66	25.96	37.39	40.33	33.52	290.38	145.12	68.86	103.42		4
	19384	Ran	1.21*	1.23*	0.43	0.78	159.34	167.31	184.31	212.31	351.43	362.71	238.42	355.99		2
	19385	Ranbp1	1.53*	0.77	0.47	0.6	67.29	77.7	75.46	82.41	183.31	121.21	97.88	123.89		4
	19386	Ranbp2	1.31*	0.63	0.34	0.3	78.53	84.84	73.46	78.56	183.75	119.14	89.48	95.35		4
	215449	Rap1b	1.36*	1.1	0.42	0.66	340.75	313.47	294.69	321.95	835.34	613.73	376.49	501.8		4
	76108	Rap2a	2.18*	1.88*	0.13	1.32	26.78	34.68	32.32	34.01	119.08	118.25	35.05	84		4
	72065	Rap2c	1.49*	0.98	0.97	0.58	36.89	32.26	32.96	32.06	98.07	58.45	61.46	45.82		4
	107746	Rapgef1	1.25*	1.2	0.22	0.71	18.67	21.62	21.02	19.87	41.98	46.2	22.89	33.55		4
	76089	Rapgef2	6.35*	6.02*	4.73*	4.14	3.86	1.68	1.76	3.48	259.25	81.48	36.82	41.76		2
	104458	Rars	1.84*	1.31*	0.83	0.47	67.73	78.34	67.24	86.37	229.13	179.78	114.53	117.24		4
	114713	Rasa2	2.22*	1.17	0.54	1.15	5.57	7.86	8.6	7.68	25.17	16	11.35	16.24		4
	54153	Rasa4	1.16*	0.31	0.36	0.18	204.26	177.88	171.21	128.33	434.75	202.49	209.12	143.27		5
	320292	Rasgef1b	3.02*	2.07*	0.12	0.76	46.54	62.58	61.01	72.22	363.11	237.06	61.95	121.1		4
	19419	Rasgrp1	3.37*	5.96*	3.7	3.31	3.36	1.14	1.61	1.81	24.89	44.69	15.92	13.08		2
	56289	Rassf1	1.26*	1.08	0.32	0.03	36.95	35.32	32.55	39.56	83.24	67.94	39.57	41.13		4
	225182	Rbbp8	3.00*	1.22	0.19	0.23	6.35	9.22	8.32	6.46	46.78	19.04	8.79	8.77		4
	19652	Rbm3	1.30*	0.67	0.34	0.49	104.44	82.83	91.03	92	247.72	122.08	109.26	127.84		4
	67010	Rbm7	1.70*	0.91	0.32	0.51	125.86	133.25	124.85	105.04	391.16	230.29	149.95	147.33		4
	60365	Rbm8a	0.68	1.26*	0.66	0.79	17.99	16.57	16.04	20.79	26.39	36.71	23.26	34.04		2
	56878	Rbms1	1.52*	0.29	0.03	0.21	97.12	114.41	107.86	88.88	263.1	125.54	104.53	101.66		5
	19664	Rbpj	1.65*	1.14	0.5	0.03	102.5	106.83	122.98	158.09	307.93	219.61	169.74	160.56	1	4
	19663	Rbpms	1.89*	1.22	0.59	-0.06	12.62	19.95	22.96	34.73	42.55	42.54	32.88	32.93		2
	54720	Rcan1	2.87*	1.38	1.1	1.22	28.62	29.95	22.63	23.16	199.77	71.58	46.83	54.91		4
	59028	Rcl1	2.34*	2.38*	0.85	2.08	10.73	13.73	20.05	12.29	51.52	65.76	34.29	51.52		2
	19672	Rcn1	3.16*	2.08	-0.17	1.61	3.42	3.79	4.5	3.28	29.92	15.22	3.72	12.53		4
	19696	Rel	3.10*	2.03*	0.68	1.23	21.16	24.29	21.7	19.46	177.7	89.38	32.66	45.56	1	4
	19697	Rela	1.58*	0.61	-0.03	-0.37	112.99	114.03	112.15	94.63	321.24	160.03	104.75	72.82	1	5
	19698	Relb	1.82*	0.94	0.26	0.44	20.44	23.02	25.17	14.63	66.06	39.33	27.49	21.61	1	5
	67338	Rffl	2.42*	1.66*	0.68	1.21	11.28	16.4	11.82	12.03	58.55	47.11	17.91	27.23		4
	66214	Rgcc	4.91*	4.21	1.95	3.1	0.64	1.17	1.02	0.23	24.09	18.54	4.96	10.95		2
	19731	Rgl1	3.15*	2.05*	1.06	2.48	9.89	16.44	15.01	9.2	84.94	60.84	28.63	51.67		2
	50778	Rgs1	4.32*	2.86*	1.1	1.52	45.89	59.5	52.65	87.49	892.17	386.92	110.8	241.38		4
	217344	Rhbdf2	2.85*	1.96*	1.29	1.07	60.03	60.9	59.2	54.34	409.05	217.12	137.94	111.4		4
	19744	Rheb	1.26*	0.94	0.27	0.44	54.55	50.22	56.07	62.64	123.78	87.78	64.32	84.82		4
	11853	Rhoc	1.71*	1.96*	0.26	0.08	43.33	47.51	56.97	94.45	134.83	170.84	65.7	98.59		4
	104215	Rhoq	0.76	1.24*	0.85	0.94	38.23	31.73	32.97	30.78	61.32	68.77	55.37	56.33		2
	78757	Rictor	1.22*	1.13*	0.46	0.1	20.24	21.65	21.4	22.39	46.26	44.18	28.42	22.19		4
	80291	Rilpl2	1.26*	0.64	-0.06	0.63	134.15	130.41	136.36	132.32	308.13	185.89	125.29	201.29		4
	66878	Riok3	1.84*	1.29*	0.71	1.08	43.02	39.06	43.79	41.41	147.61	87.26	67.73	87.93		4
	192656	Ripk2	3.82*	2.28*	1.24	1.56	24.09	27.65	24.1	21.84	323.36	120.23	53.88	62.41		4
	19820	Rlim	1.37*	0.9	0.31	0.49	42.94	48.05	48.27	48.99	107.04	82.33	56.64	67.16		4
	67809	Rmdn3	1.62*	0.82	0.7	0.08	11.78	12.06	11.96	14.82	33.07	19.15	19.17	13.65		4
	67153	Rnaseh2b	1.11*	1.1	0.15	0.45	15.4	13.15	14.55	12.99	29.87	26.81	14.75	19.4		4
	223881	Rnd1	3.37*	1.68	1.12	1.3	3.58	3.93	5.53	4.27	35.31	11.29	10.36	9.76		4
	56736	Rnf14	1.52*	1.14*	0.49	0.71	52.29	53.89	54.58	56.23	141.8	110.29	72.8	90.37		4
	67702	Rnf149	1.96*	1.24	1.19	1.64	186.14	202.07	220.9	198.09	693.49	444.89	491.76	614.19		2
	19821	Rnf2	1.19*	0.24	-0.17	0.02	40.93	43.74	40.53	32.95	92.28	47.49	34.23	31.5		5
	672511	Rnf213	2.25*	2.12*	1.90*	1.65	144.29	99.49	55.54	52.55	656.43	398.07	198.22	160.63		3
	51902	Rnf24	1.97*	2.37*	0.54	0.84	8.39	6.57	10.79	9.21	27.95	29.96	14.03	15.85		4
	268749	Rnf31	1.20*	0.91	0.61	0.16	41.06	36.87	31.2	29.06	86.82	62.71	44.5	31.94		3
	19822	Rnf4	1.10*	0.48	-0.12	0.09	59.02	59.4	65.05	56.36	119.31	75.54	57.31	59.46		5
	74132	Rnf6	1.02*	0.33	0.15	0.27	31.81	36.63	34.67	32.5	60.63	41.38	35.74	37.91		4
	19877	Rock1	1.07*	0.11	0.09	-0.15	40.7	42.47	41.49	39.78	81.47	41.63	42.26	36.52		5
	19883	Rora	2.06*	2.11	-0.3	-0.24	4.9	4.09	6.83	6.32	20.86	16.13	5.62	6.03	1	4
	67239	Rpf2	0.33	1.45*	1.14	0.76	16	15.13	12.43	19.19	19.38	36.99	25.08	30.75		1
	319195	Rpl17	0.78	1.15*	0.26	0.16	12.62	9.83	14.58	12.59	21.13	20.53	15.91	14.73		4
	267019	Rps15a	1.19	1.99*	1.19	1.68	7.71	6.19	6.88	9.3	15.34	21.7	14.97	30.9		1
	75617	Rps25	1.50*	1.37	1.2	1.07	8.72	10.8	9.33	10.26	21.22	24.82	20.06	22.09		2
	78294	Rps27a	1.06*	1.03	0.18	0.42	14.14	14.96	15.75	19.38	28.21	27.61	16.48	25.28		4
	20112	Rps6ka2	2.93*	3.76*	0.83	2.02	5.69	7.41	6.11	8.94	42.23	90.49	10.77	36.8		2
	110651	Rps6ka3	1.47*	0.57	-0.2	0.28	17.56	15.62	17.6	18	47.87	20.78	14.01	22.15		5
	56613	Rps6ka4	1.35*	0.8	-0.13	0.35	23.47	24.26	27.95	24.65	56.44	38.39	24.81	32.89		4
	74778	Rrp7a	1.15*	1.67*	0.45	0.02	10.84	9.31	11.92	11.73	22.48	26.93	15.43	13.02		4
	27966	Rrp9	0.69	1.33*	0.69	0.29	12.03	12.21	11.24	15.78	17.33	28.73	16.8	20.13		2
	59014	Rrs1	1.50*	1.79*	0.55	0.37	16.78	18.28	21.42	21.99	46.67	59.45	29.55	28.66		4
	58185	Rsad2	6.25*	5.59*	5.18*	5.35	55.07	32.06	13.1	7.69	3975.19	1414.56	453.48	305.77		3
	229675	Rsbn1	1.92*	1.29	0.58	0.45	11.91	8.57	8.07	11.06	42.82	19.18	11.39	15.61		4
	242860	Rsbn1l	1.07*	-0.33	0.04	0.08	19.65	23.69	21.25	19.7	40.56	17.41	20.46	19.02		5
	208606	Rsrc2	1.20*	0.51	0.14	-0.02	53.43	53.17	53.03	45.75	116.43	70.02	55.99	44.39		5
	100213	Rusc2	2.00*	0.99	-0.03	0.15	28.04	43.44	42.09	45.09	110.93	79.12	40.97	50.67		4
	56353	Rybp	1.49*	0.64	0.18	0.57	8.06	8.46	6.35	6.61	21.43	12.07	6.83	10.2		4
	20201	S100a8	9.15*	7.45*	5.61*	6.13	0.27	1.12	1.95	3.17	148.63	170.84	65.31	190.84		2
	209086	Samd9l	2.67*	2.20*	1.09	1.1	41.03	54.62	53.39	48.99	244.46	228.13	106.85	105.28		4
	67742	Samsn1	3.24*	1.83*	1.42	0.79	46.43	48.86	48.12	54.17	420.47	160.55	123.07	92.49		4
	20220	Sap18	1.72*	1.66*	0.8	1.01	9.3	12.33	12.1	10.7	30.28	35.18	19.94	21		2
	60406	Sap30	2.31*	1.61*	0.7	0.82	53.42	46.92	44.01	42.7	250.82	130.74	68.21	74.09		4
	20224	Sar1a	1.22*	0.61	0.22	0.47	76.19	85.31	89.41	85.79	168.2	119.6	99.42	117.89		4
	70097	Sash1	1.31*	0.37	-0.02	0.29	80.07	104.41	102.91	96.02	192.32	124.41	97.85	115.77		4
	64010	Sav1	1.24*	0.71	0.49	0.07	43.95	39.35	37.61	39.51	98.46	59.45	51.29	41.32		4
	66711	Sbds	2.25*	1.05	0.19	0.56	66.44	56.89	64.07	61.82	299.72	107.21	69.7	90.19		4
	243272	Sbno1	1.44*	1.74	0.43	0.83	17.84	23.18	21.05	19.89	44.46	70.01	26.76	35.7		2
	52892	Sco1	1.71*	0.69	0.17	0.1	11.55	10.31	10.56	9.82	33.87	14.41	11.04	9.46		5
	231452	Sdad1	0.79	1.16*	0.65	0.64	21.17	17.63	16.17	15.26	32.77	35.61	23.11	23.05		3
	20969	Sdc1	2.73*	2.19*	1.29	0.97	35.32	63.39	70.07	89.99	221.35	272.7	169.22	171.42		2
	20971	Sdc4	4.09*	1.84*	0.66	0.76	252.27	302.13	329.23	350.61	4103.66	991.15	509.33	577.67		4
	208768	Sde2	2.64*	2.29*	0.55	0.98	25.37	23.5	26.03	31.16	153.81	105.42	36.09	61.5		4
	27054	Sec23b	1.03*	0.33	0.25	0.21	35.78	38.15	41.65	42.38	67.91	43.94	47.26	48.08		4
	77371	Sec24a	1.00*	0.29	-0.19	-0.03	28.82	26.25	31.85	26.09	56.3	29.64	26.21	25.99		5
	99683	Sec24b	2.04*	1.04	0.49	-0.13	37.72	46.4	39.86	41.29	146.45	86.11	53.22	37.67		4
	20335	Sec61g	1.34*	1.01	1.05	1.43	17.84	29.31	20.2	22.17	41.08	53.4	39.42	61.14		2
	72124	Seh1l	2.00*	1.09	0.54	0.33	22.41	20.43	22.3	24.47	84.93	38.97	31.93	31.24		4
	52398	Sept11	3.92*	2.54*	0.57	0.5	14.16	17.69	24.25	31.66	204.76	94.57	33.1	44.39		4
	235072	Sept7	1.26*	0.45	0.54	0.25	121.31	114.04	110.34	137.27	281.15	144.59	154.25	161.36		4
	20365	Serf1	0.02	2.19*	1.88*	0.78	12.16	15.33	15.47	19.68	10.11	66.11	54.64	34.15		1
	56442	Serinc1	1.21*	0.81	0.29	0.35	102.76	103.13	114.72	106.99	228.21	166.73	135.03	135.1		4
	18788	Serpinb2	6.87*	4.81	3.13	3.43	3.7	16.31	31.37	80.3	399.86	428.75	266.9	857.43		2
	20723	Serpinb9	3.31*	2.57*	1.55	0.98	16.14	12.64	10.87	16.62	151.42	71.29	31.82	32.31		4
	18787	Serpine1	7.70*	5.92*	4.87*	3.58	1.11	0.9	0.91	2.61	266.1	62.45	33.03	30.52		2
	20720	Serpine2	2.03	4.81*	3.55	2.94	0.21	0.68	0.67	1.96	6.82	22.49	10.6	16.01		2
	55942	Sertad1	2.03*	1.12	0.65	0.6	39.75	42.4	36.45	45.27	154.91	83.57	54.59	68.4		4
	58172	Sertad2	1.09*	0.9	-0.11	0.28	37.65	34.03	34.97	30.84	77.22	57.44	30.11	38.62		5
	67956	Setd8	1.49*	1.52*	1.08	0.7	39.45	46.93	46.18	53.44	105.85	125.68	92.88	85.25		2
	239122	Setdb2	2.08*	1.53	1.03	-0.41	14.01	11.64	8.45	8.48	54.56	30.24	16.54	5.05		5
	71514	Sfpq	1.66*	0.6	-0.08	-0.09	255.02	338.27	309.64	295.61	766.29	468.14	279.92	271.84	1	5
	20393	Sgk1	2.29*	2.08*	1.17	1.41	207.74	217	214.29	223.9	980.42	856.47	472.99	575.62		2
	56726	Sh3bgrl	1.21*	0.54	0.53	0.73	340.45	320.36	295.91	335.78	760.02	435.59	411.01	557.35		4
	212531	Sh3bgrl2	2.68*	0.2	-0.07	-0.7	26.93	34.87	36.87	54.98	167.31	36.1	34.58	32.02		5
	98402	Sh3bp4	2.67*	1.7	1.23	1.83	5.92	4.91	6.8	3.26	31.79	13.85	13.64	9.85		4
	54673	Sh3glb1	1.28*	0.58	0.49	0.61	178.4	189.74	172.42	147.54	414.46	260.36	232.76	222.64		4
	268396	Sh3pxd2b	1.29*	0.35	0.07	0.29	55.5	69.18	67.22	60.22	129.15	82.17	68.3	73.69		4
	231147	Sh3tc1	1.58*	1.03	-0.14	0.21	16.1	16.65	18.09	16.77	49.82	32.17	16.5	21.15		5
	330096	Shisa3	6.64	8.04*	6.01	3.75	0.54	0.24	0	0.04	19.86	60.4	35.09	4.73		2
	20439	Siah2	1.36*	1.11	0.76	0.88	30.1	22.93	23	22.87	70.74	43.9	36.42	42.74		4
	70661	Sik3	1.22*	0.65	-0.23	-0.09	29.17	30.52	36.41	27.83	65.28	44.05	29.88	26.76		5
	217692	Sipa1l1	2.31*	0.21	1.21	0.13	11.46	18.75	13.6	18.14	57.7	20.99	31.38	18.26		4
	93759	Sirt1	1.46*	1.53	0	0.41	10.44	10.53	11.81	11.55	29.18	27.33	11.71	16.04		4
	20482	Skil	2.33*	1.78*	1.08	0.6	73.33	70.95	71.59	75.33	353.42	225.11	146.48	112.61	1	4
	20491	Sla	0.51	1.78*	1.54	1.85	63.48	43	36.21	22.26	88.78	137.93	99.11	79.83		3
	27218	Slamf1	12.12*	8.01*	5.98	n/a	0	0.09	0.2	0.08	109.6	48.12	13.18	18.9		2
	75345	Slamf7	4.35*	2.81*	1.69*	1.83	64.05	51.94	46.9	49.24	1237.39	335.48	144.07	171.42		4
	74748	Slamf8	2.39*	1.49	1.38	0.05	8.15	8.09	5.03	11.54	35.99	20.36	13.73	13.54		4
	98365	Slamf9	-0.8	1.46	3.00*	2.59	126.01	53.14	18.92	15.91	67.92	133.66	142.13	95.67		3
	18173	Slc11a1	0.51	1.29*	0.8	0.7	263.29	226.9	263.57	299.07	360.53	519.56	439.34	478.05		1
	18174	Slc11a2	1.43*	1.39*	0.41	1.03	57.44	57.15	59.26	54.65	147.49	136.36	74.69	110.42		4
	20498	Slc12a4	1.34*	0.72	0.1	-0.45	10.75	12.34	13.08	13.73	24.06	18.18	12.6	10.99		5
	65221	Slc15a3	2.83*	2.07*	1.14	0.75	120.49	153.39	124.1	156.45	816.96	593.06	262.16	260.35		4
	20501	Slc16a1	3.02*	2.32	1.03	1.21	13.06	18.05	17.07	19.81	98.95	81.94	34.07	44.35		4
	80879	Slc16a3	3.66*	1.46	1.26	0.65	36.81	66.93	71.6	124.28	448.51	173.66	172.79	196.61		4
	20511	Slc1a2	7.36	7.28*	6.74	n/a	0.02	0.6	0.04	0.66	14.06	58.41	11.52	58.92		2
	20515	Slc20a1	2.30*	3.10*	0.95	2.78	43.81	48.02	50.72	41.33	203.03	370.02	93.64	271.92		2
	54338	Slc23a2	1.45*	0.38	-0.04	-0.65	49.56	47.97	50.68	66.11	127.43	57.37	48.66	41.99		5
	68267	Slc25a22	1.40*	1.61	0.88	0.31	23.36	21.38	18.7	13.66	55.9	59.83	31.8	15.86		3
	227731	Slc25a25	1.92*	2.56*	0.6	0.29	10.56	7.88	11.24	14.55	36.18	43.11	15.62	18.78		4
	67712	Slc25a37	2.35*	2.48*	1.61	1.49	45.03	47.97	48.59	42.76	223.16	249.94	144.49	117.27		2
	20525	Slc2a1	4.46*	2.53*	2.11	1.42	80.28	93.06	96.89	171.02	1696.14	502.67	414.6	453.39		4
	210148	Slc30a6	1.11*	1.06	0.58	0.9	19.54	17.81	17.63	17.63	39.59	32.9	24.73	33.74		2
	20530	Slc31a2	1.15	1.71*	1.46	1.11	205.12	174.29	144.89	141.48	440.17	537.02	382.1	302.2		3
	105727	Slc38a1	1.75*	1.06	0.16	0.86	26.84	30.16	28.64	22.52	86.76	57.39	31.12	42.19		4
	213053	Slc39a14	3.85*	1.47	0.72	1.93	6.18	5.72	7.53	5.08	83.08	14.2	11.31	20.51		4
	14977	Slc39a7	0.66	1.98*	0.72	1.16	10.12	8.45	9.85	9.3	14.36	29.87	14.31	21.18		2
	17254	Slc3a2	1.95*	1.80*	0.68	0.94	197.82	187.17	191.21	227.71	734.75	600.9	295.68	424.06		4
	338365	Slc41a2	1.60*	1.03	0.23	-0.17	21.28	25.03	22.87	27.14	62.03	47.01	26.36	23.88		4
	100434	Slc44a1	1.43*	0.92	-0.28	0.46	27.01	28.37	35.06	32.34	68.02	48.27	27.32	45.18		4
	67739	Slc48a1	0.83	1.28*	0.51	0.94	150.8	198.74	257.3	343	257.78	446.51	352.88	639.22		1
	102857	Slc6a8	2.53*	2.29*	0.89	1.29	34.98	48.8	51.42	77.81	194.51	218.76	92.05	184.57		2
	11987	Slc7a1	3.28*	2.43	2.04	1.5	4.42	3.55	2.54	2.17	34.37	17.61	9.47	8.29		3
	26570	Slc7a11	10.52*	7.48*	4.17*	3.96	0.47	2.79	5.46	13.37	794.74	429.61	90.53	199.02		2
	11988	Slc7a2	8.29*	7.66*	6.15*	6.21	3.57	4.97	4.76	8.52	966	911.85	331.52	614.51		2
	20539	Slc7a5	2.28*	3.11*	1.63	2.87	5.69	4.59	3.58	2.04	24.13	35.97	10.44	17.65		3
	50934	Slc7a8	2.24*	2.09*	1.71	1.43	38.91	42.75	43.52	44.03	176.34	167.69	134.69	115.6		2
	108116	Slco3a1	3.07*	2.83*	2.11	2.65	8.84	6.83	3.76	3.38	67	43.43	13.33	17.74		3
	20555	Slfn1	1.37*	2.16*	3.49*	4	34.14	18.14	7.46	3.19	81.46	76.16	77.85	39.93		3
	237887	Slfn10-ps	1.77*	1.88*	1.65*	1.76	11.65	9.53	6.54	5	38.14	31.66	20.03	18.19		3
	20556	Slfn2	2.45*	1.74*	1.32	1.15	510.93	427.97	348.12	330.15	2695.19	1328	837.68	726.87		3
	20557	Slfn3	2.16*	1.79	1.69	2	7.46	5.69	4.17	2.53	28.76	17.28	12.59	9.51		3
	20558	Slfn4	2.11*	3.48*	5.44*	4.68	30.56	16.27	5.81	3.17	123.3	166.22	232.29	65.13		3
	327978	Slfn5	1.81*	1.26	1.19	1.13	232.65	202.32	143.65	109.84	779.29	450.88	318.24	238.31		3
	276950	Slfn8	1.73*	1.54	1.58	0.85	183.13	124.2	98.79	77.15	581.3	340.9	284.75	136.88		3
	237886	Slfn9	1.67*	1.12	1.33	0.58	9.35	7.53	3.72	3.02	26.29	14.6	8.52	3.23		5
	74243	Slx4ip	0.9	1.36*	0.8	0.28	10.25	10.53	10.18	12.87	18.95	25.35	18.13	14.81		2
	98366	Smap1	1.33*	0.54	0.71	0.57	21.96	23.91	21.48	20.74	55.26	31.99	32.73	30.52		4
	67241	Smc6	1.39*	0.87	0.39	0.52	21.58	30.47	28.94	26.67	55.05	50.97	35.2	36.11		4
	237782	Smcr8	1.29*	1.04	0.46	0.15	59.86	53.57	53.23	61.1	141.61	102.39	71.24	66.74		4
	68734	Smek1	1.14*	0.09	-0.18	0.15	13.88	21.02	21.38	20.14	28.75	19.43	17.48	23.91		5
	226517	Smg7	1.55*	1.15	0.68	0.29	13.03	12.9	10.85	8.15	34.89	26.05	15.81	9.89		3
	106878	Smim3	1.85*	0.53	0.45	0.76	21.48	23.26	25.64	18.41	74.6	31.95	34.37	31.5		4
	228608	Smox	1.83*	1.17	-0.01	0.78	26.81	28.59	32.54	31.27	91.07	57.78	31.58	53.43		4
	75788	Smurf1	1.31*	0.7	0.34	0.04	13.7	18.33	18.67	17.96	30.45	26.89	21.19	19.17		4
	232187	Smyd5	0.38	1.28*	0.93	0.12	17.04	15.6	15.71	24.08	21.31	34.68	28.04	24.67		1
	76167	Snrnp35	1.56*	1.07	0.31	0.67	12.96	14.34	15.52	13.55	36.84	28.35	17.28	20.73		4
	20641	Snrpd1	1.16*	0.84	0.76	0.88	52.6	54.08	48.93	62.43	112.29	89.17	79.01	114.09		2
	71982	Snx10	2.09*	1.51	1.14	0.69	144	143.74	139.54	141.23	594.69	387.89	300.39	227.97		4
	170625	Snx18	2.17*	0.76	0.49	0.47	37.2	51.91	55.64	53.09	160.13	79.63	73.91	72.04		4
	76561	Snx7	0.68	1.65*	0.51	1	12.53	13.24	15.86	16.08	19.09	38.56	21.19	31.61		1
	12703	Socs1	5.66*	4.68*	4.77*	4.44	4.72	4.66	2.45	3	221.3	108.08	65.54	64.65		2
	12702	Socs3	4.19*	2.61	2.13	3.06	100.31	107	117.02	73.33	1756.7	612.59	508.2	603.76		2
	20656	Sod2	2.70*	2.67*	2.14	2.13	634.86	623.79	650.08	692.75	4013.5	3761.94	2816.36	3032.56		2
	268301	Sowahc	1.45*	0.89	0.88	1.01	11.17	14.58	9.54	8.64	26.55	24.78	17.28	17.81		3
	20684	Sp100	0.93	0.93	1.57*	0.54	26.71	21.59	14.32	14.93	46.37	38.25	40.8	19.84	1	3
	70834	Spag9	1.21*	0.02	-0.21	0.29	29.17	28.4	33.07	33.1	66.21	26.18	28.2	39.9		5
	219140	Spata13	2.61*	2.42*	2.45*	1.86	7.08	6.85	5.33	3.11	40.47	33.65	25.18	8.7		3
	432572	Specc1	3.91*	3.93*	2.69	3.14	3.35	3.2	1.92	3.11	44.71	42.77	12.93	28.1		2
	20750	Spp1	1.35*	2.15	0.02	0.69	867.46	865.66	998.48	1362.77	2091.32	3482.46	996.39	2115.63		4
	66552	Sppl2a	1.56*	1.54*	1.17	0.67	121.26	97.64	93.11	84.15	338.12	260.37	197.76	132.47		3
	114715	Spred1	2.14*	1.27	0.27	0.34	66.06	71.19	82.98	79.09	274.42	154.6	94.2	99.44		4
	66674	Spryd7	3.44*	2.96*	1.03	1.55	22.46	21.63	26.15	26.92	234.52	155.79	50.04	80.16		4
	20773	Sptlc2	1.47*	1.33	0	1.05	68.84	76.94	73.41	60.25	181.39	174.27	69.89	122.44		4
	101685	Spty2d1	2.36*	1.86*	0.59	0.17	16.45	18.5	15.7	20.29	83.02	61.35	22.96	22.86		4
	18412	Sqstm1	3.76*	2.73*	0.87	1.68	350.12	415.66	447.33	426.85	4578.59	2547.6	798.19	1316.25		4
	20779	Src	3.04*	2.38*	1.21	1.22	25.63	26.76	30.11	26.56	197.38	129.71	67.65	60.82		4
	67222	Srfbp1	1.50*	1.33*	-0.03	0.45	14.69	16.98	21.84	20.48	43.09	40.15	20.12	27.08		4
	19073	Srgn	3.47*	2.72*	1.23	1.33	257.23	239.51	257.79	289.76	2706.8	1448.46	586.56	700.12		4
	20383	Srsf3	1.77*	0.71	0.46	0.39	27.58	36.87	36.11	45.33	89.99	55.39	48.1	57.39		4
	67996	Srsf6	1.25*	0.18	-0.23	-0.25	35.15	47.34	51.35	57.03	82.72	49.44	41.56	48.25		5
	76650	Srxn1	4.32*	2.88*	0.58	0.83	19.63	23.84	38.57	65.11	382.31	164.65	55.57	112.08		4
	70356	St13	1.19*	1.75*	0.47	0.73	144.93	163.57	175.54	197.47	315.9	503.06	231.78	322.61		2
	20442	St3gal1	1.72*	0.99	0.25	-0.22	74.57	97.79	116.86	142.52	237.58	184.53	138.58	120.85		4
	20441	St3gal3	1.48*	1.1	-0.14	-0.11	12.5	15.49	14.9	10.68	33.12	30.11	12.08	11.37		5
	20454	St3gal5	2.84*	2.03*	1.91	0.3	43.9	44.37	35.39	42.24	298.77	164.28	123.62	52.42		4
	20448	St6galnac4	2.24*	1.21	0.42	0.59	36.08	33.52	27.53	31.64	161.73	70.49	36.06	47.52		4
	64213	St7	3.70*	2.84*	2.48*	2.35	10.57	7.49	6.24	6.4	124.86	47.84	31.91	31.27		3
	217154	Stac2	1.64*	0.9	-0.23	0.22	13.56	14.75	21.31	24.28	41.7	25.94	19.09	29.7		4
	56324	Stam2	1.37*	1.31*	0.37	0.45	25.55	25.86	27.55	29.53	63.26	58.58	33.81	38.85		4
	20846	Stat1	0.88	1.79	2.10*	1.59	194.87	129.82	83.55	71.31	343.97	426.86	347.92	213.44	1	3
	20848	Stat3	1.62*	0.71	0.3	0.39	93.69	87.18	87.36	63.97	271.73	131	104.73	82.18	1	5
	20850	Stat5a	1.50*	1.26*	0.58	0.86	16.69	11.4	12.31	8.38	43.52	25.23	17.27	16.76	1	3
	116873	Stim2	1.46*	1.52*	1.16	0.53	11.49	11.27	8.04	10.67	28.1	28.28	16.14	13.17		4
	20867	Stip1	1.88*	1.62*	1.4	0.59	42.03	42.87	39.77	51.58	150.45	124.08	101.27	75.78		2
	56274	Stk3	1.00*	0.57	0.58	0.56	20.57	15.42	18.65	19.16	38.95	20.87	27.35	26.24		4
	74178	Stk40	2.93*	2.20*	0.92	1.14	16.11	17.97	17.6	14.08	116.36	74.79	30.86	32.11		4
	74732	Stx11	4.20*	3.03*	1.8	2.86	11.12	9.93	10.58	7.1	185.79	73.18	33.8	45.79		4
	20908	Stx3	1.31*	0.46	0.06	0.63	29.16	28.26	26.55	22.1	66.68	34.94	26.8	34.9		4
	20909	Stx4a	1.87*	1.14	0.73	0.61	27.89	28.12	21.7	22.68	96.95	56.6	34.56	32.43		4
	58244	Stx6	1.90*	1.48*	0.22	0.08	27.08	27.31	28.69	34.3	96.64	69.97	32.09	37.56		4
	20024	Sub1	1.08*	0.29	0.14	0.32	141.79	131.94	126.05	145.06	285.96	146.75	133.94	179.14		4
	226551	Suco	2.61*	1.75*	1.24	1.38	5.67	7.43	6.22	8.03	33.98	22.24	13.23	22.02		2
	71733	Susd2	0.92	3.98*	8.20*	-0.03	4.41	2.02	0.26	0	8	29.61	45.35	6.64		3
	67043	Syap1	1.02*	0.61	0.21	0.47	33.75	33.73	35.57	41.36	67.33	47.32	38.88	55.57		4
	20963	Syk	1.88*	1.49*	0.71	0.28	222.9	223.14	231.25	238.08	789.97	589.64	368.12	287.11		4
	24074	Taf7	1.92*	0.55	0.54	0.74	9.78	13.58	10.44	9.9	38.09	17.79	13.3	16.65		4
	72536	Tagap	1.58*	1.71*	1.25	1.43	14.95	12.27	8.98	5.48	40.1	35.34	18.67	12.1		3
	21346	Tagln2	1.12*	0.82	0.52	0.57	474.32	433.41	509.62	604.57	993.89	725.49	719.68	878.83		2
	21353	Tank	2.48*	2.01*	0.88	0.5	79.36	86.69	82.73	94.62	425.75	326.84	146.45	132.14		4
	21354	Tap1	1.96*	1.76*	1.75*	1.62	90.65	55.81	41.88	29.35	334.22	174.06	133.16	86.11		3
	21355	Tap2	1.26*	1.70*	0.68	0.93	55.21	42.71	41.64	31.97	123.65	128.29	63.53	59.13		3
	231225	Tapt1	1.43*	0.87	0.33	0.6	9.72	12.7	13.51	14.42	27.44	21.64	15.37	21.14		4
	245126	Tarm1	6.41*	6.53*	4.95*	5.04	1.94	1.5	1.87	1.43	117.13	89.99	40.02	31.24		2
	52440	Tax1bp1	1.99*	1.18	0.93	0.67	145.86	146.91	140.79	145.87	553.11	310.47	258.6	228.89	1	4
	66687	Tbc1d15	1.35*	0.34	-0.16	-0.39	12.84	16.99	14.9	19.42	34.56	19.46	13.52	13.35		5
	67581	Tbc1d23	1.57*	0.69	0.19	-0.14	44.3	44.73	45.61	53.62	129.09	67.47	50.98	46.79		5
	71310	Tbc1d9	2.49*	1.66*	1.04	1.07	40.18	49.65	49.95	50.56	216.48	145.4	100.96	103.91		4
	21371	Tbca	1.32*	0.94	0.34	0.34	32.8	39.2	35.92	46.71	75.46	68.88	43.5	58.37		4
	56480	Tbk1	1.07*	0.58	0.24	0.23	50.01	60.85	53.73	49.77	99.45	83.69	60.54	57.09		4
	21376	Tbrg1	0.56	1.19*	0.73	0.62	38.72	41.11	39.56	39.82	53.58	86.17	62.6	60.98		2
	21399	Tcea1	2.00*	1.50*	0.93	0.75	19.07	25.7	23.6	26.47	71.47	66.15	41.83	42.59		2
	67923	Tceb1	1.64*	1.29*	0.85	0.57	56.21	63.36	52.49	71.94	165.54	141.17	89.09	104.69		4
	21753	Tes	3.15*	2.61*	1.36*	1.33	30.65	31.41	30.91	46.88	260.47	174.48	77.15	115.68		4
	21426	Tfec	2.83*	1.18	0.74	0.26	9.51	10.43	8.88	9.29	63.63	20.79	13.76	10.61	1	4
	21815	Tgif1	2.16*	1.50*	0.83	0.68	88.63	90.71	86.5	94.19	380.66	238.03	150.83	148.14	1	4
	21817	Tgm2	3.88*	1.69*	0.57	1.46	60.6	94.64	98.65	82.82	864.67	278.58	142.05	221.8		4
	21822	Tgtp1	3.57*	3.41*	2.62	2.92	4.91	2.12	2.26	1.05	51.04	20.84	11.36	4.16		3
	100039796	Tgtp2	3.57*	3.41*	2.62	2.92	4.91	2.12	2.26	1.05	51.04	20.84	11.36	4.16		3
	381650	Thap6	1.77*	0.84	0.25	1.12	7.55	9.62	6.79	4.82	26.57	15.68	8.09	12	1	4
	21825	Thbs1	3.55*	2.07	1.76	2.74	46.09	70.78	63.95	39.81	518.65	268.19	202.49	265.55		2
	225471	Ticam2	1.29*	0.03	0.29	-0.47	54.23	49.16	51.36	49.6	129	45.87	61.29	34.8		5
	276891	Timd4	6.96*	3.62	1.81	-0.42	1.06	0.45	0.43	0.42	137.31	8.21	2.06	1.05		4
	30059	Timm10	0.66	1.33*	0.75	1.22	18.56	17.36	16.37	17.09	27.48	40.5	26.94	41.99		2
	21854	Timm17a	0.69	1.42*	0.64	1.06	24.89	20.98	25.97	34.54	35.94	51.23	37.46	71.31		1
	99929	Tiparp	3.55*	2.50*	1.24	1.42	39.01	49.34	46.47	56.13	432.56	252.49	106.04	145.31		4
	21887	Tle3	1.63*	0.29	-0.35	-0.34	30.22	34.69	37.64	33.5	88.55	38.42	28.49	25.84		5
	24088	Tlr2	1.95*	1.24	0.77	0.54	91.79	97.13	108.54	105.94	344.12	213.91	179.02	153.18		4
	277203	Tm4sf19	3.35*	3.82*	1.4	2.49	2.84	3.55	3.92	6.66	28.51	46.61	10.63	37.94		2
	66282	Tma16	2.89*	1.92	0.84	0.46	53.06	62.84	91.21	99.71	386.4	228.96	163.38	137.27		4
	69660	Tmbim1	1.21*	0.46	0.18	-0.16	63.08	79.76	71.58	72.16	139.25	101.64	77.56	64.49		5
	68212	Tmbim4	1.01*	1.04	0.51	0.6	133.14	141.92	146.07	142.89	254.21	267.75	198.79	214.06		2
	110213	Tmbim6	1.09*	0.69	0.6	-0.07	401.88	442.21	416.5	441.96	817.74	664.77	606.7	421.78		4
	319880	Tmcc3	3.13*	2.80*	1.52	0.74	2.51	3.43	2.58	6.55	21.39	25	8.99	12.2		2
	73130	Tmed5	1.45*	0.73	0.69	0.75	52.01	57.43	54.3	54.35	138.07	87.23	83.82	90.11		4
	68027	Tmem178	4.18	5.48*	1.63	1.85	0.84	0.68	2.27	3.73	10.12	23.78	5.1	12.83		2
	407243	Tmem189	1.25*	0.23	-0.15	-0.04	146.95	177.71	189.63	215.02	330.61	189.21	166.38	205.85		5
	83921	Tmem2	2.30*	0.68	1.08	1.24	18.35	20.67	16.26	13.87	86.03	29.18	31.47	31.09		4
	70612	Tmem230	0.2	1.29*	0.6	0.85	27.5	21.66	23.7	22.27	31.18	49.65	34.31	41.29		1
	652925	Tmem243	1.18*	0.87	0.29	0.28	49.45	52.22	56.75	52.43	104.84	87.85	65.73	62.84		4
	320351	Tmem251	1.80*	1.42	0.01	0.63	30.32	39.56	42.98	52.66	102.96	96.79	42.6	81.19		4
	329795	Tmem67	1.83*	1.29	1.38	0.79	13.69	10.02	7.25	7.21	43.25	22.28	18.47	11.81		3
	72098	Tmem68	1.05*	0.69	0.4	0.62	17.4	17.26	16.56	16.51	34.52	25.27	20.57	25		4
	50875	Tmod3	1.19*	0.16	0.32	0.03	52.16	49.51	47.55	53.85	112.14	51.29	57.04	53.08		5
	19240	Tmsb10	1.42*	1.26*	0.91	1.5	21.49	17.59	18.85	19.25	51.49	38.74	33.67	53.5		2
	278279	Tmtc2	4.22*	3.43	0.99	1.62	0.97	1.76	1.66	1.53	27.86	17.97	3.35	5.06		4
	21923	Tnc	9.46*	4.45	n/a	n/a	0.02	0.06	0.28	0.38	49.73	2.82	0.25	0.78		4
	21926	Tnf	7.60*	6.20*	4.18*	3.76	42.99	45.67	45.14	76.2	7977.28	3077.23	788.65	994.18		2
	21928	Tnfaip2	2.91*	2.31*	0.43	0.13	75.79	78.77	95.17	99.94	544.65	362.95	124.37	107.18		4
	21929	Tnfaip3	5.45*	3.93*	2.32*	2.73	20.53	31.23	27.83	29.76	848.23	430.65	133.01	189.52		2
	27279	Tnfrsf12a	3.41*	3.81	1.2	2.26	2.98	5.4	4.83	7.67	34.45	68.48	11.16	35.85		2
	21938	Tnfrsf1b	2.37*	2.06*	1.16	1.19	662.2	642.81	641.46	584.4	3272.77	2494.14	1385.08	1292.14		4
	22035	Tnfsf10	3.05*	2.81	2.75	-0.6	2.97	2.3	0.99	1.11	20.55	14.02	5.47	2.6		3
	326623	Tnfsf15	8.66*	6.54*	3.45	4.21	1.63	1.56	2.31	1.58	439.98	97.48	22.58	25.34		4
	21950	Tnfsf9	6.94*	4.01*	2.23	2.16	3.57	9.48	9.68	15.11	390.68	138.7	44.15	64.94		4
	57783	Tnip1	2.62*	2.02*	1.35	1.17	110.5	108.49	106.4	106.91	651.6	409.35	259.24	236.85		4
	414084	Tnip3	4.14*	1.36	1.72	0.63	130.61	113.13	94.46	129.86	2217.48	270.85	305.33	200.07		4
	54473	Tollip	1.87*	1.11	0.11	0.62	61.72	73.21	78.3	72.64	215.67	143.49	81.84	109.69		4
	28185	Tomm70a	1.01*	0.39	0.44	0.03	73.49	68.13	68.55	79.74	140.24	82.45	88.43	80.31		4
	21969	Top1	1.78*	1.13	0.56	0.61	84.74	88.37	86.18	93.55	279.19	176.5	121.44	140.43		4
	208263	Tor1aip1	1.18*	0.42	0.22	-0.2	252.93	234.68	212.56	187.96	546.34	288.23	237.84	161.97		5
	240832	Tor1aip2	1.46*	0.87	0.54	0.42	146.55	139.63	123.48	121.31	383.97	234.12	172.01	160.21		4
	30935	Tor3a	1.30*	1.36*	0.96	1.06	233.76	187.32	151.74	129.59	547.85	444.64	283.43	264.93		3
	21991	Tpi1	1.27*	1.2	1.09	0.87	279.96	291.72	310.06	387.33	648.21	632.72	657.82	708.74		2
	326618	Tpm4	2.37*	1.30*	0.38	0.11	127.53	150.73	175.9	231.68	635.55	343.32	220.34	247.21		4
	108989	Tpr	1.39*	0.56	0.45	0.44	68.26	69.46	63.88	61.32	171.07	95.59	82.88	81.13		4
	101214	Tra2a	1.79*	1.29	0.3	-0.32	24.94	27.64	23.62	35.4	84.74	61.28	28.16	28.04		4
	20462	Tra2b	1.68*	0.78	0.59	0.81	14.74	24.06	18.7	21.64	45.45	37.39	26.65	36.83		2
	22029	Traf1	3.92*	3.36*	1.9	2.57	45.58	45.56	42.44	33.87	655.51	440.49	153.62	195.26		2
	22030	Traf2	0.55	1.25*	0.62	0.09	13.86	9.84	9.62	10.87	17.42	21.11	13.06	10.98		3
	22033	Traf5	1.19*	1.29*	0.03	0.34	14.74	12.71	13.87	12.42	35.03	29.87	14.29	17.39		4
	231712	Trafd1	1.03*	0.9	0.51	0.16	116.51	100.38	79.43	69.84	225.3	170.37	108.51	77.04		5
	60409	Trappc4	0.86	1.10*	0.35	0.71	17.65	17.9	19.93	23	29.6	35.84	22.98	38.55		2
	58217	Trem1	7.11*	4.49	4.53	2.14	0.27	0.61	0.42	1.35	37.12	9.39	4.54	3.65		4
	66597	Trim13	2.58*	1.75	0.33	-0.27	5.91	6.51	8.24	13.27	33.91	19.2	9.55	10.72		4
	20821	Trim21	1.74*	2.18*	1.38	0.82	36.76	24.74	20.7	19.32	114.49	104.56	49.78	32.48		3
	217069	Trim25	1.21*	1.12	0.4	0.63	198.58	185.17	168.39	150.52	435.91	366.3	212.93	227.02		4
	22670	Trim26	1.05*	0.58	0.14	-0.21	28.5	27.67	27.67	26.33	56.52	37.25	29.32	23.01		5
	20128	Trim30a	1.87*	1.60*	1.60*	1.35	25.57	17.23	12.54	11.52	87.2	48.09	36.54	26.59		3
	94094	Trim34a	0.97	1.11	1.42*	1.09	28.47	19.2	11.88	10.57	50.74	37.07	30.99	20.76		3
	66854	Trim35	1.67*	0.37	0.11	-0.05	60.06	64.68	66.9	76.32	180.39	76.73	68.26	73.63		5
	110253	Triobp	1.49*	0.76	-0.03	-0.08	15.49	18.11	19.8	21.73	38.97	27.21	18.07	19.43		4
	106628	Trip10	1.71*	1.96*	0.21	0.25	14.39	9.99	13.49	20.47	41.99	35.37	15.06	24.27		4
	14897	Trip12	1.23*	0.88	0.48	0.63	51.84	49.14	47.49	44.51	116.09	82.9	63.81	67.22		4
	67674	Trmt112	1.22*	0.29	0.41	0.28	25.78	34.57	26.42	24.91	59.94	38.3	34.18	30.97		4
	627985	Trmt112-ps2	1.22*	0.29	0.41	0.28	25.78	34.57	26.42	24.91	59.94	38.3	34.18	30.97		4
	76357	Trmt5	1.33	2.02*	0.6	1.01	7.06	5.3	6.43	5.68	18.68	20.02	8.61	12.57		4
	70047	Trnt1	1.20*	0.72	0.23	0.52	13.51	16.4	17.05	13.47	27.95	25.68	19.81	18.97		4
	110796	Tshz1	3.27*	1.97	0.2	-0.28	4.67	4.82	3.96	4.96	43.55	18.02	4.62	3.56	1	5
	56434	Tspan3	2.01*	1.89*	2.12	1.59	85.46	69.03	61.24	58.71	328.3	231.91	249.45	177.53		3
	69863	Ttc39b	2.27*	1.59*	0.63	0.6	9.64	7.2	10.7	9.06	42.37	20.94	16.7	13.79		4
	72747	Ttc39c	2.61*	2.06*	0.33	-0.4	11.76	12.68	17.34	23.25	66.59	47.8	19.47	17.26		4
	70387	Ttc9c	1.10*	1	0.43	0.27	24.89	20.38	21.37	17.49	49.18	37.02	28.08	20.11		3
	76080	Ttpal	1.76*	0.63	0.61	0.04	14.34	17.23	14.1	14.26	46.79	23.82	20.06	15.93		4
	22146	Tuba1c	1.31*	0.03	1.19	2.06	14.04	32.98	17.65	19.96	34.8	31.18	39.43	85.51		1
	22145	Tuba4a	1.53	2.08*	0.82	0.92	46.56	34.69	46.04	56.7	130.5	137.68	80.39	103.96		2
	227613	Tubb4b	0.47	1.53*	1.33	1.07	56.31	46.46	39.08	44.55	73.26	122	92.99	93.56		2
	67951	Tubb6	2.44*	2.30*	1.42	1.68	27.71	24.35	27.13	33.31	142.17	109.44	71.62	104.88		2
	22166	Txn1	2.71*	2.71*	1.94	1.6	339.49	337.15	376.97	516.34	2138.14	2054.35	1381.37	1530.56		2
	53382	Txnl1	1.83*	1.42*	0.66	0.82	143.03	143.71	141.94	153.7	487.95	352.91	214.44	266.37		4
	50493	Txnrd1	4.59*	3.31*	0.96	0.86	45.88	55.56	88.54	129.39	1074.78	511.92	168.02	228.26		4
	108121	U2af1	1.60*	1.41*	0.84	1.37	13.33	11.74	13.04	13.29	38.19	28.77	22.65	36.27		2
	57425	U90926	8.23*	10.71*	9.30*	9.92	0.78	0.23	0.24	0.21	83.36	270.71	167.35	327.92		2
	22200	Uba3	1.54*	0.55	0.56	0.24	9.83	14.48	12.55	16.92	28.6	19.11	16.85	18.94		4
	231380	Uba6	1.28*	0.68	0.95	0.75	14.85	15.58	12.07	15.72	34.08	23.2	21.78	23.8		4
	319370	Ubald2	2.67*	1.03	0.52	1.2	10.95	14.83	12.87	8.64	65.25	26.53	17.09	21.4		4
	67123	Ubap1	1.05*	1.28*	0.2	-0.19	43.25	40.56	44.11	59.17	87.73	90.61	49.63	51.59		4
	72828	Ubash3b	1.80*	0.87	0.44	0.2	7.8	6.81	8.51	9.46	24.22	10.91	9.89	10.09		4
	22187	Ubb	1.08*	1.32*	0.51	0.8	25.08	26.25	25.3	26.9	50.69	60.52	34.33	46		2
	22190	Ubc	1.44*	0.7	0.29	0.45	431.5	419.84	362.29	334.18	1122.87	629.87	430.7	449.84		4
	22209	Ube2a	1.22*	1.17*	0.73	0.75	58.75	60.33	55.53	69.09	130.3	124.24	87.1	115.16		2
	216080	Ube2d1	1.17*	0.29	0.12	0.12	20.91	21.93	22.97	22.86	44.51	24.7	23.96	23.24		5
	66105	Ube2d3	1.53*	0.89	0.73	0.71	444.07	413.13	411.15	411.91	1230.07	707.76	653.6	667.32		4
	218793	Ube2e2	1.88	2.27*	0.96	0.72	5.31	4.69	6.24	7.75	18.76	20.48	11.31	13.65		2
	67921	Ube2f	1.75*	0.84	0.28	0.47	35.44	36.96	40.96	36.23	112.11	59.88	46.19	48.37		4
	56228	Ube2j1	1.45*	0.77	0.28	0.33	65.96	69.85	71.66	64.52	171.43	109.34	82.75	79.99		4
	56791	Ube2l6	0.41	1.24	1.85*	1.55	262.05	166.01	97.58	77.07	335.03	372.41	340.55	220.78		3
	93765	Ube2n	1.23*	0.7	0.39	0.67	99.76	91.27	97.68	107.84	223.62	135.37	122.43	168.73		4
	77891	Ube2s	1.69*	1.1	0.56	0.37	30.98	34.08	37.6	39.26	96.19	66.84	52.01	51.98		4
	268470	Ube2z	1.47*	0.86	0.3	0.21	45.3	45.31	44.78	52.06	118.51	74.86	51.72	59.02		4
	67812	Ubxn4	1.16*	0.82	0.39	0.55	39.33	41	41.31	34.06	86.22	67.68	51.92	49.71		4
	108159	Ubxn8	0.85	1.19*	0.47	0.65	16.09	14.85	17.46	18.93	26.96	31.41	22.89	30.15		2
	67890	Ufm1	1.12*	0.98	0.33	0.86	28.02	30.59	35.93	35.83	56.14	54.71	42.01	64.91		2
	22234	Ugcg	1.64*	0.81	0.32	0.78	48.45	48.94	47.13	32.32	143.62	77.77	57.01	56.51		4
	216558	Ugp2	1.91*	1.23	1	1.17	10.03	11.93	13.59	16.66	35.15	25.21	27.28	37.15		2
	22271	Upp1	8.39*	7.88*	7.18*	5.23	0.51	0.18	0.12	0.83	125.74	24.68	29.38	18.29		2
	101985	Usb1	1.91*	1.75*	1.09	0.76	40.77	36.8	32.98	35.76	143.41	113.08	66.1	59.33		4
	56041	Uso1	1.01*	0.74	0.76	0.6	22.68	17.74	18.95	23.73	43.24	26.21	29.88	33.23		2
	22217	Usp12	1.34*	0.58	0.21	-0.08	54.95	49.87	47.27	45.46	131.78	67.2	52.42	42.28		5
	74112	Usp16	1.18*	0.8	0.28	0.29	23.86	23.95	24.26	24.89	53.3	38.38	28.44	29.44		4
	24110	Usp18	2.45*	2.40*	2.45*	1.69	96.51	65.01	39.71	37.17	502.46	317.37	206.21	116.96		3
	30940	Usp25	1.63*	1.48*	1.15	0.6	82.62	73.12	63	62.74	240.76	185.64	131.93	93.03		3
	76179	Usp31	1.37*	0.48	0.19	0.04	8.88	12.93	11.63	13.56	21.66	16.47	13.12	15.41		4
	74996	Usp47	2.04*	0.79	-0.18	0.65	23.11	23.17	25.3	20.7	89.23	36.08	20.59	33.3		5
	22284	Usp9x	1.20*	0.34	0.14	0.35	29.61	33.14	30.86	25.75	64.38	37.72	31.96	33.33		5
	67205	Utp11l	1.07*	0.91	0.76	0.55	38.44	43.99	37.37	48.4	77.16	75.45	59.99	68.65		2
	22319	Vamp3	1.05*	0.22	0.32	0.78	87.67	76.28	77.51	73.04	177.23	82.87	92.45	124.47		4
	30960	Vapa	1.95*	1.17	0.76	0.77	139.72	147.08	152.2	154.55	518.33	305.01	248.2	259.74		4
	22329	Vcam1	5.58*	2.52	0.26	-0.65	1.31	1.6	2.6	3.26	71.43	9.64	3.05	0.55		5
	13003	Vcan	3.75*	2.41	1.72	-0.29	2.39	6.98	7.77	9.98	23.79	33.83	24.19	8.02		2
	22330	Vcl	1.44*	1.46*	0.34	-0.36	17.83	16.92	22.65	33.65	48.17	41.61	26.56	25.64		4
	22335	Vdac3	1.09*	0.79	0.61	1.03	35.06	39.32	33.03	33.78	71.19	63.2	48.78	69.4		2
	22339	Vegfa	2.13*	-0.46	-0.18	0.13	70.58	121.5	113.88	93.37	296.31	79.16	99.32	100.59		5
	22341	Vegfc	4.95*	4.97*	4.28	5.06	0.86	1.57	0.47	0.87	26.38	31.06	9.91	22.65		2
	215008	Vezt	1.35*	0.8	0.39	0.8	13.41	12.88	13.63	12.61	34.27	21.18	17.09	20.09		4
	22346	Vhl	1.20*	0.82	0.58	0.18	12.27	14.31	14.71	13.27	26.15	23.84	22.17	15.15		3
	22352	Vim	1.52*	0.31	0.44	1.19	1428.46	1436.2	1303.09	1048.42	3877.39	1635.47	1715.8	2364.89		4
	26464	Vnn3	1.67	4.95*	4.71*	7.09	5.83	3.1	2.13	0.62	17.38	83.8	46.42	33.96		3
	232023	Vopp1	1.33*	0.77	-0.39	-0.1	25.38	21.79	28.93	28.83	58.64	34.43	21.7	28.19		5
	30930	Vps26a	1.23*	0.8	-0.07	0.26	62.02	72.05	76.18	84.24	139.91	114.2	69	99.87		4
	52348	Vps37a	1.28*	0.73	0.48	0.53	46.1	38.16	39.38	41.35	108	58.86	52.08	58.49		4
	20479	Vps4b	1.19*	0.68	0.08	0.29	51.27	51.16	57.69	60.64	111.14	74.09	58.4	73.53		4
	245944	Vps54	1.67*	1.33*	0.46	0.69	13.75	14.03	13.36	11.59	41.79	31.49	17.73	20.26		4
	66201	Vta1	1.30*	0.73	0.62	0.65	38.03	40.97	35.43	43.43	88.54	61.85	52.07	68.06		4
	22371	Vwf	2.82*	2.87*	0.93	1.34	4.85	5.68	5.1	7.28	33.4	37.48	10.2	19.75		2
	22375	Wars	1.65*	0.76	0.59	0.77	28.13	23.62	22.29	21.34	82.18	37.07	32.26	35.58		4
	22380	Wbp4	1.43*	0.63	0.27	0.04	21.84	25.25	24.27	29.92	59.07	37.14	27.64	29.27		4
	69368	Wdfy1	1.04*	0.94	0.03	0.41	19.86	19.41	21.14	14.98	36.98	34.11	20.29	21.56		4
	72515	Wdr43	1.45*	0.85	0.14	0.24	32.3	38.99	35.03	32.73	83.21	63.46	35.71	37.73		4
	67561	Wdr48	1.21*	0.25	0.16	-0.07	37.49	39.38	39.98	32.56	85.8	45.08	43.99	28.92		5
	100034251	Wfdc17	2.04*	2.25*	2.15	2.61	278.56	258.12	249.85	248.67	1078.47	1112.4	1022.1	1520.47		2
	434204	Whamm	1.69*	0.92	0.4	0.26	17.33	15.65	14.77	11.36	50.63	27.03	18.38	13.62		5
	78889	Wsb1	1.71*	0.82	-0.2	0.41	101.37	122.63	125.67	104.73	317.08	194.44	104.89	137.47		5
	327959	Xaf1	1.07	1.47	1.90*	1.75	289.3	195.28	108.6	84.93	581.97	511.34	391.65	281.14		3
	24127	Xrn1	1.13*	0.42	0.35	-0.15	27.47	25.58	21.4	18.45	57.59	32.04	26.51	15.07		5
	27377	Yme1l1	1.46*	1.45*	0.73	0.17	41.28	39.55	44.18	52.49	110.37	100.58	70.52	57.24		4
	230734	Yrdc	1.30*	1.38*	0.38	0.7	24.65	21.47	28.41	29.54	55.45	50.96	34.74	49.09		2
	228994	Ythdf1	1.15*	0.75	0.25	-0.36	58.8	58.56	59.45	50.59	121.85	89.38	67.55	39.12		5
	22628	Ywhag	1.30*	0.78	0.4	0.41	145.04	138.31	158.99	155.44	339.59	217.1	199.97	203.34		4
	22631	Ywhaz	1.22*	0.78	0.53	0.48	89.32	92.29	88.07	89.82	199.53	146.62	122.71	123.8		4
	70579	Zc3h11a	1.20*	0.59	0.14	0.41	67.55	62.75	62.12	60.44	150.15	86.31	65.27	78.51	1	4
	230738	Zc3h12a	3.95*	2.42*	1.42*	1.61	25.49	31.76	32.06	38.56	380.71	154.47	81.42	113.66	1	4
	244871	Zc3h12c	3.47*	3.31*	1.04	0.59	8.43	7.78	11.38	17.28	88.27	71.17	21.16	24.91		4
	67302	Zc3h13	1.08*	0.95	0.45	0.31	27.48	25.45	26.24	24.88	58.58	46.65	35.27	29.77	1	4
	69082	Zc3h15	1.62*	1.11	0.66	0.54	45.91	57.02	45.79	45.04	134.48	112.11	68.94	64.37	1	4
	106205	Zc3h7a	1.75*	0.73	0.2	0.22	42.58	43.36	44.94	39.62	137.57	66.1	49.14	45.17	1	5
	78781	Zc3hav1	1.58*	1.39*	0.8	1.28	143.52	134.42	110.49	89.29	409.93	325.18	186.11	211.07		3
	227449	Zcchc2	2.11*	1.26*	0.98	1.2	16.57	19.08	12.76	10.64	68.54	41.07	23.31	26.28		3
	214290	Zcchc6	1.37*	0.37	0.28	0.16	29.02	38.09	29.52	30.77	70.52	44.15	34.04	33.51	1	5
	67197	Zcrb1	1.39*	1.05	0.71	0.94	22.09	24.51	26.84	28.18	53.32	46.36	41.17	53.16		2
	503610	Zdhhc18	1.40*	0.85	0.09	-0.19	35.22	40.2	37.47	40.7	88.03	66.27	37.59	36.34		5
	70546	Zdhhc2	3.33*	3.52*	2.44	2.23	2.59	2.44	3.36	2.11	24.38	26.33	17.41	10.62		2
	228136	Zdhhc5	1.20*	1.19*	0.39	0.14	25.39	22.57	25.08	26.68	52.99	46.61	30.03	28.98		4
	100494	Zfand2a	1.10*	0.84	0.07	-0.13	44.46	60.98	63.79	69.61	93.45	100.59	66.1	63.07		4
	21769	Zfand3	1.07*	0.64	0.39	0.22	126.02	127.98	125.09	112.21	251.6	182.45	156.92	129.25		4
	22682	Zfand5	2.36*	1.48	0.26	0.73	108.17	132.68	144.95	154.23	529.53	334.9	166.39	249.15		4
	226442	Zfp281	1.67*	0.56	0.86	0.04	9.31	10.22	8.63	15.33	29.78	12.94	14.63	13.72	1	4
	22695	Zfp36	3.87*	1.81	1.33	1.69	190.97	169.07	155.22	118.78	2653.33	533.89	374.67	371.67		4
	72611	Zfp655	1.86*	1.51	0.4	0.88	29.61	33.27	29.54	31.69	105.32	85.69	38.99	58.94	1	4
	210105	Zfp719	1.67	1.73*	1.53	1.71	7.81	6.99	5.36	4.6	23.92	20.82	13.34	14.99	1	3
	627049	Zfp800	2.72*	1.59*	0.6	0.43	46.82	35.7	38.57	35.32	293.93	98	55.59	45.87	1	4
	387609	Zhx2	3.57*	2.52	0.46	1.14	3.68	3.76	5.36	3.89	40.36	19.7	7.37	8.96	1	4
	98999	Znfx1	1.29*	0.87	1.21	0.88	180.33	171.09	107.91	85.28	420.18	287.64	239.77	154.74	1	3
	212168	Zswim4	1.63*	1.97	0.76	0.92	7.99	9.8	9.63	11.92	24.59	34.47	14.75	22.83		2
	72580	Zufsp	1.44*	0.77	0.57	0.28	42.42	37.3	30.89	26.77	107.74	58.53	43.59	30.32	1	5
	52696	Zwint	1.20*	1.20*	0.58	0.05	38.87	36.4	34.69	47.95	88.04	78.35	51.61	49.04		4
	14433	Gapdh	1.66	0.86	1.14	2.22*	6.47	9.89	8.1	5.37	19.67	16.88	16.92	23.18		2
	100042025	Gm20899	1.66	0.86	1.14	2.22*	6.47	9.89	8.1	5.37	19.67	16.88	16.92	23.18		2
	100048117	LOC100048117	1.66	0.86	1.14	2.22*	6.47	9.89	8.1	5.37	19.67	16.88	16.92	23.18		2
	246730	Oas1a	0.18	1.55	1.73	2.64*	20.64	12.94	9.56	5.55	21.69	34.39	28.9	27.66		2
	227696	Phyhd1	-0.26	0.73	1.57	3.04*	21.65	16.02	13.98	7.05	17.06	25.42	39.05	52.87		1
	53380	Psmd10	0.55	1.27	0.83	1.58*	22.18	20.37	22.5	14.66	29.85	45.54	37.69	42.77		2
	19274	Ptprm	1.79	3.57	4.38	3.79*	3.46	0.89	0.67	1.85	10.01	9.5	16.04	23.43		2
	66234	Sc4mol	0.98	1.28	0.99	2.14*	65.39	49.39	49.59	37.8	124.03	113.24	96.56	160.66		2
	235293	Sc5d	1.51	1.37	0.93	1.95*	47.99	34.52	34.43	24.13	131.69	83.31	64.08	88.56		4
	20775	Sqle	1.01	1.53	1.41	2.74*	24.66	15.3	15.35	9.16	47.79	41.08	39.34	52.63		2

## Sheet: S2b
	Supplementary Table S2b Down- regulated protein coding genes in Mtb-infected macrophages
							Expression (TPM)									K mean
				Fold Change (log FC)			Unstimulated				M.tuberculosis infection				Transcription	Cluster
	Gene ID	Symbol	4h	12h	24h	48h	4h	12h	24h	48h	4h	12h	24h	48h	Factor	Number
	66839	0610009O20Rik	-1.43*	-0.97	-0.86	-0.71	20.75	29.88	23.97	19.99	6.25	13.63	11.9	13.24		6
	106264	0610012G03Rik	-1.15*	-0.87	-0.79	-0.31	112.13	117.68	140.02	131.54	48.62	58.81	77.75	104.51		6
	68002	1110058L19Rik	-1.35*	-0.71	-0.43	0.04	24.49	24.4	22.49	30.12	9.52	14.27	16.76	30.7		6
	100502698	1700021K19Rik	-2.11*	-1.13	-0.16	-0.68	23.68	23.25	17.91	19.35	5.65	9.41	15.65	11.39		6
	69399	1700025G04Rik	-3.57*	-1.85	-0.27	-0.54	24.37	21.41	17.97	13.9	2.54	5.72	14.78	10.42		6
	67326	1700037H04Rik	-1.24*	-0.12	0.28	0.05	36.31	28.55	27.06	22.62	14.44	24.17	31.18	23.71		6
	69069	1810011H11Rik	-4.22*	-1.39	-1.25	-1.68	31.92	30.88	35.31	36.1	2.65	12.05	15.63	10.88		6
	69155	1810030O07Rik	-1.06*	-0.15	0.36	0.34	25.46	19.16	19.1	22.05	10.21	15.56	24.31	27.31		6
	67884	1810043G02Rik	-2.03*	-0.63	0.33	-0.33	32.44	31.04	30.85	28.03	8.07	18.45	38.41	22.28		6
	72357	2210016L21Rik	-1.35*	-0.73	-0.47	-0.18	43.27	43.81	44.9	40.63	16.59	25.32	31.78	34.31		6
	72273	2210404O07Rik	-1.28	-1.94*	-0.67	-0.32	52.23	42.58	42.11	28.27	22.63	11.22	26.66	20.65		7
	69662	2310061I04Rik	-1.00*	-0.59	-0.21	-0.65	50.49	56.48	47.73	40.87	23.73	33.93	39.3	25.99		6
	69221	2410006H16Rik	-1.35*	-1.67*	-1.31	-1.04	178.21	199.17	190.4	129.6	68.1	56.92	74.84	62.62		7
	72503	2610507B11Rik	-0.93	-1.24*	-0.47	-0.62	150.19	140.91	139.84	118.44	73.28	54.13	96.73	75.78		7
	76972	2810008D09Rik	-1.79*	-0.99	-0.53	-0.85	36.38	39.37	34.75	35.26	8.24	17.92	22.55	17.89		6
	69953	2810025M15Rik	-1.45*	-1.98*	-1.48	-0.25	21.2	21.21	19.63	18.12	7.21	5.24	7.55	15.23		6
	66928	3110001D03Rik	-1.39*	-0.56	-0.33	-0.04	53.18	40.32	45.77	47.24	18.41	25.99	34.48	44.83		6
	74048	4632428N05Rik	-2.09*	-2.56*	-1.04	-1.4	1401.2	1338.01	1320.72	978.78	311.68	206.1	620.78	366.9		6
	67392	4833420G17Rik	-1.56*	-1.07	-0.7	-0.95	62.29	61.97	59.24	50.84	20.89	28.07	35.72	24.44		6
	70984	4931406C07Rik	-1.55*	-0.96	-0.36	-0.66	29.97	25.14	29.09	26.68	10.61	12.56	23.28	15.63		6
	223739	5031439G07Rik	-1.38*	-0.94	-0.65	-1.24	129.19	129.12	116.73	129.6	46.28	60.88	71.84	54.68		6
	71398	5430427O19Rik	-1.04*	-1.1	-0.62	-0.73	43.02	46.25	42.4	42.86	20.41	19.79	26.51	24.04		7
	226421	5430435G22Rik	-0.41	-1.70*	-1.15	-0.89	72.32	84.45	80.18	83.49	54.25	24.5	35.44	44.15		7
	234797	6430548M08Rik	-3.54*	-1.73*	-1.05	-1.75	21.18	27.09	21.47	20.07	2.33	7.53	9.38	5.13		6
	217830	9030617O03Rik	-1.38*	-1.16	-0.62	-0.47	34.92	36.09	31.21	22.63	13.26	15.23	19.95	15.26		6
	68161	A930005H10Rik	-1.42	-1.68*	-0.65	-0.33	18.63	21.43	19.55	16.24	7.78	6.64	12.33	13.21		6
	66129	Aaed1	-1.94*	-1.23*	-0.64	-0.32	38.37	36.27	36.74	28.7	9.27	14.53	24.19	23.58		6
	66939	Aagab	-2.58*	-1.38*	-0.9	-0.97	77.15	73.22	74.35	59.63	12.79	26.16	39.13	30.75		6
	382062	AB124611	-0.55	-1.45*	-0.16	-0.47	394.37	377.35	342.81	249.01	256.4	127.69	299.92	179.93		7
	11306	Abcb7	-1.24*	-0.42	-0.12	-0.51	39.32	36.66	34.99	36.47	17.12	25.88	31.79	23.67		6
	76408	Abcc3	-1.80*	-2.82*	-1.01	-1.12	114.05	102.21	99.77	85.69	30.29	13.07	48.11	38.24		7
	11666	Abcd1	-2.51*	-1.23	-0.06	-0.78	77.96	66.83	60.59	53.03	14.47	27.01	56.69	29.33		6
	11307	Abcg1	-2.19*	-2.20*	-0.58	-1.65	179.25	175.65	175.44	203.69	37.13	36.22	115.32	64.27		6
	76192	Abhd12	-1.49*	-1.49	-1.15	-1.22	199.25	185.14	190.02	229.59	66.51	59.23	80.91	97.44		7
	216169	Abhd17a	-1.29*	-0.79	-0.1	-0.56	64.88	65.67	61.52	78.14	23.25	33.82	54.81	52.69		6
	105501	Abhd4	-1.06*	-0.43	-0.24	-0.17	50.97	49.47	49.97	36.36	23.68	35.18	41.72	32.54		6
	66610	Abi3	-2.35*	-0.89	0.5	0.14	83.23	82.07	73.34	69.49	16.95	43.22	102.21	74.9		6
	11350	Abl1	-1.56*	-1.30*	-0.26	-0.31	48.25	48.55	42.93	40.17	14.19	17.83	34.13	30.93		6
	52538	Acaa2	-1.93*	-1.82*	-0.55	-1.2	42.91	38.51	33.17	39.85	10.95	10.08	22.71	16.2		6
	110446	Acat1	-1.05*	-1.07	-0.44	-0.01	41.18	42.88	43.83	37.36	17.76	18.52	30.48	36.26		6
	74159	Acbd5	-0.79	-1.30*	-0.47	-0.15	22.45	24.49	21.71	21.08	14.26	9.43	16.23	17.21		6
	66834	Acot13	-1.26*	-0.67	-0.33	-0.01	62.81	58.16	63.16	61.97	26.29	35.07	50.19	61.26		6
	170789	Acot8	-1.03*	-0.58	0.38	-0.57	26.15	26.37	20.43	19.62	11.04	16.04	25.59	12.64		6
	60525	Acss2	-1.81*	-0.13	0.5	0.47	23.75	14.55	12.28	10.03	5.73	11.31	17.51	12.08		6
	56249	Actr8	-1.26*	-0.4	-0.32	-0.2	29.06	28.69	34.15	26.87	13.09	20.87	26.72	23.07		6
	11486	Ada	-1.62*	-2	-1.42	-0.94	26.9	19.04	20.2	19.15	7.86	4.26	7.35	10.35		7
	231821	Adap1	-1.01*	-0.17	-0.01	-0.17	56.58	49.1	44.97	45.88	24.43	39.46	42.01	41.01		6
	57869	Adck2	-1.21*	-0.84	-0.38	-0.71	44.61	37.09	30.89	27.11	17.7	18.45	22.2	16.35		7
	11513	Adcy7	-1.60*	-0.84	-0.46	-1.28	95.11	82.74	77.92	97.02	31.57	43.34	55.72	38.32		6
	211488	Ado	-1.08*	-0.58	-0.61	-0.75	35.65	43.95	45.52	45.08	17.23	28.06	28.74	27.9		6
	14797	Aes	-1.58*	-1.82*	-0.71	-0.49	275.69	271.72	276.04	272.14	87.11	71.03	163.91	191.35		6
	319660	Agmo	-2.32	-6.82*	-1.25	-2.97	15.89	20.4	20.53	26.95	3.9	0.2	8.58	3.67		7
	236511	Ago1	-1.42*	0.04	0.05	0.13	26.94	22.67	21.73	18.87	7.87	21.51	20.88	19.26		6
	11624	Ahrr	-2.10*	-1.02	-0.51	-1.41	36.45	40.62	42.22	33.71	6.89	19.24	28.68	12.57	1	6
	107197	AI462493	-2.00*	-0.55	-0.33	0.11	35.48	24.94	31.86	28.62	9.59	16.01	24.09	29.92		6
	101602	AI467606	-4.40*	-1.69*	-0.43	-1.28	50.5	48.57	44.29	42.03	2.97	14.93	32.28	15.93		6
	56248	Ak3	-1.22*	-0.7	-0.56	-0.49	39.14	38.43	45.06	36.57	15.3	22.55	29.96	27.26		6
	56697	Akap10	-1.12*	-0.83	-0.21	-0.62	90.12	93.19	74.94	79.64	40.54	47.93	62.36	51.18		6
	56399	Akap8	-1.41*	-0.5	0.19	-0.57	39.41	36.72	29.38	34.55	12.87	25.1	32.72	21.7		6
	54194	Akap8l	-1.50*	-0.62	-0.52	-0.96	49.2	37.86	41.62	32.22	16.37	23.84	28.72	16.46		6
	67861	Akr1b10	-1.70*	-1.18	-0.23	-0.47	80.47	66.04	64.9	52.7	25.1	28.45	54.78	37.08		6
	110198	Akr7a5	-1.24*	-0.75	-0.27	-0.69	34.32	32.4	37.83	36.38	15.08	18.13	31.01	22.68		6
	17025	Alad	-1.96*	-0.65	-0.31	-0.13	56.54	53.29	48.63	45.81	13.11	30.93	37.32	42.46		6
	67689	Aldh3b1	-1.02*	-0.03	0.8	-0.12	69.72	62.79	53.47	60.53	30.85	57.22	90.05	54.81		6
	56752	Aldh9a1	-1.87*	-1.63*	-1.36	-1.72	75.31	69.88	81.62	75.65	19.9	21.05	30.81	22.34		7
	380959	Alg10b	-1.01*	-0.5	-0.4	-0.18	31.28	30.82	38.33	29.92	13.8	20.43	28.18	27.33		6
	11690	Alox5ap	-0.97	-2.55*	-0.63	-0.48	458.15	431.53	381.8	323.1	224.82	68.95	239.22	228.42		7
	270152	Amica1	-3.38*	-4.67*	-2.62	-3.36	23.48	21.65	22.31	11.11	2.06	0.75	3.43	1.21		7
	59008	Anapc5	-1.04*	-0.77	-0.31	0.14	50.04	47.45	49.21	48.24	21.56	25.15	37.76	52.13		6
	11727	Ang	-1.66*	-3.69*	-1.23	-0.34	53.91	37.71	32.74	14.41	17.31	2.73	13.57	10.39		7
	102334	Ankrd10	-1.85*	-1.05	-0.81	-1.06	22.28	24.57	26.03	23.55	5.86	11.92	14.43	10.05		6
	329154	Ankrd44	-1.75*	-2.17*	-1.08	-1.37	52.34	62.09	52.04	42.18	15.03	12.25	24.15	16.35		7
	71914	Antxr2	-0.14	-1.74*	-1.04	-1.25	33.49	42.5	43.42	40.14	29.07	11.52	20.7	16.61		7
	11764	Ap1b1	-1.82*	-1.53*	-0.8	-1.22	198.4	198.6	197.75	192.81	53.53	62.67	109.81	80.86		6
	108012	Ap1s2	-1.51*	-1.90*	-1.03	-0.25	109.85	108.04	103.04	88.23	37.07	26.4	47.96	73.53		6
	11772	Ap2a2	-1.94*	-1.52*	-1.13	-0.94	205.74	224.96	219.05	150.59	49.39	70.4	95.7	77.57		6
	11781	Ap4m1	-1.63*	-1.21	-0.33	-1.27	25.33	19.37	14.75	15.08	9.46	7.53	11.72	5.71		7
	69596	Ap5s1	-1.48*	-1.41*	-0.29	-0.14	40.8	43.11	43.29	32.41	16.33	15.66	35.49	28.54		6
	11804	Aplp2	-0.42	-1.48*	-1.05	-1.17	224.7	242.83	234.61	254.41	162.03	79.38	109.68	111.28		7
	11810	Apobec1	-2.23*	-1.88*	-0.55	-0.89	932.93	819.11	828.4	650.62	190.41	207.23	550.61	349.64		6
	11813	Apoc2	-1.37	-2.94*	-1.37	-2.93	347.61	424.6	524.13	532.79	130.42	52.66	200.68	69.32		7
	11816	Apoe	-1.27	-2.09*	-1.86	-3.07	16338.2	19205.9	17878.1	18705.6	6436.29	4137.6	4752.48	2190.15		7
	106952	Arap3	-0.63	-0.99	-1.80*	-2.57	20	17.67	20.5	19.08	14.67	8.47	6.42	3.7		7
	76932	Arfip2	-1.68*	-0.48	-0.15	-0.58	40.08	33.41	33.18	34.98	10.83	22.31	29.21	23.17		6
	76117	Arhgap15	-1.54*	-3.45*	-0.56	-0.45	58.72	46.14	30.35	20.18	18.78	3.65	20.47	14.05		7
	73910	Arhgap18	-2.98*	-3.83*	-1.78	-1.77	110.76	92.76	84.58	75.3	14.65	6.32	24.49	20.96		7
	544817	Arhgap27	-1.77*	-0.04	1.07	0.69	21.05	20.22	16.85	12.86	5.78	18.07	32.33	20.13		6
	171207	Arhgap4	-1.77*	-1.46*	0.29	-0.48	110.41	85.89	75.24	76.26	31.79	28.36	87.36	52.72		6
	216445	Arhgap9	-2.41*	-1.35*	-1.12	-1.39	37.83	40.49	42.11	42.96	6.37	14.78	18.36	15.49		6
	72754	Arhgef10l	-1.97	-2.15*	-0.95	-1.9	26.63	31.3	31.46	29.65	7.35	6.13	15.96	7.53		6
	73341	Arhgef6	-2.41*	-2.37*	-0.51	-1.1	69.67	73.05	56.25	48.54	13.61	13.38	39.01	21.21		6
	56795	Arl10	-1.26*	-0.75	-0.2	-0.75	34.6	27.36	27.73	30.79	15.36	14.61	23.44	18.51		6
	219144	Arl11	-2.85*	-0.87	-0.17	-0.82	117.53	125.94	108.93	130.55	18.36	66.52	95.46	72.65		6
	218639	Arl15	-2.10*	-1.08	-0.55	-1.24	31.1	32.05	36.87	36.22	8.16	14.53	25.22	15.4		6
	109689	Arrb1	-1.87*	-1.52*	-0.77	-1.4	100.74	99.6	105.75	98.94	28.2	33	60.98	35.73		6
	216869	Arrb2	-1.65*	-1.11	0.01	-0.43	322.91	300.31	261.36	233.38	97.45	128	249.88	173.25		6
	105171	Arrdc3	-2.07*	-2.61*	-1.1	-0.66	94.63	88.86	73.49	37.01	20.53	12.71	32.71	22.69		7
	77041	Arsk	-2.20*	-1.66*	-0.68	-1.4	22.68	20.05	19.58	23.7	5.09	5.68	12.48	8.02		6
	78541	Asb8	-1.00*	-0.54	-0.11	-0.46	28.84	24.52	23.65	20.28	13.07	16.41	21.63	13.27		6
	70472	Atad2	-1.66*	-1.49*	-1.08	-0.81	28.37	25.06	26.48	22.15	8.71	8.61	11.97	12.49		6
	54343	Atf7ip	-1.45*	0.3	-0.49	-0.21	24.56	21.71	22.76	23.4	7.99	24.23	15.63	19.45		6
	242557	Atg4c	-2.04*	-0.6	-0.44	0.06	21.64	25.98	27.22	23.61	5.3	15.89	20.45	24.44		6
	74772	Atp13a2	-1.87*	-1.11	-0.34	-0.88	415.02	394.28	384.13	318.99	110.65	170.18	293.9	171.27		6
	66349	Atp5sl	-1.74*	-1.04	-0.1	0.08	29.23	24.21	22.92	16.42	8.69	10.84	21.42	16.39		6
	76252	Atp6v0e2	-1.27*	-1.31*	-0.26	0.25	64.8	58.27	60.54	42.49	24.74	22.55	49.77	50.2		6
	11980	Atp8a1	-1.14*	-1.51*	-1.02	-1.15	33.96	35.75	34.32	28.33	13.29	11.16	16.36	11.5		7
	381629	Atraid	-1.60*	-1.14*	-0.65	-0.15	52.77	48.24	55.03	44.94	15.54	19.77	34.77	39.9		6
	232984	B3gnt8	-2.97*	-2.58*	-1.03	-1.68	60.88	73.57	66.61	66.28	9.31	12.41	32.2	20.13		6
	14421	B4galnt1	-1.83*	-1.84*	-0.85	-1.01	123.82	118.48	105.4	79.54	32.44	30.62	56.3	38.96		6
	56386	B4galt6	-1.68*	-1.53*	-0.6	-0.44	118.18	133.86	114.42	92.81	33.74	41.53	70.82	67.52		6
	12015	Bad	-1.17*	-0.54	-0.17	-0.23	23.48	23.39	25.46	23.58	9.34	14.38	21.3	20.65		6
	170770	Bbc3	-1.29*	-0.86	-0.45	0.11	21.16	17.39	15.78	10.67	7.21	8.43	11.06	13.06		6
	613262	BC029722	-1.01*	-0.83	-0.34	-0.11	106.38	106.96	102.3	90.19	50.06	54.96	77.61	83.31		6
	231807	BC037034	-1.45*	-0.94	-0.12	-0.59	75.12	67.19	64.61	48.73	24.4	31.35	58.06	31.61		6
	12036	Bcat2	-1.80*	-0.62	0.1	-0.45	102.62	79.12	77.5	66.6	28.58	48.57	81.31	47.92		6
	12039	Bckdha	-1.57*	-1.41*	-0.87	-0.83	46.08	45.29	42.31	39.51	14.62	15.37	22.71	23.09		6
	12041	Bckdk	-1.11*	-0.81	-0.36	-0.71	72.39	77.85	73.72	65.56	30.62	40.46	54.65	39.55		6
	69168	Bola1	-1.84*	-0.38	-0.18	0	23.03	18.68	19.05	20.69	6.93	13.76	16.25	20.61	1	6
	68021	Bphl	-1.46*	-2.01*	-0.45	-0.66	28.1	29.06	24.68	28.96	10.72	7.05	18.54	17.17		6
	14705	Bscl2	-1.10*	-1.38*	-0.11	0.01	112.98	116.24	98.56	77.76	51.2	41.31	89.41	77.4		6
	208198	Btbd2	-1.71*	-0.89	-0.63	-0.35	32.63	25.32	25.76	20.94	8.41	12.28	15.89	17.14		6
	12259	C1qa	-1.17*	-2.49*	-0.91	-1.07	197.6	181.66	182.91	178.05	83.97	29.54	94.64	83.54		7
	12260	C1qb	-0.99	-2.61*	-0.72	-1.19	554.78	451.94	441.1	411.14	264.19	67.96	260.8	180.58		7
	12262	C1qc	-1.11	-2.88*	-0.96	-1.01	1222.76	1082.83	1077.6	953.89	536.26	133.6	538.62	475.03		7
	12286	Cacna1a	-2.38*	-1.08	-1.13	-1.28	46.06	45.09	44.79	43.32	8.77	18.96	18.97	17.95		6
	72691	Calhm2	-2.21*	-1.23	-0.83	-0.81	34.59	32.25	30.01	26.56	8.48	13.27	16.56	15.36		6
	227541	Camk1d	-1.11*	-0.62	-0.73	-0.19	40.5	41.35	41.33	25.88	16.72	24.19	23.76	22.83		6
	12325	Camk2g	-2.06*	-0.09	-0.33	-0.62	27.35	24.92	28.66	23.1	6.15	22.41	21.27	13.76		6
	332579	Card9	-2.36*	-1.41*	-0.19	-0.43	45.36	42.6	46.53	33.22	8.47	15.41	40.06	22.97		6
	12371	Casp9	-1.29*	-0.5	-0.24	-0.49	26.39	28.72	25.01	23.39	9.66	18.28	20.62	16.34		6
	109857	Cbr3	-1.27*	-0.34	-0.64	-0.65	32.42	29.65	35.31	45.14	15.18	22.93	22.88	29.84		6
	12417	Cbx3	-1.69*	-0.94	-0.44	-0.11	38.53	42.77	41.74	39.31	10.79	21.54	29.63	35.1		6
	75565	Ccdc101	-1.59*	0.29	0.14	-0.06	27.2	19.06	22.78	22.41	8.85	22.67	24	20.25		6
	622404	Ccdc107	-1.21*	-0.72	-0.26	-0.1	32.17	32.23	33.65	33.35	11.9	17.73	27.04	31.51		6
	68394	Ccdc163	-1.54*	-1.32*	-0.61	-0.23	39.56	36.08	28.27	18.76	12.28	13.56	18.3	15.75		6
	269336	Ccdc32	-1.10*	-0.66	-0.12	-0.17	30.21	30.91	30.8	28.98	14.1	19.12	28.81	24.17		6
	240514	Ccdc85b	-2.20*	-1.13	-0.77	-0.55	28.52	26.74	30.84	30.62	7.01	11.48	18.63	22.26		6
	52132	Ccdc97	-1.11*	-0.11	-0.14	0.04	33.19	33.17	32.06	23.81	13.12	28.46	27.66	24.66		6
	20305	Ccl6	-0.44	-2.85*	-1.8	-1.3	484.3	575.99	628.99	597.29	335.12	71.52	174.31	243.49		7
	12443	Ccnd1	-2.24	-4.98*	-4.1	-2.38	23.86	22.01	21.86	33.04	4.41	0.63	0.94	5.91		7
	12445	Ccnd3	-2.47*	-1.19	-0.15	-0.32	50.5	46.88	40.44	26.3	7.12	17.87	33.48	19.12		6
	72278	Ccpg1	-1.05	-1.70*	-0.97	-1.17	81.85	80.44	83.36	70.18	39.88	24.14	42.03	29.84		7
	12772	Ccr2	-3.68*	-5.09*	-1.38	-3.8	42.58	37.25	28.35	9.23	3.04	1.06	10.41	1.5		7
	12774	Ccr5	-0.5	-2.79*	-0.7	-2.21	39.07	39.77	39.14	27.52	24.83	4.98	23.41	5.95		7
	57781	Cd200r1	-0.82	-1.32*	-0.28	-0.77	98.69	107.1	108.37	141.1	54.89	39.97	87.73	81.28		6
	12487	Cd28	-2.71*	-5.24*	-2.87	-5.7	27.43	35.59	46.27	37.35	5.02	1.01	6.13	1.66		7
	217303	Cd300a	-1.38	-2.48*	-2.56	-2.1	178.91	191.87	197.13	175.04	66.85	30.74	31.85	39.71		7
	382551	Cd300lh	-1.43	-2.40*	-1.8	-0.83	707.69	550.83	544.76	485.95	251.69	97.28	148.03	273.81		7
	13136	Cd55	-0.54	-1.33*	0.11	0.16	82.16	62.67	46.83	46.72	55.91	22.27	47.6	51.51		7
	17064	Cd93	-0.3	-2.83*	-1.77	-1.23	106.11	113.77	123.24	113.63	83.3	14.62	35.07	47.31		7
	26364	Cd97	-0.69	-1.72*	-0.5	-0.96	52.55	44.07	45.68	37.28	31.83	13.02	31.58	18.01		7
	171486	Cd99l2	-1.38*	-0.71	0.09	0.01	23.26	15.95	13.59	15.54	8.18	9.94	15.1	14.51		6
	260409	Cdc42ep3	-2.14	-1.77*	-1.07	-1.1	17.02	21.08	18.76	20.29	4.71	5.68	8.52	9.87		6
	52004	Cdk2ap2	-1.35*	-0.57	0.24	-0.88	140.02	124.98	120.58	123.65	51.55	77.49	136.16	67		6
	12576	Cdkn1b	-0.42	-1.19*	-0.37	-1.02	156.7	148.59	134.55	111.42	111.53	60.99	102.19	53.77		7
	12606	Cebpa	-1.93*	-1.34	-1.42	-1.3	113.57	136.38	114.65	144.71	29.17	50.01	40.86	57.88	1	6
	14007	Celf2	-1.34*	-1.61*	-0.86	-0.76	145.67	142.8	124.9	114.87	55.9	42.63	66.54	66.69		7
	12615	Cenpa	-2.17*	-4.39*	-3.66	-3.41	25.22	36.39	44.02	31.25	4.94	1.67	3.41	2.58		7
	16328	Cep250	-1.33*	-1.20*	0.01	-0.02	26.83	28.95	22.6	20.5	11.41	11.43	22.6	18.87		6
	71949	Cers5	-1.17*	-0.79	-0.44	-0.06	63.08	55.59	65.04	62.36	26.73	28.63	46.85	59.38		6
	12628	Cfh	-2.03*	-4.01*	-1.87	-1.7	40.25	36.84	45.09	34.06	8.52	1.55	12.05	10.23		7
	18636	Cfp	-0.64	-1.41*	-0.28	0.32	631.68	585.31	531.16	439.04	390.33	208.04	424.02	545.21		6
	109151	Chd9	-4.90*	-2.19	-1.02	-0.62	22.97	14.58	15.98	11.9	0.63	3.61	8.04	7.17		6
	59031	Chst12	-1.67*	-0.68	-0.07	-0.27	99.46	94.21	93.14	94.02	30.8	56.26	86.6	76.54		6
	72136	Chst14	-1.37*	-1.41*	-0.44	-0.36	21.19	20.87	23.07	15.55	7.05	7.18	17.15	13.12		6
	71722	Cic	-1.16*	-0.82	-0.34	-0.67	85.18	89.83	75.75	68.56	34.58	46.03	58.53	43.19	1	6
	12709	Ckb	-1.71*	-2.49*	-1.93	-1.38	201.42	148.95	148.32	133.98	57.8	23.76	36.81	50.61		7
	17312	Clec10a	-4.24*	-5.92	-3.21	-4.78	22.04	18.37	10.3	3.06	1.15	0.25	1.05	0.05		7
	73149	Clec4a3	-2.28*	-1.84*	-0.38	-0.25	336.13	298.7	228.46	141.57	66.37	76.68	168.56	117.66		6
	76524	Cln6	-1.87*	-1.35*	-0.45	-0.61	173.36	168.28	149.93	97.15	44.08	59.93	105.18	62.24		6
	72029	Cnpy3	-1.76*	-1.04*	-0.59	-0.54	108.31	111.23	112.2	84.49	29.38	49.7	71.76	58.39		6
	66455	Cnpy4	-1.86	-1.67*	0	-0.33	19.77	26.52	19.46	20.3	6.59	7.94	19.53	15.46		6
	12802	Cnr2	-6.65*	-4.01*	-1	-2.23	37.7	32.99	32.85	22.89	0.14	2.63	16.12	3.82		6
	380686	Cnrip1	-1.34	-3.02*	-2.32	-1.75	42.04	60.14	66.34	60.34	16.84	6.96	12.75	17.09		7
	68185	Coa4	-1.42*	-0.42	-0.03	0.09	20.64	14.87	12.93	13.74	6.95	10.61	12.08	14.33		6
	67892	Coa6	-2.35*	-0.61	0.17	0.48	37.83	35.53	32.71	35.86	7.6	22.57	35.35	50.01		6
	71743	Coasy	-1.05*	-0.45	0.11	-0.03	42.09	40.72	36.5	28.4	21.09	27.8	37.56	27.75		6
	233824	Cog7	-1.33*	-1.11	-0.33	-0.34	28.77	26.8	25.41	27.95	12	11.64	20.5	20.47		6
	66398	Commd5	-1.07*	-0.46	-0.22	-0.72	26.64	20.99	26.98	32.15	10.97	14.23	23.67	20.09		6
	12846	Comt	-2.26*	-1.37*	-0.47	-0.61	82.22	77.92	75.43	72.82	16.21	28.69	53.27	47.89		6
	67914	Coq9	-1.87*	-0.25	-0.14	-0.58	45.71	36.28	39.16	35.56	12.54	29.15	35.12	24.57		6
	12721	Coro1a	-1.23*	-0.79	-0.05	-0.33	444.97	345.36	336.39	317.86	182.17	185.79	313.31	250.96		6
	23790	Coro1c	-1.22*	-0.76	-0.56	-0.33	68.35	69	74.35	73.93	27.01	36.68	47.45	58.07		6
	72042	Cotl1	-1.01*	-1.35*	-0.29	-0.12	570.14	514.57	478.17	505.19	268.61	184.58	373.96	460		6
	12892	Cpox	-2.47*	-0.68	-0.12	-0.05	21.35	19.66	22.13	18.04	4.01	12.25	20.86	17.41		6
	223978	Cpped1	-1.57*	-0.71	-0.54	-0.88	23.61	19.4	22.5	19.58	7.87	11.83	15.4	10.01		6
	54381	Cpq	-0.25	-1.56*	-0.7	-0.12	69.32	74.31	67.34	46.02	57.62	24.3	40.93	41.25		7
	54451	Cpsf3	-1.38*	-0.4	-0.1	0.14	44.67	38.32	40.81	31.51	16.96	27.07	36.27	33.7		6
	12894	Cpt1a	-1.58*	0.08	-0.66	-1.24	31.39	21.39	30.21	31.71	8.9	22.14	19.52	14.18		6
	12908	Crat	-1.05*	-0.86	-0.26	-1.07	43.73	44.55	44.51	40.59	21.9	23.28	36.83	19.05		6
	12925	Crip1	0.37	-1.71*	-1.39	-1.4	371.07	402.54	439.35	550.7	452	111.16	163.16	205.83		7
	74114	Crot	-2.51	-1.34*	-0.62	-0.65	19.84	21.92	19.81	20.86	4.11	8.54	13.5	12.14		6
	68631	Cryl1	-1.24*	-1.59*	-0.42	-0.3	33.57	28.79	31.4	27.14	14.22	8.43	23.76	20.84		6
	227292	Ctdsp1	-0.53	-1.15*	-0.33	-0.19	80.06	85.68	76.59	66.13	53.47	34.52	57.97	56.55		7
	52468	Ctdsp2	-1.77*	-1.88*	-0.62	-1.33	112.15	92.01	90.13	67.39	33.37	24.09	57.53	27		7
	72865	Cxx1c	-1.41*	-1.82	-0.63	0.05	25.45	21.1	23.17	14.93	9.76	6.21	15.37	14.02		6
	225912	Cyb561a3	-1.58*	-0.62	-0.41	-0.22	24.57	19.62	21.99	18.18	7.91	12.21	16.35	14.81		6
	54151	Cyhr1	-1.71*	-0.77	-0.55	-0.31	33.72	28.58	30.55	28.71	9.48	16.15	20.35	22.6		6
	104086	Cyp27a1	-3.84*	-4.65*	-2.43	-2.94	80.66	65.67	57.93	38	5.57	2.63	10.54	5.63		7
	70101	Cyp4f16	-2.30*	-1.29*	-0.49	-0.17	28.55	25.15	20.61	16.24	4.84	8.95	13.71	12.49		6
	58861	Cysltr1	-1.64	-2.13*	-0.66	-1.78	55.38	67.26	72.61	90.69	18.8	14.92	45.73	26.65		6
	227929	Cytip	1.95	-4.25*	-1.34	-2.94	22.89	34.28	30.09	30.68	83.4	1.43	12.07	3.56		7
	28295	D10Jhu81e	-1.01*	-0.44	-0.26	-0.62	33.67	30.13	33.58	34.34	15.62	20.3	27.64	23.22		6
	229473	D930015E06Rik	-1.35*	-1.07	-0.24	-0.73	21.76	18.71	19.61	17.77	6.84	8.15	16.66	9.56		6
	13132	Dab2	-0.39	-2.51*	-1.43	-0.77	292.85	319.47	305.42	267.95	210.53	50.82	109.59	155.99		7
	231871	Daglb	-1.81*	-3.17*	-1.37	-2.32	86.76	93.74	88.75	111.5	24.38	9.95	33.55	21.33		7
	67789	Dalrd3	-1.14*	-1.32*	-0.72	-0.84	21.71	22.71	22.82	20.38	8.89	8.12	13.71	11.05		6
	52840	Dbndd2	-1.49*	-1.21	-0.75	-0.44	37.37	39.72	40.79	32.9	14.61	15.43	22.69	25.38		6
	13170	Dbp	-2.61*	-3.15*	-1.85*	-0.51	34.89	30.83	34.94	24.48	6.83	3.26	10.42	16	1	6
	98193	Dcaf8	-1.01*	-0.63	-0.65	-0.78	54.5	54.26	55.25	51.43	25.98	32.13	34.89	29.47		6
	68817	Ddi2	-2.21*	-1.60*	-0.43	-0.62	62.91	67.3	54.42	50.52	11.21	19.47	38.27	31		6
	329877	Dennd4c	-1.28*	-1.60*	-1.22	-0.8	27.58	39.74	30.12	36.13	11.48	12.26	12.88	20.51		6
	227333	Dgkd	-1.29*	-1.26	-1.31	-1.35	41.82	56.38	40.42	39.07	16.95	21.27	15.72	15.82		7
	104418	Dgkz	-1.07*	-0.96	-0.7	-0.53	49.54	61.09	62.34	50.63	24.04	28.84	36.31	35.35		6
	27369	Dguok	-1.73*	-0.81	-0.5	-0.47	49.04	43.23	42.19	37.09	13.7	22.96	29.37	27.56		6
	13360	Dhcr7	-2.66*	-1.42	0.52	0.77	44.44	33.05	29.99	23.03	8.01	12.27	42.77	37.35		6
	20148	Dhrs3	-2.42*	-2.87*	-1.64	-1.98	934.75	1034.71	985.51	1015.65	166.22	127.51	305.73	253.59		7
	66375	Dhrs7	-1.03*	-0.71	-0.26	0.44	44.09	42.6	46.38	42.68	19.64	24.74	38.9	56.76		6
	94176	Dock2	-1.08*	-1.80*	-0.32	-1.09	230.52	198.78	177.67	169.78	105.84	54.12	138.96	78.77		7
	76088	Dock8	-2.09*	-0.95	-0.37	-0.78	153.29	149.35	141.57	117.91	34.27	70.18	104.84	67.29		6
	27261	Dok3	-1.24*	-0.67	0.22	-0.37	102.55	77.39	69.43	64.27	43.3	44.28	77.6	48		6
	57170	Dolpp1	-1.97*	-0.74	-0.1	-0.01	21.83	18.54	17.33	20.22	3.87	10.1	15.02	21.29		6
	244745	Dpy19l1	-1.14*	-1.11	-0.44	-0.57	24	26.98	22.75	20.01	9.27	10.54	16.67	13.94		6
	213452	Dstyk	-1.47*	-1.47*	-1.18	-1.37	30.96	32.33	30.11	22.27	10.95	11	12.29	8.25		7
	21915	Dtymk	-1.45*	-0.01	-0.18	0.27	22.43	18.16	21.81	24.08	7.12	17.13	18.22	29.69		6
	105352	Dusp22	-1.29*	-1.06*	-0.74	-1.05	24.86	27.38	21.17	18.33	10.64	11.76	12.01	9.14		7
	69190	Dym	-1.15*	-0.71	0.06	-0.66	73.3	70.38	70.35	62.83	32.9	40.61	71.04	38.36		6
	21648	Dynlt1b	-1.18*	-0.6	0	-0.2	33.1	30.43	28.96	33.81	14.01	18.34	27.22	27.89		6
	13549	Dyrk1b	-1.13*	-0.89	-0.7	-1.13	22.69	18.2	20.12	15.33	11.01	9.04	12.72	6.89		7
	13555	E2f1	-2.21	-1.61*	-0.66	-0.38	19.49	22.39	20.05	16.99	3.86	6.53	12.91	14.4	1	6
	13595	Ebp	-1.12*	-0.96	-0.31	0.35	48.14	43.86	45.97	42.91	19.28	19.9	35.71	55.52		6
	51798	Ech1	-1.31*	-1.22*	-0.16	-0.18	76.92	78.49	76.84	79.08	27.78	30.48	67.45	69.49		6
	93747	Echs1	-1.39*	0.16	0.4	0.71	63.31	51.84	60.28	49.84	23.65	55.4	77.89	80.28		6
	13177	Eci1	-1.08*	-0.36	-0.06	0.43	24.24	17.93	23.96	20.48	9.86	14.01	23.52	29.25		6
	67484	Eepd1	-2.22*	-1.63	-1.07	-0.91	41.4	58.28	57.64	42.57	8.54	17.09	27.55	22.51		6
	114601	Ehbp1l1	-1.22*	-0.06	0.19	-0.37	138.35	103.17	106.74	101.07	57.19	91.26	116.65	77.5		6
	98878	Ehd4	-0.84	-1.45*	-1.06	-1.15	217.5	187.03	163.39	147.8	113.32	61.13	74.71	65.05		7
	13667	Eif2b4	-1.42*	-0.2	0.12	-0.26	29.88	30.83	28.2	29.63	10.67	24.61	30	24.31		6
	13688	Eif4ebp2	-1.75*	-0.89	-0.56	-0.73	117.35	116.29	107.55	88.16	32.84	57.14	70.66	52.63		6
	114615	Elac1	-1.33*	-0.85	-0.34	-0.42	23.51	17.06	17.62	15.37	8.23	7.89	13.55	11.96		6
	100952	Emilin1	-2.00*	0.01	0.34	-0.04	35.61	26.14	28.25	27.93	8.93	24.52	34.4	25.19		6
	225898	Eml3	-1.01*	-0.92	-0.63	-1.23	46.36	44.66	46.56	43.86	21.58	21.28	28.9	19.42		7
	52614	Emr4	-1.87*	-2.27*	-1.22	-1.95	40.08	31.93	22.8	11.94	12.4	5.29	8.64	2.47		7
	13803	Enc1	-1.45	-3.60*	-2.59	-2.51	36.31	46.49	40.1	25.15	11.96	3.54	6.35	5.48		7
	217364	Engase	-6.69*	-3.32*	-2.76*	-2.33	34.92	33.49	32.63	29.78	0.14	2.84	4.32	6		6
	12495	Entpd1	-0.26	-4.03*	-3.12	-2.2	114.86	123.66	118.62	95.47	90.73	7.02	13.26	20.17		7
	67464	Entpd4	-1.51*	-1.01	-0.59	-0.18	24.94	26.62	26.46	18.42	9.7	12.41	16.76	15.76		6
	12497	Entpd6	-2.58*	-1.38*	-0.19	-0.69	25.57	24.88	19.41	17.64	4.15	8.14	16.69	9.37		6
	269587	Epb4.1	-1.37*	-0.88	-0.88	-0.52	33.27	33.97	33.39	30.32	13.35	17.15	17.39	20.44		6
	13821	Epb4.1l1	-2.19*	-0.82	-0.83	-0.57	28.67	29.39	31.41	27.38	5.68	15.65	16.87	18.68		6
	13854	Epn1	-1.43*	-1.45*	-0.72	-0.82	163.52	166.75	156.41	127.32	57.77	56.24	92.11	71.8		6
	67397	Erp29	-1.55*	-0.72	-0.04	-0.02	248.11	222.72	234.86	238.35	80.73	124.93	219.54	232.57		6
	66841	Etfdh	-1.29*	-0.64	-0.58	-0.23	26.43	24	27.26	25.13	11.73	14.14	18.57	22.38		6
	107371	Exoc6	-1.73*	-1.42*	-0.3	-0.47	39.53	37.11	29.33	26.04	9.91	12.09	22.95	17.13		6
	27998	Exosc5	-1.26*	-0.88	-0.13	-0.44	26.04	27.8	25.52	33.14	9.53	14.27	22.97	25.09		6
	14043	Ext2	-1.16*	-1.30*	-0.62	-0.37	50.48	52.97	54.21	44.9	20.98	19.7	33.92	34.09		6
	76267	Fads1	-1.66*	-0.93	0.05	-0.44	93.83	86.73	74	61.64	29.03	44.11	75.71	45.57		6
	223433	Fam105a	-2.99*	-2.94*	-1.49	-2.02	83.05	92.14	92.42	84.4	10.75	11.55	31.71	19.38		6
	319604	Fam168a	-1.98*	-0.93	0.09	-0.55	54.41	47.57	44.23	42.26	15.13	24.14	45.81	27.55		6
	68521	Fam189b	-3.52*	-1.91*	-0.56	-0.7	26.58	25.25	19.84	18.25	2.08	7.01	13.75	9.42		6
	68176	Fam212a	-2.17*	-0.87	-0.89	-0.72	22.27	17.67	22.06	17.58	4.99	8.83	10.99	11.41		6
	27999	Fam3c	-1.46*	-1.34*	-0.93	0.11	26.65	30.66	34.62	33.07	10.21	10.79	16.9	34.28		6
	77938	Fam53b	-3.09*	-1.59*	-0.55	-1.11	42.13	42.4	42.2	39.43	5.48	13.41	28.1	18.25		6
	17826	Fam89b	-1.39*	-0.67	-0.33	-0.35	209.92	181.31	191.45	179.89	77.65	105.89	148.25	139.36		6
	381668	Fbrsl1	-1.13*	-0.43	-0.12	0.02	47.96	36.89	37.23	18	21.56	25.28	32.48	18.55		6
	72194	Fbxl20	-2.11*	-2.05*	-0.82	-1.11	39.08	45.02	39.15	31.08	8.95	10.51	22.11	14.73		6
	231670	Fbxo21	-2.23*	-1.54*	-0.7	-0.57	21.75	20.63	21.11	20.78	4.43	7.11	13.86	12.56		6
	50753	Fbxo8	-1.22*	-0.54	-0.26	-0.67	24.55	26.5	28.41	30.61	11.06	17.43	23.22	17.36		6
	71538	Fbxo9	-1.42*	-0.3	-0.29	-0.16	22.76	24.16	25.4	18.39	6.7	17.83	20.16	17.11		6
	30838	Fbxw4	-1.90*	-0.96	-0.65	-0.08	43.78	44.14	38.96	28.77	11.23	19.83	23.39	26.02		6
	14131	Fcgr3	-0.47	-1.72*	-0.45	-0.05	580.2	532.93	622.04	508.31	397.51	149.48	440.77	483.22		6
	14132	Fcgrt	-2.07*	-3.13*	-1.79	-1.97	121.46	120.17	121.81	97.15	27.16	12.8	34.22	23.55		7
	80891	Fcrls	-2.17*	-3.23*	-2.52*	-1.55	108.77	86.64	88.17	119.83	23.65	8.25	14.68	40.37		7
	14159	Fes	-1.40*	-1.12	-0.13	-0.74	264.69	250.67	231.42	189.68	95.61	105.37	205.21	112.41		6
	26382	Fgd2	-4.84*	-4.64*	-1.21	-1.34	83.18	51.92	42.49	24.7	2.4	1.91	17.65	9.01		6
	30938	Fgd3	-3.09*	-0.86	-0.41	-1.37	26.55	34.23	30.02	39.81	3.94	17.52	21.37	15.33		6
	224014	Fgd4	-2.49*	-1.83*	-0.68	-0.64	28.1	26.05	22.19	20.75	4.84	6	13.87	12.12		6
	14194	Fh1	-1.57*	-1.40*	-0.62	-0.27	66.1	70.57	72.77	49.79	21.9	23.84	46.21	41.17		6
	338355	Fkbp15	-1.14*	-0.11	0.18	0.21	98.66	84.2	79.77	59.93	42.42	73.3	85.78	67.56		6
	14228	Fkbp4	-1.38*	0.07	0.11	-0.05	34.44	30.66	32.03	42.33	12.48	29.26	32.8	40.82		6
	14247	Fli1	-2.63*	-1.81*	-0.59	-1.37	97.33	113.87	103.44	114.51	16.07	30.79	67.8	42.64	1	6
	57778	Fmnl1	-2.27*	-1.90*	-1.12	-1.44	74.14	79.01	68.98	60.74	14.33	20	30.49	22.17		6
	60611	Foxj2	-1.45*	-0.73	-0.7	-0.42	30.72	27.86	25.89	19.69	9.82	16.11	14.74	15.18	1	6
	17425	Foxk1	-0.91	-1.28*	-0.41	-0.66	36.68	41.1	33.1	31.17	18.53	16.13	24	20.28	1	7
	71375	Foxn3	-1.56*	-1.70*	-0.98	-1.81	23.01	25.45	21.66	19.22	6.8	6.66	10.72	5.39	1	7
	56484	Foxo3	-1.72*	-0.86	-0.64	-0.96	25.57	26.63	24.16	25.12	7.2	13.4	15.11	13.11	1	6
	232288	Frmd4b	-2.05*	-2.75*	-0.46	-1.23	91.93	83.45	67.99	67.27	20.67	11.92	48.96	27.94		6
	20321	Frrs1	-1.07*	0.06	-0.24	-0.36	38.39	33.36	38.23	38.28	17.41	33.02	31.14	28.38		6
	26383	Fto	-1.13*	-0.46	-0.11	0.01	25.66	25.25	23.94	26.86	11.83	17.87	22.21	25.86		6
	71665	Fuca1	-0.79	-1.77*	-0.82	-1.19	158.77	141.32	151.69	150.14	87.69	37.42	83.92	65.2		7
	72018	Fundc1	-1.18*	-0.71	0.05	-0.38	26.78	27.97	25.02	29.2	10.57	16.85	26.39	20.58		6
	17281	Fyco1	-1.13*	0.23	0.47	-0.04	32.32	24.48	23.33	23.86	14.05	26.74	31.81	22.21		6
	14388	Gab1	-0.36	-1.82*	-0.68	-0.45	21.02	25.93	28.55	17.4	16.92	6.87	17.62	12.33		7
	14420	Galc	-1.59*	-1.47*	-1.05	-1.06	109.13	122.35	126.65	116.14	35.19	42.15	59.96	54.7		6
	69976	Galk2	-1.17*	-0.18	-0.04	-0.17	69.29	62.43	64.96	74.5	30.34	52.31	62.19	65.06		6
	14430	Galt	-1.26*	-1.32*	-0.17	0.01	24.05	26	23.44	18.51	9.96	9.81	20.44	18.75		6
	14456	Gas6	-1.52	-3.78*	-2.06	-2.9	203.6	254.95	284.96	259	68.74	16.92	66.74	33.89		7
	384281	Gatc	-1.93*	-1.04	0.24	0.38	21.64	22.26	16.9	13.77	6.56	10.76	19.48	17.03		6
	80909	Gatsl2	-2.88*	-1.98*	-0.16	-0.93	31.78	31.49	30.49	30.78	4.03	7.88	27.27	15.41		6
	14537	Gcnt1	-4.86*	-2.86*	-0.96	-1.57	100.69	102.49	102.14	104.09	3.52	12.99	51.15	33.97		6
	14544	Gda	-0.68	-2.84*	-1.04	-0.79	39.9	49.41	62.57	60.02	22	6.12	30.15	33.56		6
	74412	Gle1	-1.53*	-0.51	-0.14	-0.62	25	22.61	19.99	19.5	7.25	14.54	16.87	12.45		6
	73046	Glrx5	-1.06*	-0.35	-0.33	-0.53	47.7	47.23	52.29	59.53	22.24	34.51	40.05	41.43		6
	56356	Gltp	-1.38*	-1.57*	-1.06	-1.11	207.71	236.31	254.23	249.75	74.85	72.14	116.34	113.39		6
	14645	Glul	-2.24*	-2.44*	-1.7	-1.04	66.51	61.18	68.13	40.28	12.76	9.87	19.96	19.71		6
	100504483	Gm10068	-1.75*	-0.91	-0.47	-0.07	36.52	39.41	38.99	36.05	9.88	20.3	27.18	32.85		6
	100043125	Gm11711	-1.5	-2.49*	-1.99	-0.94	567.65	452.95	434.61	374.8	193.33	75.16	102.94	196.11		7
	24083	Gm16515	-2.05	-1.39*	-0.5	-0.31	18.98	20.36	21.21	13.21	5.05	8.04	15.05	12.38		6
	100503415	Gm19680	-4.06*	-3.57*	-0.93	-0.79	27.63	24.12	23.64	22.63	1.56	2.18	12.55	11.8		6
	100316903	Gm20605	-1.80*	-1.3	-0.58	-1.01	168.31	172.47	147.76	117.9	44.69	62.51	93.64	57.19		6
	14667	Gm2a	-0.32	-1.55*	-0.33	-0.5	580.53	516.57	479.63	360.77	440.32	163.69	370.87	252.74		7
	381484	Gm5150	-0.91	-2.11*	0.45	1.77	21.46	24.69	14.89	9.54	12.48	4.86	18.28	31.46		6
	382769	Gm5196	-1.75*	-0.91	-0.47	-0.07	36.52	39.41	38.99	36.05	9.88	20.3	27.18	32.85		6
	622568	Gm6334	-1.74*	-1.03*	-0.19	0.06	55.61	53.88	47.55	41.87	14.41	24.24	39.86	43.15		6
	628794	Gm6917	-1.75*	-0.91	-0.47	-0.07	36.52	39.41	38.99	36.05	9.88	20.3	27.18	32.85		6
	665057	Gm7469	-1.75*	-0.91	-0.47	-0.07	36.52	39.41	38.99	36.05	9.88	20.3	27.18	32.85		6
	57441	Gmnn	-3.23*	-1.62*	-0.66	-0.53	31.57	30.48	29.49	35.73	4.68	10.16	19	22.76		6
	14673	Gna12	-2.85*	-2.94*	-1.86	-2.25	137.36	164.8	165.26	157.65	17.15	19.16	43.54	32.08		6
	14702	Gng2	-1.03*	-1.50*	-0.66	-0.12	71.23	83.71	70.4	65.9	32.79	26.39	43.47	59.14		6
	26384	Gnpda1	-1.28*	-1.03	-0.58	-0.09	142.53	163.11	134.62	125.29	57.02	74.13	87.92	116.13		6
	80290	Gpr146	-2.18*	-2.23*	-0.64	-1.27	95.78	92.81	90.71	75.12	19.28	18.91	56.83	31.5		6
	68526	Gpr155	-4.32*	-2.83	-2.12	-2.08	27.61	19.06	18.48	13.72	0.7	2.37	4.17	4.7		6
	14788	Gpr162	-3.08*	-3.46*	-1.13	-0.92	72.82	77.77	68.05	50.8	9.63	7.21	31.05	25.76		6
	14744	Gpr65	-0.9	-2.00*	-0.3	-0.49	109.01	93.54	88.57	47.44	54.15	22.06	70.16	31.83		7
	106512	Gpsm3	-1.17*	-1.04	0.14	-0.12	231.58	199.96	181.48	154.54	101.04	91.55	191.58	141.49		6
	14790	Grcc10	-0.54	-1.14*	-0.47	-0.18	92.67	103.36	107.71	125.63	58.37	42.02	73.74	109.46		6
	227753	Gsn	-1.11*	-1.68*	-0.76	-0.89	271.78	237.5	272.7	263.49	120.96	69.53	156.66	140.72		7
	14870	Gstp1	-1.67*	-1.85	-0.36	-0.87	82.09	93.89	84.12	89.73	26.3	25.4	64.81	48.95		6
	14886	Gtf2i	-2.76*	-2.03*	-0.95	-0.62	25.12	25.3	22.47	18.07	4.32	5.65	10.63	10.84	1	6
	66596	Gtf3a	-1.46*	-0.43	-0.03	0.12	31.93	30.88	31.44	30.02	9.24	21.32	29.58	32.05	1	6
	233863	Gtf3c1	-1.26*	-0.23	-0.44	-0.11	31.99	26.87	28.12	28.02	13.73	21.9	19.26	26.77		6
	231279	Guf1	-1.75*	-0.92	-0.2	-0.07	24.34	23.7	18.33	19.72	7.18	11.44	16.2	19.21		6
	14923	Guk1	-1.68*	-0.99	-0.49	-0.9	45.66	47.44	45.81	50.44	12.25	21.53	32.27	27.04		6
	27357	Gyg	-1.12*	-1.46*	-0.67	0.05	95.27	82.14	76.04	61.86	41.19	28.24	46.75	63.06		6
	15270	H2afx	-0.53	-1.15	-1.72*	-0.56	51.33	76.99	91.36	80.33	32.89	32.54	26.28	53.74		7
	100198	H6pd	-2.20*	-0.47	-0.92	-0.53	20.05	23.81	33.92	33.09	4.64	16.41	18.12	23.99		6
	15107	Hadh	-0.96	-1.12*	-0.04	0.27	56.47	43.48	46.49	38.58	28.89	18.99	45.29	46.18		6
	14651	Hagh	-1.41	-1.28*	-0.23	-0.72	42.42	33.61	37.88	34.95	15.76	12.49	32.31	21.64		6
	68977	Haghl	-1.88*	-0.65	0.24	-0.39	35.02	29.34	30.46	29.44	10.81	17.97	36.36	21.81		6
	15184	Hdac5	-1.88*	-1.62	-0.93	-1.32	88.72	101.48	80.18	72.34	23.3	29.58	41.35	28.43		6
	15199	Hebp1	-1.25*	-0.83	0.32	0.97	34.22	23.85	28.06	22.8	15.05	13.38	34.53	43.78		6
	76608	Hectd3	-1.72*	-1.01	-0.15	-0.1	26.05	23.6	22.36	19.37	8.16	10.97	20.3	18.91		6
	235439	Herc1	-1.02*	-0.71	-0.52	-0.51	37.79	40.93	32.8	28.19	17.47	23.68	22.05	19.81		6
	15216	Hfe	-2.57*	-3.91*	-0.93	-0.64	58.77	49.17	46.78	27.14	11.02	3.76	24.07	16.76		6
	15234	Hgf	-0.76	-2.09*	-0.38	-1.51	20.19	24.21	19.88	18.33	12.22	5.78	15.52	5.48		7
	52120	Hgsnat	-1.31*	-0.85	-0.93	-0.77	35.93	40.59	40.77	40.56	13.73	19.96	19.99	22.84		6
	15242	Hhex	-2.48*	-1.56*	-1.23	-1.59	55.39	68.83	68.34	56.43	7.75	20.37	27.61	18.26	1	6
	80838	Hist1h1a	-2.55	-3.20*	-2.98*	-1.9	15.24	23.23	24.35	38.57	2.2	2.59	3.4	9.89		6
	56702	Hist1h1b	-2.39	-4.33	-3.90*	-2.64	10.29	18.88	29.28	40.71	1.26	1.25	2.16	6.03		6
	50708	Hist1h1c	-1.36*	-1.19	-1.17	-1.16	236.75	241.73	299.62	354.53	87.38	99	130.19	153.89		6
	14957	Hist1h1d	-2.74*	-1.73	-2.19	-1.21	104.98	105.43	170.67	173.16	14.33	30.07	36.9	72.99		6
	50709	Hist1h1e	-1.19*	-1.06	-1.52	-1	114.37	117.14	155.65	140.23	47.21	53.05	52.92	69.14		7
	319172	Hist1h2ab	-1.79*	-2.20*	-2.09*	-1.55	336.41	475.94	535.88	670.72	91.74	95.4	120.44	225.07		6
	319164	Hist1h2ac	-1.79*	-2.20*	-2.09*	-1.55	336.41	475.94	535.88	670.72	91.74	95.4	120.44	225.07		6
	319165	Hist1h2ad	-1.76*	-2.28*	-2.14*	-1.6	409.91	573.44	646.59	818.25	114.09	108.49	139.78	265.75		6
	319166	Hist1h2ae	-1.79*	-2.20*	-2.09*	-1.55	336.41	475.94	535.88	670.72	91.74	95.4	120.44	225.07		6
	319173	Hist1h2af	-1.31	-4.88*	-6.75*	-2.99	33.77	73.66	113.3	175.1	12.35	2.39	1.02	21.59		7
	319167	Hist1h2ag	-1.79*	-2.20*	-2.09*	-1.55	336.41	475.94	535.88	670.72	91.74	95.4	120.44	225.07		6
	319168	Hist1h2ah	-1.79*	-2.28*	-2.17*	-1.6	350.33	508.45	572.24	717.16	95.16	96.1	121.4	231.93		6
	319191	Hist1h2ai	-1.79*	-2.20*	-2.09*	-1.55	336.41	475.94	535.88	670.72	91.74	95.4	120.44	225.07		6
	319169	Hist1h2ak	-2.24*	-2.64*	-2.32	-1.12	136.85	177.18	193.8	231.08	25.95	26.76	37.11	104.72		6
	319170	Hist1h2an	-1.79*	-2.20*	-2.09*	-1.55	336.41	475.94	535.88	670.72	91.74	95.4	120.44	225.07		6
	665433	Hist1h2ao	-1.79*	-2.20*	-2.09*	-1.55	336.41	475.94	535.88	670.72	91.74	95.4	120.44	225.07		6
	319171	Hist1h2ap	-1.79*	-2.14*	-2.00*	-1.51	367.11	521.27	588.01	714.24	100.04	108.86	140.58	246.02		6
	319178	Hist1h2bb	-1.35	-2.32*	-2.48	-1.86	41.98	69.49	80.46	107.34	15.1	13.06	13.45	28.94		7
	319180	Hist1h2bf	-1.39*	-1.76*	-1.92*	-1.43	81.34	119.16	155.31	200.88	28.39	32.65	39.31	72.69		6
	319183	Hist1h2bj	-1.39*	-1.76*	-1.92*	-1.43	81.34	119.16	155.31	200.88	28.39	32.65	39.31	72.69		6
	319184	Hist1h2bk	-1.64	-3.28*	-3.84*	-2.21	19.5	30.45	40.37	43.23	6.22	2.72	2.55	9.19		7
	319185	Hist1h2bl	-1.39*	-1.76*	-1.92*	-1.43	81.34	119.16	155.31	200.88	28.39	32.65	39.31	72.69		6
	319187	Hist1h2bn	-1.39*	-1.76*	-1.92*	-1.43	81.34	119.16	155.31	200.88	28.39	32.65	39.31	72.69		6
	360198	Hist1h3a	-2.23*	-3.15*	-2.90*	-2.17	195.2	314.16	369.73	473.1	38.9	32.42	48	102.8		7
	319150	Hist1h3b	-1.41*	-2.10*	-2.27*	-1.46	229.63	329.11	404.76	504.53	80.72	70.03	80.84	178.02		7
	319148	Hist1h3c	-1.47*	-2.04*	-2.2	-1.44	221.08	309.61	387.77	466.05	74	68.82	81.01	166.79		6
	319149	Hist1h3d	-1.45*	-1.93*	-1.98	-1.26	267.1	339.82	413.88	483.84	90.99	81.26	100.51	196.5		6
	319151	Hist1h3e	-1.37*	-1.69	-1.86	-1.06	189	239.13	299.11	331.64	67.7	67.62	79.13	155.11		6
	260423	Hist1h3f	-1.37*	-1.69	-1.86	-1.06	189	239.13	299.11	331.64	67.7	67.62	79.13	155.11		6
	97908	Hist1h3g	-2.23*	-3.15*	-2.90*	-2.17	195.2	314.16	369.73	473.1	38.9	32.42	48	102.8		7
	319152	Hist1h3h	-2.23*	-3.15*	-2.90*	-2.17	195.2	314.16	369.73	473.1	38.9	32.42	48	102.8		7
	319153	Hist1h3i	-2.23*	-3.15*	-2.90*	-2.17	195.2	314.16	369.73	473.1	38.9	32.42	48	102.8		7
	319154	Hist2h3b	-1.80*	-1.84*	-1.65	-1.18	315.75	389.42	463.16	454.79	83.98	99.83	142.25	196.25		6
	15077	Hist2h3c1	-1.36*	-1.83	-2	-1.15	196.99	266.08	330.23	371.82	71.38	68.17	79.57	162.29		6
	97114	Hist2h3c2	-1.37*	-1.69	-1.86	-1.06	189	239.13	299.11	331.64	67.7	67.62	79.13	155.11		6
	20585	Hltf	-1.10*	-1.22	-0.29	-0.24	34.73	36.83	35.61	33.09	14.73	15.09	28.7	26.01	1	6
	15284	Hlx	-1.45*	-1.68*	-0.68	-1.14	89.78	103.85	90.89	79.77	30.43	28.86	54.39	34.5	1	6
	15288	Hmbs	-2.46*	-0.08	0.09	0.43	38.05	28.03	33.07	32.71	5.62	24.13	33.74	44.66		6
	15356	Hmgcl	-1.10*	-0.66	-0.5	-0.33	58.88	51.86	56.51	49.02	25.01	29.5	38.28	39.64		6
	70719	Hmha1	-3.76*	-2.67*	-1.05	-1.19	209.06	195.75	168.74	115.32	16.31	28.85	79.85	49.99		6
	15442	Hpse	-0.89	-2.32*	-1.41	-1.58	213.4	236.25	255.06	188.96	109.22	42.05	92.94	61.75		7
	100900	Hscb	-1.45	-1.34*	-0.49	-0.09	67.94	69.98	58.64	50.48	25.62	25.77	40.84	47.51		6
	114664	Hsd17b11	-1.17*	-1.38*	-0.57	-1.1	149.45	153.9	149.95	157.06	64.27	54.66	99.49	72.1		6
	64704	Htra2	-1.32*	-0.5	-0.36	-0.52	56.94	59.95	56.83	59.63	20.8	39.15	41.55	41.52		6
	68180	Hyi	-1.13*	-0.83	-0.48	-0.35	31.24	32.04	33.73	25.89	14.34	16.23	23.44	20.58		6
	67732	Iah1	-1.03*	-0.35	-0.25	-0.29	56.14	50.33	49.59	51.43	27.37	36.38	40.23	41.52		6
	15926	Idh1	-2.16*	-1.84*	-0.73	-1.79	299.94	332.4	386.92	424.28	66.21	87.46	232.82	123.32		6
	269951	Idh2	-1.42*	-1.17	-0.67	-0.52	42.93	36.61	39.28	38.59	17.27	16.12	24.46	27.79		6
	320678	Iffo1	-1.45*	-0.81	-0.6	-0.95	40.04	33.51	31.93	25.59	14.67	18.28	20.31	12.37		7
	213002	Ifitm6	-1.89	-3.37*	-0.5	-2.8	241.49	271.74	295.1	330.63	63.09	25.2	209.64	47.77		6
	15979	Ifngr1	-1.71*	-1.90*	-1.08	-1.16	206.67	215.4	195.41	164.37	62.41	53.24	90.44	71.8		7
	67042	Ift27	-1.17*	-1.08*	-0.38	-0.24	30.24	32.07	26.68	20.76	12.54	13.84	19.52	16.36		6
	16000	Igf1	-0.49	-1.88*	-1.39	-2.47	737.86	753.16	933.09	1128.22	500.49	186.93	348	200.92		7
	16010	Igfbp4	-3.48*	-5.52*	-2.59	-5.06	412.34	456.9	449.84	319.19	35.12	8.57	72.1	10		7
	16154	Il10ra	-1.14	-1.33*	-0.63	-1.19	222.57	191.14	166.04	122.22	93.76	69.15	103.58	52.07		7
	16170	Il16	-5.72*	-4.50*	-2.58*	-2.73	63.34	60.6	61.2	47.98	1.68	3	10.14	6.76		6
	60504	Il21r	-2.18*	-0.96	-0.24	-0.09	163.06	155.91	145.04	94.58	34	76.06	119.87	88.53		6
	16194	Il6ra	-3.13*	-2.59*	-0.85	-1.36	80.42	83.57	63.6	42.73	8.56	12.43	33.77	16.16		6
	102462	Imp3	-1.77*	-0.63	-0.3	-0.85	55.43	51.8	60.5	64.84	15.63	31.84	48.63	36.11		6
	16319	Incenp	-1.43*	-0.94	-0.91	-1.03	27.23	27.71	32.57	28.76	11.73	13.74	17.31	13.42		6
	28019	Ing4	-1.90*	-0.86	-0.29	-0.85	82.58	71.01	65.16	67.58	21.98	37.29	53.19	36.68		6
	70020	Ino80b	-1.23*	-0.63	-0.59	-1.37	86.9	90.21	97.65	85.82	34.5	54.15	63.36	33.25		6
	269180	Inpp4a	-0.93	-1.38*	-0.6	-0.61	30.27	32.75	27.42	26.77	15.98	11.41	17.76	15.97		7
	16331	Inpp5d	-2.19*	-1.3	-0.27	-0.7	195.7	181.77	171.38	146.19	42.04	69.57	136.86	88.3		6
	19062	Inpp5k	-1.04*	-0.94	-0.31	-0.61	54.59	52.99	48.44	43.11	25.67	26.34	38.83	26.25		6
	16337	Insr	-1.88*	-1.31*	-0.5	-1.06	26.51	22.79	21.23	19.18	7.77	8.83	15.32	9.19		6
	230767	Iqcc	-1.39*	-0.22	-0.24	-0.14	20.51	22.22	24.35	19.5	6.59	17.87	20.72	15.89		6
	266632	Irak4	-1.35*	-0.46	0.22	-0.23	49.71	48.06	39.38	36.41	20.21	32.8	45.74	29.67		6
	270110	Irf2bp2	-1.78*	-1.98*	-1.19	-1.21	20.27	26.29	27.02	22.78	6.45	6.29	12.06	9.68		6
	106581	Itfg3	-1.01*	-1.08	-0.69	-0.46	151.66	151.22	148.42	122.82	73.06	65.53	89.23	87.73		7
	16403	Itga6	-3.52*	-3.85*	-2.05	-0.36	28.85	32.63	25	16.62	1.54	2.2	5.59	12.61		6
	16409	Itgam	-0.59	-1.32*	0	0.18	629.11	613.43	550.17	424.09	402.52	228.38	533.47	483.97		6
	16419	Itgb5	-0.94	-2.09*	-0.89	-1.43	54.54	57.6	58.93	60.07	27.69	11.91	31.71	21.3		7
	16432	Itm2b	-0.88	-1.77*	-0.68	-1.06	5313.61	4478.51	4214.61	3596.86	2761.91	1217.86	2543.44	1709.62		7
	64294	Itm2c	-0.54	-1.14*	-0.45	-0.37	255.83	244.79	269.13	261.36	166.68	101.59	190.58	198.58		6
	16440	Itpr3	-1.28*	-1.36	-0.24	-0.19	20.97	20.43	16.81	18.55	8.42	7.86	13.8	16.02		6
	73338	Itpripl1	-2.66*	-1.85*	-1.2	-0.96	31.08	25.46	26.73	23.56	5.2	6.68	11.34	11.1		6
	56357	Ivd	-1.94*	-0.39	-0.27	-0.85	37.5	29.97	35.07	30.26	10.64	21.26	29.4	16.84		6
	16498	Kcnab2	-1.37*	-0.08	0.46	0.32	74.69	57.66	59.37	61.83	26.99	52.27	79.55	75.59		6
	16513	Kcnj10	-7.04*	-4.67*	-2.24	-4.17	46.04	54.48	52.14	51.49	0.14	2.41	10.81	3.42		6
	16518	Kcnj2	-0.02	-1.39*	-1.3	-1.99	90.92	103.02	118.75	140.11	88.29	36.39	47.32	35.7		7
	52150	Kcnk6	-1.76*	-1.63*	-0.39	-0.99	31.18	30.03	25.14	22.91	8.37	8.07	17.92	10.94		6
	70382	Kctd2	-1.30*	-0.74	-0.96	-1.21	23.76	23.84	29.16	23.88	9.13	12.73	14.24	9.78		7
	30841	Kdm2b	-2.45	-2.02*	-1.51	-1.37	19.54	20.19	18.81	17.97	3.31	5.04	7.01	6.71		6
	16554	Kif13b	-1.37*	-1.32*	-0.89	-0.94	46.7	55.61	55.43	56.43	19.06	20.83	29.75	27.74		6
	242785	Klhl21	-1.25	-0.87	-1.66*	-1.05	15.46	21.55	22.83	18.34	7.15	10.71	7.06	10.25		7
	71778	Klhl5	-1.21*	-0.62	-0.36	-0.76	41.19	47	47.85	47.5	16.78	28.42	34.95	26.06		6
	239743	Klhl6	-3.09*	-2.39*	-0.97	-1.05	39.13	26.02	23.25	18.62	6.53	5.3	11.98	8.14		6
	75620	Kxd1	-1.26*	-1.08	0.04	0.24	86.27	72.33	59.05	41.89	35.29	32.15	58.69	47.39		6
	66096	Lamtor4	-1.94*	-0.42	0.12	0.4	105.69	95.18	103.11	110.5	25.46	65.74	109.67	143.08		6
	77889	Lbh	-3.13*	-2.37*	-1.38*	-1.09	52.04	63.29	60.81	44.54	4.5	10.69	22.8	19.53		6
	98386	Lbr	-1.27*	-1.35*	-0.92	-0.66	40.67	45.91	35.46	28.76	16.99	15.68	17.98	17.62		7
	16825	Ldb1	-1.97*	-1.1	-0.36	-0.11	98.55	81.24	78.11	59.27	23.81	36.05	58.41	53.17		6
	241576	Ldlrad3	-3.71*	-4.00*	-1.96	-2.38	48.66	57.16	57.16	46.75	3.75	3.78	14.33	8.81		6
	68614	Letmd1	-1.20*	-0.83	-0.26	-0.25	67.89	55.59	59.38	46.48	28.12	29.33	47.78	38.17		6
	19141	Lgmn	-0.46	-1.78*	-0.88	-0.85	959.3	791.42	841.35	707.17	666.72	212.07	441.91	389.95		7
	67803	Limd2	-1.65*	-1.16	-0.32	-0.74	407.25	358.21	316.1	260.71	124.25	147.4	242.07	154.43		6
	280411	Lix1l	-1.19*	-0.7	-0.55	-0.75	30.15	34.53	36.4	33.62	13.09	20.17	23.66	19.64		6
	16909	Lmo2	-2.07*	-1.61*	-1.3	-1.91	99.89	103.36	94.69	108.28	23.36	30.09	36.96	27.98		7
	100046684	LOC100046684	-1.01*	-0.44	-0.26	-0.62	33.67	30.13	33.58	34.34	15.62	20.3	27.64	23.22		6
	100504821	LOC100504821	-3.81*	-4.93*	-1.39	-1.96	74.97	83.88	87.97	49.66	5.5	3	32.59	11.84		6
	632329	LOC632329	-1.64*	-1.16	-0.32	-0.74	405.27	357	314.41	258.32	123.94	146.4	241.25	153.77		6
	381810	Lpar5	-7.20*	-4.69*	-1.21	-1.4	63.32	62.82	43.63	40.92	0.49	2.61	18.37	14.32		6
	67168	Lpar6	-3.63*	-2.57*	-0.67	-1.58	202.92	178.52	193.58	171.74	15.25	29.04	119.34	56.08		6
	210992	Lpcat1	-0.85	-1.25*	-0.65	-0.57	79.88	79.24	75.2	56.91	40.8	30.12	45.17	39.19		7
	107321	Lpxn	-0.69	-1.79*	-0.55	-0.67	97.7	101.2	89.2	92.17	58.32	27.15	60	56.88		7
	231798	Lrch4	-1.76*	-1.29	-0.56	-0.99	164.12	167.84	145.07	115.95	44.66	61.54	93.28	56.98		6
	16970	Lrmp	-2.89*	-2.04*	-0.76	-0.56	46.25	46.65	40.18	37.37	7.22	10.44	22.58	23.67		6
	16971	Lrp1	-1.12*	-1.62*	-1.03	-0.63	53.25	56.13	63.18	68.55	21.76	16.88	30.12	43		6
	224109	Lrrc33	-1.65*	-2.29*	-0.89	-1.22	338.85	363.76	332.99	318.41	101.81	67.86	173.24	134.82		6
	217366	Lrrc45	-2.28*	-1.23*	-0.91	-1.13	27.41	21.14	21.35	22.49	5.99	8.18	11.72	10.25		6
	16985	Lsp1	-0.22	-3.22*	-2.42	-2.6	30.32	26.46	15.87	10.95	26.18	2.84	3.01	1.7		7
	16993	Lta4h	-1.22*	-0.42	-0.4	-0.02	52.7	49.91	58.04	56.84	22.89	35.28	43.89	56.37		6
	17084	Ly86	-1.42*	-2.39*	-1	-1.05	312.82	225.63	199.82	149.69	112.24	38.52	95.89	71.35		7
	17095	Lyl1	-4.93*	-2.47*	-1.06	-1.81	141.25	120.65	113.02	104.5	5.64	20.34	53.18	28.56	1	6
	228355	Madd	-2.25*	-1.39*	-0.45	-0.42	38.48	34.95	31.56	23.85	7.84	12.36	22.95	16.5		6
	16658	Mafb	-1.30*	-2.24*	-0.98	-1.24	278.54	353.5	353.35	315.1	105.44	68.79	174.67	132.28	1	6
	230815	Man1c1	-1.73*	-2.14*	-1.71	-1.65	75.84	96.99	91.27	84.26	21.14	19.53	26.63	26.76		7
	140481	Man2a2	-2.50*	-3.99*	-1.4	-1.82	38.94	46.28	43.53	37.32	6.96	2.88	16.3	9.6		6
	17159	Man2b1	-0.74	-1.67*	-0.96	-1.65	1032.31	948.79	865.71	634.22	592.49	278.91	433.41	198.59		7
	110173	Manba	-1.99*	-1.77*	-0.74	-0.72	58.24	64.98	62.81	48.92	14.17	18.46	37.35	28.37		6
	53859	Map3k14	-1.63*	-1.1	-0.14	-1.35	32.37	31.57	24.14	25.07	11.61	14.43	22.08	9.23		6
	26406	Map3k3	-1.13*	-1.40*	-0.57	-0.65	82.48	84.38	80.94	70.9	36.52	28.94	52.41	43.98		6
	26411	Map4k1	-2.86*	-3.05*	-1.07	-1.32	23.26	20.04	15.63	14.2	3.79	2.77	7.75	5.89		6
	26412	Map4k2	-1.82*	-0.85	-0.49	-0.82	25.72	26.94	24.61	21.23	8.61	14.03	16.84	12.07		6
	26416	Mapk14	-2.58*	-1.19	-0.5	-0.88	95.15	92.62	77.8	66.09	14.48	36.98	52.73	35.32		6
	69546	Mapk1ip1	-2.26*	-0.57	-0.41	-0.36	32.26	24.79	25.07	19.09	6.95	16.3	19.03	14.76		6
	224703	March2	-1.06*	-0.84	-0.51	-0.65	60.59	65.02	64.42	57.05	27.18	33.64	43.94	36.66		6
	546071	Mast3	-2.19*	-1.11*	-0.57	-1.32	53.45	54.11	50.3	42.79	10.63	22.7	31.72	16.27		6
	17179	Matk	-2.69*	-5.64*	-2.14	-3.54	24.61	25.68	29.66	29.24	3.66	0.53	6.83	3.1		7
	228607	Mavs	-1.78*	-0.46	-0.05	-0.61	58.23	47.74	47.75	38.58	16.56	32.89	45.14	24.22		6
	17188	Maz	-1.10*	-1.15*	-0.61	-0.82	78	87.54	82.87	60.41	35.34	36.57	52.59	34.84	1	7
	109241	Mbd5	-1.06*	-0.33	0.07	-0.45	24.04	23.92	21.83	23.1	10.28	17.71	23	14.96	1	6
	56758	Mbnl1	-1.44*	-1.64*	-0.64	-0.68	547.02	521.52	462.79	398.24	189.66	154.75	285.75	248.26		6
	17196	Mbp	-2.50*	-1.80*	-0.95	-1.93	27.75	27.92	29.64	27.74	4.84	8.4	15.68	8.69		6
	17219	Mcm6	-2.03*	-1.59*	-1.86	-1.03	20.62	25.34	23.14	27.25	4.22	7.54	5.89	12.78		6
	20933	Med22	-2.70*	-1.61*	-0.76	-1.47	46.53	49.02	44.42	43.88	6.14	14.32	25.16	15.7		6
	23989	Med24	-1.09*	-0.34	0.56	-0.26	31.2	24.41	19.57	22.44	14.46	18.75	29.04	17.21		6
	69790	Med30	-1.14*	0.02	-0.25	0.19	45.3	39.94	45.05	42.27	18.75	36.77	35.42	49.09		6
	17260	Mef2c	-3.62*	-2.71*	-1.31	-1.82	107.33	93.4	80.74	76.84	9.67	13.31	32.36	20.59	1	6
	52535	Mettl17	-1.57*	-0.67	-0.03	-0.55	22.18	18.37	17.28	18.1	6.56	10.68	17.32	12.83		6
	52065	Mfhas1	-0.98	-1.71*	-1.5	-1.39	19.08	22.29	24.62	20.63	8.73	6.07	8.16	8.95		7
	69900	Mfsd11	-1.32*	-0.68	-0.69	-0.38	138.51	136.85	125.04	130.67	55.46	78.85	75.18	99.54		6
	107895	Mgat5	-1.16*	-0.76	-0.19	-0.23	25.61	26.24	29.49	28.9	11.38	14.63	25.86	24.34		6
	66447	Mgst3	-0.49	-1.73*	-0.68	-0.47	33.47	31.89	39.36	45.98	22.14	9.34	24.96	33.04		6
	320878	Mical2	-1.5	-1.84*	-1.07	-1.99	18.37	24.83	18.69	25.53	6.54	7	8.58	6.83		7
	68041	Mid1ip1	-1.63*	-0.99	-0.78	-0.85	99.61	112.08	112.75	129.09	30.69	52.35	65.1	71.09		6
	28010	Miip	-1.43*	-1.06	-0.46	-0.88	26.31	26.33	24.43	21.51	9.86	12.48	17.49	11.17		6
	223701	Mkl1	-1.17*	-1.30*	-0.3	-0.8	91.71	80.73	73.12	62.61	38.93	30.83	58.31	34.13		7
	17346	Mknk1	-1.68*	-1.19*	-0.54	-1.13	66.25	75.39	67.66	68.72	18.88	30.69	44.41	29.51		6
	56690	Mlycd	-1.75*	-1.24	-0.22	-0.62	21.3	21.4	17.53	22.69	4.91	7.35	14.95	15.83		6
	67468	Mmd	0.62	-1.81*	-1.76	-2.12	17.63	22.68	25.57	30.5	26.25	6.01	7.06	7.21		7
	216829	Mmgt2	-1.99*	-0.71	-0.29	-0.17	20.45	15.55	17.61	15.88	6.46	9.61	14.95	13.58		6
	68929	Mospd3	-1.40*	-1.77*	-0.85	-0.88	42.79	41.93	39.58	29.75	15.78	10.4	20.78	16.42		7
	17527	Mpv17	-1.18*	-0.45	-0.12	-0.14	41.16	42.39	40.38	41.27	19.14	30.02	37.07	36.66		6
	17533	Mrc1	-2.21	-5.32*	-2.65	-3.43	146.74	134.83	156.53	124.83	31.26	3.14	24.02	10.91		7
	67681	Mrpl18	-1.14*	0	0.19	0.27	64.41	57.44	61.42	62.45	29.25	55.31	69.3	73.99		6
	27398	Mrpl2	-1.10*	-0.08	-0.09	0.11	33.47	38	39.19	45.44	13.59	33.36	35.56	49.12		6
	68611	Mrpl28	-1.58*	-1.02	-0.59	-0.05	75.05	75.58	74.92	71.6	22.13	33.21	47.16	69.36		6
	94065	Mrpl34	-1.36*	-0.48	0	0.43	55.93	54.34	58.55	61.93	20.44	36.92	56.93	81.67		6
	67270	Mrpl42	-1.37*	-0.4	0.58	0.86	47.68	45.66	43.81	45.91	15.83	32.91	63.28	82.02		6
	64660	Mrps24	-1.05*	-0.35	-0.37	-0.08	59.13	65.35	67.72	55.33	25.14	45.98	49.6	52.83		6
	99045	Mrps26	-1.10*	-0.42	-0.46	-0.07	38.99	39.42	41.75	41.62	16.71	27.07	28.6	40.79		6
	79044	Mrps34	-1.05*	-0.24	-0.43	-0.49	44.34	41.81	49.81	48.38	19.73	33.66	36.29	34.6		6
	233315	Mtmr10	-0.76	-1.32*	-0.65	-0.38	31.17	35.22	31.02	28.32	17.83	12.6	18.77	20.91		7
	68291	Mto1	-1.19*	-0.12	-0.06	-0.23	25.83	23.24	25.03	26.54	12.11	20.25	23.37	22.68		6
	238505	Mtr	-2.14*	-1.83*	-0.54	-0.45	40.46	36.37	34.05	27.69	9.93	9.16	23.34	18.82		6
	211401	Mtss1	-1.12	-2.27*	-1.86*	-1.08	32.43	45.6	48.68	47.32	14.17	9.04	12.67	21.86		7
	17850	Mut	-1.56*	-0.32	-0.38	-0.36	22.94	20.72	22.08	24.26	8.1	15.88	17.4	17.93		6
	17122	Mxd4	-3.54*	-2.73*	-1.44	-1.61	55.5	59.82	50.52	46.89	4.08	8.13	17.95	14.66	1	6
	60315	Myg1	-1.68*	-0.16	-0.16	-0.07	35.21	28.48	28.97	26.37	11.55	24.26	25.94	25.16		6
	360013	Myo18a	-2.32*	-0.84	-0.36	-0.76	33.11	27.57	28.42	31.7	7.12	13.63	20.79	18.48		6
	17916	Myo1f	-1.91*	-0.95	-0.21	-0.82	283.69	262.5	235.1	233.05	70.46	127.25	197.2	130.44		6
	100637	N4bp2l1	-1.72*	-2.52*	-1.5	-1.58	54.69	51.87	51.96	33.52	14.75	8.71	17.6	9.94		7
	56292	Naa10	-1.28*	-1.38	-0.03	0.2	23.61	19.45	21.32	13.46	9.55	7.06	20.87	16.65		6
	74763	Naa60	-1.69*	-0.56	0.07	0.04	71.17	59.04	61.25	54.78	19.57	37.09	61.27	54.33		6
	67111	Naaa	-0.68	-1.74*	0.26	0.27	44.66	42.34	25.91	19.86	25.34	11.16	29.82	22.97		6
	69917	Nabp2	-1.13*	-0.37	0.32	0.16	34.38	33.82	27.4	29.94	14.57	23.74	33.52	33.77		6
	67991	Nacc2	-1.9	-1.96*	-1.06	-1.62	18.85	22.57	23.05	19.45	3.59	4.57	10.61	6.56		6
	94181	Nans	-1.46*	0.28	-0.17	-0.04	45.75	36.22	39.47	52.66	15.71	41.37	34.64	51.71		6
	17966	Nbr1	-1.03*	-0.05	-0.13	-0.3	113.84	113.22	109.47	94.8	53.92	101.8	98.61	76.3		6
	320024	Nceh1	-0.52	-1.55*	-0.73	-0.5	199.08	225.87	233.78	231.23	132.27	72.4	137.61	162.27		7
	20602	Ncor2	-1.61*	-1.01	-0.49	-0.78	68.74	59.45	65.43	54.36	19.63	26.58	44.12	31.83	1	6
	29812	Ndrg3	-2.30*	-1.29*	-0.24	-0.5	49.37	38.96	37.63	34.12	10.74	15.76	31.86	24.53		6
	17423	Ndst2	-1.06*	-0.84	-0.22	-0.38	77.16	63.37	62.37	52.76	33.38	31.59	50.92	39.56		6
	214854	Neurl3	-1.17*	-1.60*	-0.47	-0.98	155.75	140.95	138.11	114.87	66.26	43.91	97.75	57.22		7
	74039	Nfam1	-3.00*	-1.36	-0.33	-0.74	196.86	179.71	180.92	136.37	22.56	65.54	138.54	80.09		6
	18018	Nfatc1	-1.14*	-1.43*	-0.59	-0.57	57	57.5	48.42	36.01	24.58	20.41	31.76	24.46	1	7
	18019	Nfatc2	-4.49*	-4.57*	-1.39*	-1.6	45.76	47.9	41.51	24.28	1.81	1.94	14.91	6.71	1	6
	18029	Nfic	-2.55*	-0.22	-0.02	-0.23	33.72	26.81	31.59	24.88	6.17	22.7	30.75	20.48	1	6
	83485	Ngrn	-1.07*	-0.33	-0.21	-0.39	37.51	36.7	34.8	35.96	16.8	27.13	29.41	27.31		6
	64652	Nisch	-1.02*	-0.83	-0.21	-0.19	150.78	137.57	136.65	120.87	71.02	71.33	113.15	104.27		6
	195046	Nlrp1a	-2.57*	-0.97	0.45	0.44	32.08	23.79	20.37	17.28	4.56	12.13	27.8	22.01		6
	79059	Nme3	-2.05*	-1.24	-0.59	-0.95	30	23.77	27.73	29.79	7.52	10.52	18.87	15.7		6
	66394	Nosip	-1.57*	-0.07	0.36	-0.2	85.72	62.18	52.39	49.38	28.73	56.72	65.89	41.4		6
	329416	Nostrin	-2.65*	-0.67	0.1	-0.55	21	13.06	16.22	17.51	3.49	8.57	17.74	10.79		6
	74091	Npl	-1.62*	-1.91*	-0.34	-0.95	41.74	40.81	44.4	44.83	13.46	11.06	34.79	21.9		6
	319504	Nrcam	-1.68	-3.64*	-2.08	-1.67	18.47	22.55	23.5	25.55	5.72	1.79	5.45	7.31		7
	18186	Nrp1	-0.43	-1.73*	-1.71	-1.43	49.07	58.36	59.27	54.7	35.26	16.54	17.75	19.13		7
	67872	Nsmce4a	-1.46*	-1.48*	-0.56	-0.96	63.31	67.39	69.27	70.55	21.69	22.41	46.99	36.37		6
	66566	Ntpcr	-2.20*	-0.74	0.4	0.26	26.27	20.51	15.93	15.8	6.15	11.3	20.26	17.89		6
	66174	Nudt14	-0.91	-1.58*	-0.26	-0.56	23.79	27.28	23.02	15.34	13.89	7.86	20.08	10.34		7
	75686	Nudt16	-1.96*	-1.16*	-0.49	-0.74	25.35	23.42	22.97	16.33	5.95	9.25	16.85	9.33		6
	66911	Nudt16l1	-1.10*	-0.58	-0.84	-0.45	32.85	31.53	35.03	32.07	15.76	19.4	18.89	24.14		6
	110959	Nudt19	-1.46*	-0.66	0.02	-0.19	39.76	39.73	37.09	38.17	13.56	23.27	36.48	32.12		6
	234865	Nup133	-0.82	-1.22*	-0.19	-0.67	19.7	26.41	18.71	20.11	10.6	10.22	16.83	14.14		6
	445007	Nup85	-1.73*	-0.85	-0.45	-0.31	20.02	17.47	19.99	19.87	5.89	8.93	14.57	16.75		6
	381680	Nxpe5	-3.81*	-4.93*	-1.39	-1.96	74.97	83.88	87.97	49.66	5.5	3	32.59	11.84		6
	94190	Ophn1	-2.15*	-2.54*	-0.61	-0.55	39.99	33.55	34.22	27.1	9.04	5.15	21.33	16.65		6
	109305	Orai1	-1.08*	-0.59	-0.14	-0.44	99.38	94.86	87.31	79.35	45.42	57.29	75.25	58.65		6
	269999	Orai3	-1.14*	-0.81	-0.21	-0.26	76.13	75.86	73.85	51.8	32.24	41.16	61.74	42.25		6
	26429	Orc5	-1.22*	-0.65	-0.13	-0.59	36.86	44.49	37.38	37.5	15.67	26.62	33.57	23.1		6
	227102	Ormdl1	-1.12*	0.07	-0.51	-0.11	34.27	28.12	45.23	44.22	15.4	28.46	30.41	40.6		6
	106326	Osbpl11	-1.41*	-1.76*	-1.18	-0.94	49.84	59.34	49.54	45.66	16.88	15.38	21.12	23.54		7
	228983	Osbpl2	-1.12*	-0.28	-0.18	-0.5	28.99	26.89	27.31	25.64	12.21	20.26	23.23	16.73		6
	71240	Osbpl7	-1.89*	-0.96	-0.18	-0.16	22.03	17.23	17.63	15.69	5.96	9.11	16.02	13.11		6
	100273	Osbpl9	-2.21*	-2.37*	-1.22	-0.84	68.92	69.38	66.59	57.51	16.4	11.63	27.78	30.33		6
	66246	Osgep	-1.14*	-0.18	-0.33	-0.21	31.6	24.07	28.35	22.88	12.83	20.46	21.89	19.13		6
	14628	Ostm1	-1.07*	-0.41	-0.39	-0.17	44.14	44.22	49.76	38	20.23	31.11	37.1	34.62		6
	69089	Oxa1l	-1.26*	-0.86	-0.3	-0.59	131.43	124.25	122.97	94.35	54.16	64.6	96.81	61.71		6
	67041	Oxct1	-0.54	-1.68*	-0.68	-0.65	90.54	89.63	93.4	92.18	58.25	25.84	56.7	57.52		7
	170719	Oxr1	-1.00*	-0.85	-0.32	-0.4	36.06	42.01	36.68	40.31	17.2	21.51	29.39	29.73		6
	18439	P2rx7	-3.35*	-1.58*	-0.41	-0.36	94.66	81.39	69.25	51.02	9.69	25.98	51.2	38.44		6
	74191	P2ry13	-1.57*	-1.4	-0.57	-2.09	20.12	16.73	17.44	14.12	5.55	6.53	11.89	3.08		7
	107975	Pacs1	-1.36*	-1.87*	-0.76	-0.68	38.06	39.7	30.79	25.18	12.64	9.55	17.7	14.73		7
	67278	Pagr1a	-1.42*	-0.58	-0.02	-0.42	63.11	49.05	49.34	48.7	23.32	30.71	46.83	34.97		6
	18479	Pak1	-1.77*	-1.37*	-0.41	-0.32	70.84	58.81	46.81	26.96	19.78	20.32	34.16	20.69		6
	212503	Paox	-3.80*	-2.97*	-0.76	-0.62	28.7	24.48	23.64	23.08	1.87	3.63	14.18	14.18		6
	71904	Paqr7	-1.63*	-1.33*	-0.48	-0.44	23.78	25.22	22.02	21.04	5.79	9.2	14.76	14.96		6
	11545	Parp1	-1.32*	-0.27	0.02	-0.33	42.17	35.32	38.42	43.11	17.49	28.02	38.65	32.35	1	6
	18515	Pbx2	-1.41*	-0.74	0.04	0.11	83.35	69.28	60.68	43.71	30.02	38.12	60.07	45.92	1	6
	74551	Pck2	-1.98*	-1.18	-0.96	-0.51	28.57	23.55	20.79	19.06	5.86	10.27	10.89	14.65		6
	245867	Pcmtd2	-2.13*	-1.07	-0.78	-0.57	38.83	38.25	35.93	34.46	8.33	18.01	21.48	21.9		6
	66425	Pcp4l1	-2.18*	-4.01*	-2.13	-2.93	54.7	55.87	54.53	51.33	11.91	3.15	11.96	6.89		7
	66881	Pcyox1	-2.63*	-2.02*	-0.94	-0.89	78.9	80.01	88.17	73.44	10.95	17.94	45.46	39.02		6
	213350	Pddc1	-1.71*	-0.74	-0.5	-0.4	65.45	59.05	62.82	44.77	17.56	32.9	43.68	33.74		6
	18604	Pdk2	-4.44*	-3.77*	-0.93	-1.83	26.85	21.97	20.04	12.93	0.84	1.72	10.89	3.91		6
	18632	Pex11b	-1.05*	-0.6	-0.63	-0.33	23.94	21.96	21.16	16.76	10.17	13.59	13.57	13.81		6
	224824	Pex6	-1.44*	-0.49	-0.24	-1.04	30.15	24.32	21.89	23.39	10.85	15.53	18.21	12.01		6
	270198	Pfkfb4	-2.48*	-1.01	-0.25	-0.47	35.9	30.08	29.84	23.74	6.31	14.17	25.32	16.65		6
	241062	Pgap1	-2.06*	-1.35	-0.59	-1.32	69.63	68.38	66.63	57.44	14.41	26	43.66	21.59		6
	110094	Phka2	-1.99*	-1.84*	-1.31	-1.11	42.68	34.53	35.24	37.63	9.61	8.79	12.99	16.62		6
	319352	Pianp	-1.37*	-1.38	-0.25	-0.21	65.09	62.57	59.97	47.27	26.29	23.36	49.95	39.43		6
	229615	Pias3	-2.22*	-1.54*	-0.14	-0.58	53.61	47.98	37.94	30.1	9.41	14.39	32.33	19		6
	276846	Pigs	-0.82	-1.17*	-0.29	-0.17	77.05	74.09	66.81	54.89	40.98	29.61	53.03	48.72		6
	66268	Pigyl	-1.98*	-0.49	-0.41	-0.14	33.81	29.57	33.42	45.96	7.06	19.73	23.86	42.15		6
	18707	Pik3cd	-1.71*	-1.33*	-0.47	-0.92	151.95	133.37	128.94	101.57	42.69	48.27	90.06	52.18		6
	18709	Pik3r2	-2.76*	-1.21*	-0.46	-0.76	27.07	23.24	25.13	22.13	2.75	9.47	17.95	12.3		6
	68943	Pink1	-1.16*	-1.84*	-1.37	-1.84	54.67	60.55	66.4	61.38	23.57	15.72	25.49	17.5		7
	66193	Pithd1	-1.56*	-0.98	-0.01	-1.09	28.25	30.42	24.4	27.38	8.8	13.3	23.71	13.39		6
	18763	Pkd1	-1.56*	-0.86	-0.21	-0.95	28.95	30.15	26.58	29.73	8.15	15.26	22.78	14.8		6
	18769	Pkig	-1.68*	-1.07*	-0.19	0.03	58.59	57.31	50.6	43.22	16.12	24.95	42.5	43.47		6
	320795	Pkn1	-1.28*	-0.87	-0.68	-0.51	93.3	91.27	91.56	72.98	35.05	45.12	54.58	51.29		6
	192654	Pla2g15	-0.84	-2.07*	-0.92	-0.95	226.58	212.18	203.42	181.68	122.93	47.59	104.18	92.61		7
	18796	Plcb2	-2.41*	-1.44	-0.8	-0.73	27.2	21.6	23.51	16.32	4.28	8.26	13.12	8.44		6
	18805	Pld1	-1.30*	-0.22	0.39	0.09	24.46	18.77	19.77	17.26	10.25	14.57	25.75	16.49		6
	104759	Pld4	-1.39*	-3.32*	-0.74	-1.64	885.16	731.37	600.69	436.35	324.64	69.46	351.32	139.35		7
	263406	Plekhg3	-4.49*	-3.19*	-0.87	-1.83	27.27	23.33	21.13	15.77	1.11	2.79	11.65	5.86		6
	228730	Plk1s1	-2.16*	-1.45*	-0.55	-0.24	32.24	27.7	26.34	22.91	8.61	9.88	17.75	17.91		6
	18824	Plp2	-1.13*	-1.95*	-1.19	-0.26	36.59	37.03	36.09	32.47	14.06	8.63	15.26	27.57		6
	18830	Pltp	-0.83	-1.64*	-0.71	-0.51	866.88	865.46	722.01	467.44	466.2	257.56	429.75	325.21		7
	72324	Plxdc1	-3.24*	-4.21*	-1.14	-2.01	32.2	32.79	33.93	29.01	4.4	2.11	15.27	8.86		6
	67448	Plxdc2	-1.61*	-3.37*	-1.51	-2.79	227.19	278.04	308.86	250.15	69.67	23.96	105.96	36.59		7
	140570	Plxnb2	-1.26*	-1.28*	-0.31	-0.5	197.84	175.82	167.82	135.9	79.92	67.94	131.87	94.51		6
	54712	Plxnc1	-1.49*	-2.51*	-1.83	-1.61	77.04	113.03	91.02	81.44	26.16	17.92	24.84	26.61		7
	67784	Plxnd1	-1.17*	-0.64	-0.74	-0.61	148.63	160.78	172.99	138.44	63.06	93.66	100.77	89.3		6
	56695	Pnkd	-1.65*	-0.7	-0.47	0.17	32.71	28.62	31.35	23.49	10.18	15.48	21.77	27.81		6
	59047	Pnkp	-1.55*	-0.88	-0.1	-0.44	49.17	41.77	40.51	35.57	16.57	21.56	37.46	25.51		6
	241274	Pnpla7	-1.53*	-1.11	-0.48	-0.56	89.35	79.87	72.37	67.61	31.8	34.76	51.53	44.58		6
	66420	Polr2e	-1.28*	-0.37	-0.21	-0.41	57.61	50.01	53.58	65.2	23.35	36.18	46.18	49.27		6
	69870	Polr3gl	-2.53*	-2.10*	-0.87	-0.93	25.97	25.4	17.36	16.48	4.88	6.12	8.98	7.64		6
	72836	Pot1b	-1.44*	-0.45	-0.56	-0.93	36.35	29.09	28.12	29.11	13.18	19.58	18.51	14.65		6
	18987	Pou2f2	-1.95*	-0.25	0.58	-0.04	44.67	37.22	30.2	28.65	10.89	28.21	42.66	26.72	1	6
	74776	Ppa2	-1.33*	-0.42	-0.38	-0.02	46.16	36.94	44.79	35.76	16.88	25.99	33.75	36.37		6
	67905	Ppm1m	-2.25	-1.65*	-0.84	-0.45	19.17	22.43	25.36	16.65	4.29	6.06	13.53	13.6		6
	232807	Ppp1r12c	-1.84*	-1.06	-0.73	-1.16	74.78	70.91	67.87	63.37	18.79	30.17	38.67	28.41		6
	71474	Ppp6r2	-1.92*	-1.36	-0.71	-1.07	21.1	21.15	22.03	19.79	4.45	7.06	12.36	9.64		6
	19063	Ppt1	-0.46	-1.67*	-0.32	-0.47	306.62	309.69	274.22	224.2	212.09	90.91	216.43	160.33		7
	213760	Prepl	-1.45*	-0.4	-0.08	0	21.09	17.97	19.16	16.95	7.03	12.71	18.46	17.02		6
	18747	Prkaca	-1.48*	-0.94	-0.41	-0.16	78.2	75.12	84.38	66.53	25.11	35.51	61.52	59.61		6
	18749	Prkacb	-1.65*	-1.96*	-0.55	-0.55	67.42	59.84	49.24	57.73	20.41	14.13	32.1	38.12		6
	19082	Prkag1	-1.04*	-0.53	-0.08	-0.64	35.92	33.5	32.57	37.41	15.68	20.88	29.61	22.35		6
	18755	Prkch	-1.99*	-1.52*	-0.24	-0.26	42.56	42.35	36.12	39.51	9.82	12.91	28.99	31.99		6
	23992	Prkra	-1.91*	-0.99	-0.51	-0.2	29.99	24.56	26.51	22.5	6.79	11.21	17.94	18.68		6
	67939	Prorsd1	-2.05*	-1	-0.66	-0.35	40.06	37.38	35.67	32.22	8.08	16.47	21.33	23.33		6
	19128	Pros1	-0.73	-2.30*	-1.08	-1.61	28.55	29.39	32.86	24.81	16	5.32	15.18	6.68		7
	353211	Prune2	-1.24*	-2.45*	-0.24	0.3	22.58	24.92	19.29	19.1	7.61	4.65	15.5	21.68		6
	68927	Ptcd2	-1.45*	-0.2	-0.02	-0.25	44.47	40.47	39.06	38.28	15.29	32.6	37.05	30.21		6
	27388	Ptdss2	-1.68*	-0.87	-0.07	-0.84	27.59	26.96	26.54	25.8	7.38	12.79	24.7	14.67		6
	77219	Ptgr2	-1.95*	-0.99	-0.08	-0.14	30.93	30.67	28.85	30.53	8.16	14.67	27.72	26.65		6
	19224	Ptgs1	-2.28*	-4.68*	-1.51	-2.32	95.75	113.47	113.12	84.64	19.13	4.36	38.71	17.7		7
	69202	Ptms	-1	-2.21*	-0.65	-0.66	1140.33	1068.27	843.82	590.95	540.12	211.36	526.72	372.16		7
	57874	Ptplad1	-1.06*	0.19	0.14	-0.22	36.77	31.51	36.52	41.18	15.12	32.63	37.43	35.31		6
	66775	Ptplad2	-2.39*	-3.53*	-1.14	-0.39	111.95	108.01	90.98	55.26	20.73	8.72	40.37	41.01		6
	19253	Ptpn18	-1.68*	-2.72*	-0.92	-0.93	340.75	286.38	304.69	237.04	101.62	39.64	155.65	122.89		7
	19260	Ptpn22	-3.86*	-3.48	-0.69	-0.78	20.55	16.32	12.7	12.05	1.91	1.7	8.44	6.12		6
	320139	Ptpn7	-1.20*	-0.15	-0.08	-0.78	127.97	107.84	122.18	125.74	52.64	90.66	111.28	72.71		6
	19277	Ptpro	-1.91*	-1.82*	-1.17	-1.56	54.14	48.95	40.91	31.13	12.37	11.99	18.02	9.49		7
	59038	Pxmp4	-2.13*	-1.8	-0.55	-0.19	21.48	19.56	19.65	12.72	3.9	5.03	12.68	10.54		6
	66824	Pycard	-2.06*	-1.16*	-0.35	0.52	137.49	118.25	128.15	110.38	29.3	49.68	97.99	156.43		6
	69051	Pycr2	-1.83*	-0.97	-0.51	-0.2	34.6	33.06	30.03	29	8.48	14.98	19.38	25.83		6
	110078	Pygb	-2.03*	-1.54*	-0.31	-0.58	69.95	64.06	54.64	51.39	16.16	19.96	42.98	32.62		6
	109284	R3hdm4	-1.28*	-1.11*	-0.19	-0.21	78.18	82.91	75.77	54.03	30.12	35.47	65.3	47.4		6
	52055	Rab11fip5	-2.97*	-2.71*	-0.99	-1.98	96.22	101.05	104.21	85.18	11.94	14.14	50.93	20.66		6
	74760	Rab3il1	-2.76*	-3.76*	-1.01	-1.45	176.88	184.45	173.03	161.18	24.85	12.71	83.75	57.74		6
	56187	Rabggta	-1.68*	-0.16	-0.45	-0.7	26.84	19.65	23.41	23.7	8.71	16.5	17.4	15.46		6
	19411	Rarg	-1.53*	-0.66	0.02	-0.19	32.04	24.88	25.11	14.58	11.21	15.67	25.2	11.73	1	6
	19414	Rasa3	-2.28*	-1.67*	-1.21	-0.91	77.82	90.88	87.92	74.07	14.93	26.52	36.99	38.54		6
	215653	Rassf2	-2.08*	-2.45*	-0.31	-1.09	166.07	157.64	149.39	127.03	38.65	27.42	118.61	58.53		6
	192678	Rassf3	-2.17*	-2.18*	-1.44	-1.42	70.33	95.94	85.79	89.07	13.66	19.52	30.37	33.03		6
	54354	Rassf5	-3.48*	-1.58*	-0.76	-0.66	37.98	31.37	29.53	20.39	2.76	9.43	17.15	13.11		6
	68731	Rbfa	-2.94*	-2.14*	-1.12	-1.2	79.27	76.16	80.89	65.16	10.44	15.11	35.41	28.65		6
	19651	Rbl2	-2.04*	-2.19*	-0.6	-0.38	23.19	25.23	22.97	22.81	4.99	5.08	14.2	16.11		6
	105670	Rcbtb2	-1.98*	-3.84*	-1.82	-1.83	175.38	212.28	213.07	221.24	42.68	13.97	58.71	60.86		7
	68703	Rere	-1.41*	-0.67	-0.14	-1.2	38.02	40.28	37.6	37.09	12.13	24.06	33.55	15.23	1	6
	19687	Rfc1	-1.78*	-0.83	-0.02	0.08	44	39.71	32.05	28.12	14.37	21	30.93	28.07		6
	19718	Rfc2	-1.58*	-1.32*	-0.61	-0.6	42.98	40.85	36.97	36.45	13.83	15.44	23.94	22.43		6
	19732	Rgl2	-1.35*	-1.02	-0.5	-0.73	98.86	93.19	91.21	88.17	38.65	43.52	63.54	51.56		6
	67865	Rgs10	-1.24*	-1.81*	-1.07	-1.5	388.75	398.27	377	355.81	157.27	104.54	173.9	123.54		7
	51791	Rgs14	-1.56*	-0.49	0.13	-1.06	38.27	30.71	24.92	25.1	11.21	19.48	26.19	10.42		6
	64214	Rgs18	-3.15*	-1.54*	-0.99	-1.38	50.39	35.2	33.75	40.47	6.83	10.48	15.91	14.11		6
	56470	Rgs19	-1.25*	-0.41	0.03	-0.36	99.05	86.53	79.86	63.44	39.44	61.31	78.71	50.09		6
	19735	Rgs2	-2.01*	-1.19	-1.32	-1.1	164.53	170.98	153.98	147.83	40	66.53	60.06	67.45		6
	66302	Rmdn1	-1.18*	-0.27	-0.21	0.03	28.85	25.56	25.41	21.63	12.45	20.14	21.37	21.44		6
	66084	Rmnd1	-1.79*	-0.3	-0.47	0.29	27.85	29.16	29.36	24.44	8.19	21.48	19.63	28.43		6
	68477	Rmnd5a	-1.12*	-0.46	-0.46	-0.89	30.51	29.65	30	23.97	12.2	19.39	21.61	12.26		6
	66089	Rmnd5b	-2.05*	-1.33*	-0.7	-1.01	25.87	24.54	22.65	26.11	5.33	8.94	13.96	12.55		6
	58809	Rnase4	-1.66*	-3.69*	-1.23	-0.34	53.91	37.71	32.74	14.41	17.31	2.73	13.57	10.39		7
	68209	Rnaseh2c	-1.31*	-0.95	-0.45	-0.69	33.06	35.48	44.49	39	12.95	18.01	32.63	23.73		6
	24014	Rnasel	-3.87*	-1.89	-0.67	-0.88	36.36	34.95	42.99	28.12	2.72	9.86	27.12	13.6		6
	218215	Rnf144b	-5.73*	-4.19*	-2.88	-3.68	52.9	64.93	55.08	43.19	1.15	3.63	7.34	4.2		6
	68718	Rnf166	-1.62*	-1	-0.69	-1.26	38.73	46.07	43.74	46.98	11.34	21.97	25.77	19.65		6
	70510	Rnf167	-1.24*	-0.97	-0.65	-0.82	67.57	71.99	63.94	58.11	27.81	34.64	40.41	31.56		6
	108660	Rnf187	-1.16*	-0.77	-0.67	-0.31	81.05	79.96	91.07	81.91	33.14	42.29	54.83	65.48		6
	66049	Rogdi	-3.23*	-3.31*	-1.13	-1.18	55.34	41.46	39.86	26.83	5.99	4.47	17.99	11.62		6
	19889	Rp2h	-1.42*	-1.30*	-0.49	0.14	47.65	54.44	43.54	31.97	15.59	19.64	29.2	34.43		6
	55934	Rp9	-1.37*	-1.31*	-0.21	-0.32	59.43	59.54	56.9	51.6	23.42	22.57	49.09	39.77		6
	68275	Rpa1	-1.49*	-1.28*	-0.6	-0.39	26.67	26.29	25.86	23.32	8.81	10.65	16.6	16.92		6
	19891	Rpa2	-1.13*	0.09	-0.29	-0.85	26.99	20.26	25.59	28.66	11.52	20.6	21.48	16.15		6
	20111	Rps6ka1	-1.54*	-0.64	-0.53	-0.6	56.75	52.08	52.07	45.19	16.93	30.69	34.12	29.16		6
	68750	Rreb1	-1.15*	-0.82	-0.5	-0.79	73.03	73.13	75.81	64.21	31.77	39.02	52.46	36.02	1	6
	20133	Rrm1	-1.36*	-1.45	-1.13	-0.22	20.88	19.46	24.16	22.49	8.9	6.43	11.04	19.77		6
	20135	Rrm2	-2.15	-4.26*	-5.33	-1.52	11.18	20.2	17.21	17.67	2.17	0.85	0.37	5.99		7
	20181	Rxra	-1.21*	-1.65	-0.64	-0.37	46.38	57.93	51.03	47.88	20.27	16.12	30.9	36.28	1	6
	20182	Rxrb	-1.08*	-0.73	-0.47	-0.53	49.74	53.69	48.1	39.96	21.09	29.31	32.84	27.64	1	6
	20198	S100a4	-0.33	-1.77*	-1.81	-3.37	387.14	384.75	394.97	481.17	296.26	103.03	110.97	45.63		7
	13609	S1pr1	-1.62	-2.05*	-0.18	-0.96	56.35	65.69	74.82	89.34	18.77	15.75	65.28	44.57		6
	14739	S1pr2	-1.58*	-0.3	-0.22	-0.49	65.57	60.77	62.9	54.65	20.96	47.19	53.81	39.06		6
	666704	Samd1	-2.25*	-0.39	-0.29	-0.64	39.64	45.73	51.51	46.44	7.61	31.66	40.73	29.16		6
	74131	Sash3	-3.55*	-1.44*	-0.42	-0.86	90.2	75.24	73.43	64.27	7.72	27.02	53.21	33.68		6
	56807	Scamp5	-2.92*	-1.79*	-0.64	-0.82	76.92	65.78	67.13	58.63	10.15	16.68	40.81	32.51		6
	20778	Scarb1	-1.34*	-0.72	-0.2	-0.13	52.02	42.37	40.83	34.07	19.5	24.64	34.52	31.51		6
	105782	Scrib	-1.15*	-0.68	-0.88	-1.24	28.44	26.6	25.8	22.83	10.69	14.8	12.81	10.15		7
	76816	Sdccag8	-1.90*	-0.91	-0.29	-0.04	35.72	28.82	26.95	25.02	8.76	15.45	21.57	23.61		6
	74136	Sec14l1	-1.51*	-1.06*	-0.41	-0.55	126.06	132.52	127.44	114.68	42.67	58.72	92.39	77.2		6
	20345	Selplg	-1.41*	-1.66*	-0.77	-1.15	215.96	201.24	174.55	146.29	75.62	57.63	97.92	64.4		7
	20363	Sepp1	-1.68*	-3.49*	-2.38	-2.46	5726.15	5331.96	4959.97	3838.35	1698.44	436.66	917.53	697.31		7
	53860	Sept9	-1.34*	-0.67	-0.12	-0.3	93.06	75.86	80.02	83.04	35.82	46.03	71.23	65.79		6
	26943	Serinc3	-1.13*	-1.76*	-0.94	-0.84	1791.11	1510.66	1349.48	972.41	777.73	409.39	677.86	540.11		7
	20719	Serpinb6a	-0.62	-1.85*	-1.58	-1.03	479.21	467.83	531.71	606.91	297.07	118.81	170.68	293.52		7
	140742	Sesn1	-6.55*	-4.19*	-1.8	-1.61	165.44	151.11	131.43	95.41	1.54	6.91	35.92	29.98		6
	73251	Setd7	-2.37*	-1.21*	-0.7	-0.3	38.87	37.13	38.62	32.44	6.48	15.42	24.26	25.72		6
	78887	Sfi1	-1.23*	-0.95	-0.49	-0.42	62.23	52.98	44.29	46.14	23.36	25.32	30.4	33.71		6
	108735	Sft2d2	-1.45*	-1.55*	-1.13	-0.82	46.98	50.81	43.79	35.75	15.52	16.56	19.63	21.59		7
	94280	Sfxn3	-1.03*	-0.57	-0.58	-0.36	28.31	23.75	30.57	23.63	12.35	15.38	19.9	18.36		6
	94282	Sfxn5	-2.84*	-1.28	-0.34	-0.91	37.04	30.83	36.02	32.24	5.4	12.46	27.5	15.82		6
	81535	Sgpp1	-1.51*	-1.55*	-1.21	-1.25	62.09	58.99	64.34	47.48	18.97	18.1	26.57	19.36		7
	27029	Sgsh	-2.26*	-2.27*	-0.58	-0.85	118.97	103.59	93.3	71.4	25.33	20.89	61.65	38.06		6
	20401	Sh3bp1	-2.83*	-1.52*	-0.43	-1.34	94.35	80.68	76.95	61.24	14.36	26.94	55.65	22.64		6
	22619	Siae	-1.92*	-1.14	-0.07	0.36	31.54	25.65	20.91	16.33	8.02	11.98	20.22	19.84		6
	214597	Sidt2	-0.9	-1.28*	-0.6	-0.38	65.85	64.3	60.64	40.93	34.12	24.85	38.85	30.72		7
	20612	Siglec1	-1.50*	-0.92	0.69	0.1	322.1	188.03	110.57	66.33	109.53	90.22	169.39	69.17		6
	20469	Sipa1	-2.21*	-1.10*	-0.54	-1.18	117.47	108.23	101.52	84.61	25.17	46.44	66.78	36.48		6
	74206	Sipa1l3	-1.47*	-0.56	-0.61	-0.75	23.93	23.1	27.7	19.58	7.17	15.03	17.4	12.75		6
	64384	Sirt3	-2.3	-1.84*	0.11	-0.4	17.4	20.9	14.24	13.05	3.35	5.84	15.18	9.14		6
	209011	Sirt7	-1.61*	-0.96	-0.91	-1.11	46.07	38.72	42.37	41.07	13.67	17.49	21.33	18.08		6
	30954	Siva1	-1.62*	-0.85	-0.11	0.17	35.28	38.7	41.74	40.82	11.09	20.85	38.13	45.26		6
	76775	Slc10a7	-1.28*	0.14	0.05	0.21	20.73	17.18	16.89	14.87	7.15	16.84	16.37	15.97		6
	83704	Slc12a9	-2.23*	-1.66*	-0.43	-0.53	27.57	22.03	18.3	13.76	4.76	5.79	13.36	9.57		6
	27376	Slc25a10	-1.40*	-0.63	0.08	-0.78	151.34	111.46	105.15	112.24	55.43	66.95	106.39	64.75		6
	107375	Slc25a45	-2.75*	-1.17	-0.13	-0.76	41.35	37.38	35.46	34.14	4.4	15.6	30.71	19		6
	56017	Slc2a8	-2.06*	-2.29*	-0.77	-0.59	39.67	37.73	35.71	24.54	8.89	7.05	20.12	15.71		6
	117591	Slc2a9	-1.69*	-1.71	-0.37	-0.2	24.14	18.62	14.26	13.37	6.97	4.86	10.98	10.86		6
	74102	Slc35a5	-1.30*	-0.89	-0.45	-0.52	80.26	84.11	82.84	78.72	31.3	41.49	58.87	54.49		6
	73836	Slc35b2	-1.95*	-1.13*	-0.61	-0.82	64.11	54.04	62.67	66.23	14.77	22.24	39.53	37.62		6
	228368	Slc35c1	-1.48*	-0.33	-0.37	-0.92	71.29	68.7	74.5	61.11	22.54	50.63	55.23	32.31		6
	215335	Slc36a1	-2.21*	-0.68	0.3	0.41	48.05	45.2	39.23	35.11	10.34	26.81	46.55	46.49		6
	56857	Slc37a2	-2.01*	-2.27*	-0.84	-1.13	212.41	231.74	199.92	210.44	51.19	44.36	109.09	94.37		6
	268706	Slc38a9	-1.41*	-0.2	0.12	-0.05	34.61	26.67	26.35	23.79	13.6	21.41	28.23	21.75		6
	215113	Slc43a2	-1.77*	-1.68*	-1.03	-0.85	171.63	184.31	205.01	178.37	51.07	54.53	98.01	97.47		6
	106068	Slc45a4	-4.36*	-2.67*	-1.17	-1.34	98.29	115.69	102.31	71.08	3.77	16.54	43.53	26.92		6
	71706	Slc46a3	-4.90*	-3.82*	-2.02	-2.38	30.22	21	20.84	13.82	0.73	1.49	4.96	3.31		6
	19729	Slc50a1	-1.18*	-0.5	-0.05	0.49	58.98	44.31	47.87	38.17	24.39	28.61	43.37	52.34		6
	331004	Slc9a9	-2.56*	-6.44*	-2.63	-3.02	168.95	162.43	158.66	153.89	28.7	1.74	24.78	17.77		7
	207818	Smagp	-1.26	-3.78*	-2.84	-3.61	20.89	34.94	31.2	35.54	7.47	2.06	4.1	2.35		7
	69780	Smap2	-1.02*	-1.07*	-0.51	-0.75	59.76	60.75	54.24	58.01	27.42	25.99	35.67	32.72		6
	67155	Smarca2	-2.21*	-2.09*	-0.56	-1.22	36.44	31.3	26.76	17.89	8.43	7.1	18.23	6.86	1	7
	68936	Smim11	-1.18*	-0.46	-0.1	-0.31	50.6	49.82	53.24	60.07	22.8	34.02	47.33	46.99		6
	68552	Smim14	-0.94	-1.23*	-0.74	-0.4	85.71	99.8	89.17	94.86	42.39	39.99	52.21	71.29		6
	66278	Smim20	-1.15*	-0.72	-0.3	-0.23	34.96	43.24	39.73	33.72	14.14	24.37	31.31	29.74		6
	66487	Smim4	-1.45*	-0.94	-0.65	-0.58	65.93	84.52	80.81	80.97	22.94	40.69	50.09	54.23		6
	66291	Smim8	-1.24*	0.05	-0.12	0.84	30.7	25.34	26	19.31	11.16	23.46	22.5	35.27		6
	20597	Smpd1	-1.27*	-0.84	0.14	-0.01	57.71	52.28	46.75	39.15	24.21	27.82	50.52	39.52		6
	67826	Snap47	-1.09*	0.43	0.32	0.76	24.45	20.48	20.76	23.67	11.98	26.29	26.24	41.5		1
	244962	Snx14	-1.45*	-1.35*	-0.32	-0.41	33.13	33.33	32	30.95	11.05	12.48	24.88	21.94		6
	69226	Snx24	-1.25	-1.76*	-1.05	-0.29	34.11	56.9	64.47	53.42	14.49	15.13	30.58	42.89		6
	209131	Snx30	-2.13*	-0.57	-0.73	-0.63	35.04	36.67	31.54	30.53	8.92	22.37	17.94	19.47		6
	225861	Snx32	-1.64*	-0.99	-0.58	-0.08	25.42	20.95	22.56	15.27	9.9	10.73	15.65	12.51		6
	50817	Solh	-1.25*	-1.44*	-0.48	-0.9	22.12	23.46	18.48	18.67	10.65	7.75	12.23	9.52		7
	20322	Sord	-1.45*	-0.92	-0.9	-0.52	29.21	28.71	30.07	21.19	11.99	14.54	15.96	15.15		6
	11790	Speg	-3.18*	-0.93	-0.3	-0.35	30.77	28.52	30.11	37.61	3.2	13.72	23.63	30.37		6
	20751	Spr	-1.45*	-0.59	-0.36	-0.92	24.21	21.82	25.88	33.89	9.37	13.77	19.94	19.21		6
	14794	Spsb2	-1.83*	-0.39	-0.16	-1.2	27.75	21.5	23.07	26.97	7.61	16.4	20.95	10.49		6
	104725	Sptssa	-1.11*	-1.24*	-0.96	-0.42	117.19	142.03	160.29	185.96	54.07	55.98	80.57	137.59		6
	237860	Ssh2	-1.73*	-1.95*	-0.49	-0.77	44.56	50.11	45.24	35.51	11.98	11.04	30.7	19.92		6
	68475	Ssna1	-1.16*	-0.62	-0.58	-0.38	37.34	42.97	40.47	45.07	15.45	26.17	26.6	35.56		6
	20440	St6gal1	-3.65*	-5.19*	-2.35	-2.12	58.58	63.79	62.12	50.6	5.59	1.61	11.87	10.41		7
	192187	Stab1	-2.99*	-3.55*	-2.78*	-2.94	285.04	259.02	302.32	238.28	34.21	19.94	42.33	30.1		7
	236920	Stard8	-0.96	-1.37*	-1	-1.01	76.85	58.64	58.12	49.04	37.41	20.84	28.41	23.46		7
	20851	Stat5b	-1.14*	-0.9	-0.14	-0.33	47.18	38.82	39.11	32.55	18.75	18.76	35.12	24.32	1	6
	20866	Stim1	-1.43*	-1.56*	-0.71	-0.74	33.66	35.04	35.3	25.99	11.84	10.48	21.12	15.82		6
	72149	Strada	-1.20*	0.06	0	0.27	20.36	17.86	16.08	14.33	7.01	17.76	16.06	16.49		6
	67727	Stx17	-1.26*	-0.2	-0.05	-0.3	20.89	21.12	20.96	16.18	8.97	18.42	20.82	12.29		6
	24069	Sufu	-1.03*	-1.20*	-0.36	-1.18	29.11	31.64	23.13	21.12	13.13	13.21	17.72	9.31		7
	20610	Sumo3	-1.22*	-0.56	-0.37	-0.54	97.67	103.8	99.33	101.14	41.33	64.11	73.9	68.95		6
	66329	Susd3	-4.35*	-4.82*	-1.92	-2.6	120.61	125.41	131.27	109.53	6.49	4.62	33.84	16.91		6
	232811	Suv420h2	-3.87*	-1.74*	-0.74	-1.06	53.7	41.31	36.4	26.22	3.42	11.53	21.24	11.59		6
	225115	Svil	-2.33*	-1.80*	-0.31	-0.32	24.34	27.07	23.95	20.74	5.33	7.83	19.45	14.99		6
	20972	Syngr1	-1.22*	-1.29*	-1.39	-0.83	70.36	80.54	117.36	125.9	28.55	30.75	44.28	69.57		6
	217030	Synrg	-1.50*	-0.93	-0.01	-0.29	32.54	28.24	28.61	25.8	11.26	13.84	26.73	19.96		6
	21335	Tacc3	-1.34*	-1.64*	-1.7	-1.11	20.36	24.22	25.42	18.73	6.28	6.75	7.34	8.33		7
	77097	Tanc2	-1.73*	-1.4	-1.67	-1	47.34	55.46	56.51	36.72	12.62	18.71	16.82	18.68		7
	71807	Tars2	-1.82*	0	0.01	0.1	22.33	20.54	18.63	17.45	5.4	18.76	17.97	17.95		6
	100855	Tbc1d14	-1.86*	-1.90*	-0.52	-0.45	63.33	61.88	54.76	39.53	15.25	16.2	37.33	27.29		6
	233204	Tbc1d17	-1.31*	-1.07	-0.56	-0.84	34.58	29.43	33.8	31.83	14.83	13.81	22.86	16.81		6
	81004	Tbl1xr1	-1.34*	-1.12	-0.53	-0.6	59.5	67.32	64.7	54.56	22.35	29.1	43.85	36.63		6
	21391	Tbxas1	-1.03	-2.20*	-1	-0.89	132.93	126.76	114.79	118.01	60.66	25.44	55.4	62.39		7
	21423	Tcf3	-1.26*	-1	-0.39	-1.3	26.36	25.07	23.54	22.46	10.89	11.05	17.35	7.61	1	7
	67590	Tctn3	-1.44*	-1.35	-0.81	-0.38	26.96	26.29	24.95	16.39	9.12	10.37	13.66	11.95		6
	21685	Tef	-1.71*	-0.84	-0.79	-0.91	36.31	28.14	36.64	25.3	11.39	14.41	21.06	12.76	1	6
	21766	Tex261	-1.48*	-1.08	-0.36	-0.57	47.55	64.76	64.27	55.18	14.16	27.18	48.52	37.98		6
	21425	Tfeb	-2.36*	-1.89*	-0.32	-1.39	28.93	39.07	26.58	32.1	4.36	9.87	22	12.9	1	6
	22042	Tfrc	-0.82	-1.59*	-1.33	-1.73	137.02	193.25	281.4	350.31	76.79	59.66	111.43	104.53		6
	21813	Tgfbr2	-2.04*	-2.87*	-1.03	-1.42	126.47	112.61	115.68	100.55	29.83	14.47	55.15	36.32		6
	59016	Thap11	-1.74*	-0.74	-0.49	-1.01	31.72	36.05	37.5	31.49	7.32	19.87	25.49	15.18	1	6
	69876	Thap3	-2.98*	-1.53	-1.56*	-1.04	23.06	18.12	23.07	17.77	3.31	6.5	7.72	9.26	1	6
	50492	Thop1	-1.30*	-0.27	-0.01	-0.36	20.29	21.27	23	22.77	7.92	16.07	22.21	18.7		6
	21841	Tia1	-1.24*	-0.68	-0.43	-0.29	20.23	19.95	18.16	20.23	9	11.48	12.45	14.7		6
	212937	Tifab	-1.70*	-1.08	0.23	-0.1	151.05	119.04	118.31	75.75	42.75	52.04	134.5	69.01		6
	14356	Timm10b	-1.25*	-0.83	0.22	0.18	154.78	147.71	129.64	125.32	60.5	76.4	146.48	139.74		6
	21858	Timp2	-0.96	-2.07*	-1.25	-1.35	393.05	388.43	448.74	484.68	194.45	86.07	183.08	188.51		7
	57813	Tk2	-1.45*	-1	-0.86	-0.42	83.69	87.57	81.96	69.12	28.58	39.83	43.37	51.37		6
	21886	Tle2	-2.00*	-1.2	-0.51	-0.97	21.18	19.7	15.92	13.13	5.22	7.15	11.11	7.91		6
	21898	Tlr4	-2.18*	-1.31*	-0.58	-0.7	169.01	152.13	161.88	159.56	35.84	57.61	106.2	96.74		6
	81897	Tlr9	-1.5	-3.66*	-1.04	-1.25	150.61	110.2	71.77	41.71	49.15	8.41	33.42	16.24		7
	69742	Tm2d2	-1.29*	-0.86	-0.27	-0.59	202.61	218.4	230.51	194.88	78.64	111.99	184.28	127.98		6
	67623	Tm7sf3	-1.46*	-2.16*	-0.55	0.02	35.28	41.58	38.81	29.3	11.16	7.71	25.56	29.48		6
	320534	Tmem104	-2.71*	-1.44*	0.06	-0.1	75.11	74.61	68.33	60.19	11.01	24.8	67.57	54.71		6
	380967	Tmem106c	-1.47*	-0.49	-0.63	-0.51	38.79	32.59	38.95	28.49	12.65	21.5	24.96	20.01		6
	68539	Tmem109	-0.91	-1.58*	-0.4	-0.49	49.19	49.24	51.37	50.94	24.73	15.62	39.01	35.47		6
	68472	Tmem126b	-1.98*	-0.81	0.17	0.15	23.46	23.65	17.79	21.02	6.28	11.9	20.42	22.2		6
	68366	Tmem129	-1.20*	-0.05	0.32	-0.1	35.47	29.34	25.97	25.32	13.5	26.09	31.59	23.06		6
	51875	Tmem141	-1.73*	-0.92	-0.29	-0.78	32.1	33.87	34.6	34.42	9.45	17.82	28.66	18.89		6
	69804	Tmem147	-1.06*	-0.94	-0.6	-0.34	45.91	48.34	52.51	46.82	19.9	22.19	32.69	37.72		6
	72512	Tmem173	-1.51*	-2.11*	0.21	-0.6	55.57	42.74	31.36	25.12	16.45	9.9	35.62	16.88		6
	72392	Tmem175	-1.24*	-0.65	-0.17	-0.04	54.58	54.09	49.19	42.33	23.3	32.24	42.09	40.58		6
	66058	Tmem176a	-1.16	-2.76*	-0.95	-2.65	676.68	675.1	644.8	660.03	292.07	93.42	330.47	106.29		7
	65963	Tmem176b	-1.33	-3.02*	-1.2	-2.81	726.62	689.82	754.42	773.45	276.86	80.07	325.58	110.73		7
	67226	Tmem19	-1.45*	-1.14*	-0.76	-0.32	37.24	41.18	42.25	39.58	13.49	17.6	24.31	31.35		6
	73827	Tmem198b	-2.40*	-1.23	-0.14	-0.83	20.68	14.8	12.26	11	5.06	6.51	12.03	6.44		6
	235043	Tmem205	-1.00*	-0.54	-0.17	0.19	39.98	34.6	35.98	42.02	17.56	22.13	31.44	48.03		6
	66836	Tmem223	-2.25*	-1.05	-0.33	0.07	47.9	43.29	50.51	41.85	8.26	19.3	39.38	44.42		6
	218989	Tmem260	-2.04*	-1.49*	-0.59	-0.6	31.71	33.37	25.62	25.46	5.86	10.86	16.28	16.31		6
	170706	Tmem37	-2.44*	-3.83*	-0.86	-0.98	48.2	44.79	48.78	34.51	7.88	2.83	26.12	16.35		6
	214359	Tmem51	-1.65*	-1.96*	-0.85	-0.96	30.59	35.95	30.96	28.51	7.78	7.61	16.03	14.48		6
	72519	Tmem55a	-1.12*	-0.62	-0.57	-0.05	80.5	80.97	93.75	63.69	34.4	48.42	60.17	61.31		6
	60455	Tmem8	-2.65*	-2.80*	-1.07	-0.07	72.43	62.91	64.67	53.29	11.12	8.49	29.38	49.41		6
	67893	Tmem86a	-3.57*	-1.94*	-0.62	-0.9	152.37	149.56	140	131.91	14.29	37.19	89.13	69.02		6
	66958	Tmx2	-1.06*	-0.56	0.24	0.13	36.37	32.59	30.72	33.36	15.44	21.02	34.98	35.65		6
	69769	Tnfaip8l2	-2.91*	-1.87*	-0.58	-1.13	127.58	101.31	99.86	94.43	17.77	26.16	66.07	41.69		6
	57916	Tnfrsf13b	-2.22*	-1.05	-0.37	-0.4	23.8	19.61	21.14	15.06	4.22	9.54	15.93	10.16		6
	94185	Tnfrsf21	-1.05*	-0.9	0.24	0.24	26.96	27.36	20.94	20.26	11.66	13.88	24.68	22.9		6
	69583	Tnfsf13	-1.08	-2.60*	-0.45	-0.84	75.02	50.74	50.64	43.12	34.85	7.79	36.68	24.67		7
	231861	Tnrc18	-1.88*	-1.53*	-0.68	-1.22	26.38	30.03	24.38	21.8	6.42	9.44	14.29	8.24		6
	235559	Topbp1	-1.22*	-0.82	-0.74	-0.67	33.83	32.99	40.16	34.25	13.84	17.27	23.04	20.27		6
	227612	Tor4a	-2.12*	-0.48	0.06	-0.34	84.09	85.43	76.74	79.93	16.71	56.29	75.44	61.55		6
	252972	Tpcn1	-3.80*	-3.92*	-1.37	-1.24	85.12	74.13	68.01	47.03	6.28	4.87	25.19	18.94		6
	217449	Trappc12	-1.47*	-0.63	-0.3	-0.44	25.8	21.8	18.52	20.64	8.96	13.42	15.58	16		6
	22041	Trf	-1.82	-3.47*	-3.37*	-3.74	140.08	198.09	228.1	185.21	37.84	16.11	21.06	13.8		7
	69076	Triap1	-1.59*	-0.47	-0.13	-0.6	59.7	54.08	50.66	69.29	19.25	37.42	46.26	44.83		6
	19720	Trim27	-1.04*	-0.67	-0.72	-1.01	35.23	37.7	38.15	36.14	14.47	22.22	22.27	18.71		6
	211007	Trim41	-1.48*	-0.43	-0.07	-0.7	25.19	21.01	18.2	19.92	7.25	14.43	16.93	10.76		6
	217333	Trim47	-3.50*	-3.31*	-2.04	-3.03	27.38	33.7	36.44	33.06	1.67	2.58	8.47	3.79		6
	338364	Trim65	-3.75*	-1.42*	-0.75	-1.21	23.29	23.24	22.78	15.43	2.23	8.17	13.76	7.1		6
	93679	Trim8	-1.26*	-1.17*	-0.58	-0.76	72.51	81.91	81.39	75.85	27.59	32.85	51.95	44.03		6
	15547	Trmt2a	-1.12*	-0.44	-0.1	-0.51	44.54	41.6	43	46.32	20.26	28.82	38.35	32.46		6
	215201	Trmt2b	-1.61*	-1.11	0.09	0.2	35.26	26.56	27.17	17.65	13.33	12.39	29.08	18.74		6
	14605	Tsc22d3	-1.39*	-1.53	-0.83	0.77	30.22	36.73	31.08	17.21	11.17	11.39	17.16	29.61	1	6
	66078	Tsen34	-1.46*	-0.33	-0.5	-0.37	29.13	24.95	29.23	26.53	8.74	18.35	20.05	20.52		6
	52588	Tspan14	-1.86*	-1.10*	-0.38	-0.78	77.47	68.42	66.02	61.76	20.41	29.17	49.03	35.09		6
	75516	Ttc32	-1.14*	-0.01	0.35	0.5	30.04	32.64	29.88	30.27	12.77	29.26	35.31	41.98		6
	225049	Ttc7	-1.94*	-2.24*	-0.64	-0.72	119.66	125.58	105.92	72.5	28.17	24.53	65.21	43.12		6
	78339	Ttyh3	-2.12*	-1.90*	-1.27	-1.53	70.08	77.07	76.69	59.87	15.44	18.45	30.16	19.26		6
	103733	Tubg1	-1.31*	0.29	0.37	0.02	25.4	21.95	22.79	28.37	10.13	25.48	28.64	28.3		6
	233276	Tubgcp5	-1.51*	-0.28	0	-0.2	29.76	26.15	26.56	27.17	9.62	21.15	26.25	21.62		6
	23999	Twf2	-1.69*	-1.11*	-0.45	-0.93	100.13	88.95	90.53	87.8	27.63	37.48	63.99	45.02		6
	69672	Txndc15	-1.24*	-0.84	-0.68	-1.04	24.15	22.1	28.74	26.38	11.8	11.58	17.43	12.89		6
	56338	Txnip	-2.76*	-1.48	-1.3	-0.93	664.12	516.35	543.74	417.97	91.51	170.48	211.22	219.69		6
	68612	Ube2c	-0.08	-3.08	-6.10*	-1.97	6.13	19.84	32.17	23.21	5	1.83	0.5	5.47		7
	22241	Ulk1	-1.29*	-0.73	-0.89	-0.46	29.72	37.24	32.84	24.87	11.82	20.54	17.53	18.78		6
	29869	Ulk2	-1.61*	-1.77*	-1.1	-0.59	23.98	25.93	25.22	23.67	6.77	6.7	10.86	15.03		6
	22248	Unc119	-2.32*	-1.40*	-0.45	-0.12	36.29	34.14	25.83	25.18	6.79	12.82	18.91	23.09		6
	70450	Unc13d	-1.10*	-0.07	0.47	-0.18	42.26	33.03	30.49	28.26	18.02	28.51	40.23	23.82		6
	331487	Uprt	-1.84	-1.76*	-0.39	-0.48	19.95	21.22	17.94	15.99	4.47	6.45	14.39	9.89		6
	22278	Usf1	-1.06*	0.13	0.1	-0.3	69.64	54.05	51.38	52.5	32.79	55.77	54.5	42.15	1	6
	30941	Usp21	-1.13*	-0.71	-0.6	-0.43	21.59	18.6	20.11	11.84	9.77	10.37	11.84	10.1		7
	170707	Usp48	-1.18*	-0.77	-0.36	-0.7	29.92	28.29	28.82	28.57	13.69	14.87	21.5	16.9		6
	78610	Uvrag	-1.29*	-0.84	-0.37	-0.64	82.38	81.34	79.03	73.05	31.79	41.25	60.15	45.63		6
	22321	Vars	-1.26*	-0.84	-0.3	-1.03	54.74	51.17	52.37	40.76	20.1	25.82	40.19	20.71		6
	22325	Vav2	-2.17*	-0.86	-0.41	-0.88	22.44	26.14	20.26	18.2	4.94	13.26	14.11	9.16		6
	57257	Vav3	-1.18*	-1.75	-1.11	-1.29	61.57	69.14	59.48	68.72	24.89	18.42	26.62	27.42		7
	22340	Vegfb	-1.43*	-0.96	-0.76	-0.57	39.28	41.82	45.55	42.52	15.29	20.5	26.83	29.99		6
	232334	Vgll4	-2.45*	-1.09	-0.68	-1.02	52.25	55.68	54.01	51.48	8.86	24.3	33.25	25.06		6
	27973	Vkorc1	-0.84	-1.16*	-0.43	-0.48	86.18	73.2	83.34	80.94	47.34	31.12	61.34	57.83		6
	666173	Vps13b	-1.05*	-1.01	-0.3	-0.65	60.1	61.2	54.7	51.62	27.17	27.84	43.6	31.01		6
	320528	Vps13c	-1.24*	-1.15	-0.26	0.29	87.64	96.84	94.56	86.19	38.3	41.83	76.83	104.16		6
	69091	Vps26b	-1.69*	-0.93	0.09	0.12	23.45	27.78	21	20.33	5.61	13.29	21.48	22.64		6
	269338	Vps39	-1.14*	-0.92	-0.48	-0.28	40.7	37.78	30.1	30.61	17.03	18.44	20.92	24.48		6
	22376	Was	-1.21*	-0.53	0.15	-0.2	183.21	166.42	149.65	128.71	75.26	107.14	159.11	110.37		6
	216156	Wdr18	-1.01*	-0.29	-0.27	-0.3	35.23	28.19	30.88	33.09	15.3	20.9	24.76	27.14		6
	268933	Wdr24	-1.32*	-0.59	-0.48	-0.05	29.06	30.04	30.84	22.41	9.65	19.38	21.77	21.42		6
	72404	Wdr44	-1.30*	-1.17*	-0.67	-0.69	31.97	28.86	27.69	28.73	12.16	11.02	15.88	17.01		6
	54636	Wdr45	-1.70*	-0.87	-0.49	-1.11	24.42	18.4	20.68	22.39	8.49	10.22	15.15	10.64		6
	215280	Wipf1	-1.44*	-0.6	-0.09	-0.63	104.36	108.65	86.44	87.3	36.88	66.18	78.61	54.82		6
	107568	Wwp1	-3.10*	-3.75*	-2.43	-1.95	200.4	220.38	210.77	165.33	22.92	14.73	37.19	41.8		7
	22590	Xpa	-1.43*	-0.67	-0.08	-0.05	45.94	39.84	32.96	29.9	17.24	23.74	30.14	27.29		6
	56531	Ylpm1	-1.21*	-0.95	-0.15	-0.47	38.14	42.96	35.6	27.6	15.27	20.9	30.86	18.72		6
	66090	Ypel3	-3.01*	-2.44*	-0.82	-1.57	437.11	430.46	376.78	305.91	53.29	75.13	208.46	101.35		6
	235132	Zbtb44	-1.05*	-0.7	-0.74	-0.24	25.61	22.53	28.05	17.96	12.2	13.52	16.65	16.27	1	6
	232879	Zbtb45	-2.01*	-0.75	-0.38	-0.8	27.86	22.1	21.4	21.35	5.15	12.02	16.31	11.21	1	6
	22724	Zbtb7b	-1.31*	-0.65	-0.34	-0.85	20.6	18.05	17.16	12.91	6.9	9.87	12.77	6.15	1	6
	224454	Zdhhc14	-2.94*	-4.24*	-1.72	-2.17	55.45	72.82	72.76	62.78	6.84	3.64	21.63	13.3		6
	102193	Zdhhc7	-1.59*	-1.18*	-0.68	-0.69	47.83	62.6	57.99	48.06	14.85	24.69	34.51	30.55		6
	208884	Zdhhc9	-1.56*	-1.62*	0	0.09	56.41	53.35	48.59	33.77	18.48	16.4	47.69	35.13		6
	11906	Zfhx3	-2.15*	-1.86*	-0.65	-1.35	20.42	22.87	16.23	16.33	3.34	5.57	9.49	4.98	1	6
	104348	Zfp120	-1.77*	-1.08	-0.45	0.14	20.24	18.68	15.28	12.36	5.75	8.83	11.06	12.23		6
	12192	Zfp36l1	-2.34*	-3.22*	-1.21	-1.91	78.23	95.24	76.78	60.68	14.44	9.02	32.52	16.36	1	7
	12193	Zfp36l2	-1.90*	-0.46	-1.04	-0.54	630.33	633.87	582.68	430.78	158.35	411.05	274.9	284.07	1	6
	29813	Zfp385a	-2.52*	-1.64	-0.76	-2.05	43.95	45.16	45.36	45.48	8.68	14.18	27.02	10.34	1	6
	328801	Zfp414	-2.13*	-1.38	-0.69	-0.98	30.73	24.77	25.78	22.45	5.65	9.28	15.49	9.82	1	6
	68910	Zfp467	-2.12*	-2.20*	-0.66	-0.53	76.54	66.46	62.8	43.21	16.66	12.33	38.18	28.13	1	6
	329003	Zfp516	0.22	-1.13*	-0.12	-0.91	25.45	28.34	28.26	28.76	28.39	12.21	26.66	15.89	1	7
	66056	Zfp524	-1.61*	-1.05	-0.08	-0.22	30.89	28.75	23.79	16.87	9.02	13.5	22.01	15.08	1	6
	24132	Zfp53	-2.20*	-0.34	0.27	0.17	29.08	19.49	17.89	18.79	6.77	14.04	20.9	20.71	1	6
	68490	Zfp579	-2.28*	-1.53	-0.12	-1.08	23.66	16.2	14.35	14.49	6.1	5.15	13.36	6.1	1	6
	238693	Zfp58	-1.08*	-0.86	-0.16	-0.61	33.6	30.99	25.95	29.31	15.23	16.3	23.13	17.74	1	6
	209225	Zfp710	-1.21*	-1.09	-0.41	-1.37	105.14	104.08	81.09	94.22	41.53	44.87	58.85	34.83	1	7
	68744	Zfp740	-1.12*	-0.54	-0.52	-0.22	21.44	23.03	24.51	17.33	9.67	15.08	16.62	14.26	1	6
	170763	Zfp87	-1.04*	-0.83	-0.04	-0.63	26.97	23.54	19.87	22.73	12.61	12.66	19.4	13.41	1	6
	56364	Zmym3	-2.50*	-1.18	-0.84	-1.38	21.2	16.52	16.58	12.88	4.12	6.17	9.19	4.17		6
	228880	Zmynd8	-1.92*	-0.16	0.31	-0.05	55.95	53.24	43.75	42.84	13.58	45.23	52.84	39.7		6
	195018	Zzef1	-1.37*	-0.45	-0.19	-0.54	25.88	20.87	20.77	17.83	9.5	14.97	17.69	11.07		6
	11555	Adrb2	-1.11	-1.01	-1.41	-1.72*	43.31	39.71	40.88	35.01	19.81	17.46	14.37	10.35		7
	217304	Cd300lb	-1.76	-1.57	-1.36	-2.46*	80.65	77.79	84.63	104.06	24.01	25.42	32.83	18.66		7
	13034	Ctse	-0.38	-1.92	-1.01	-3.07*	90.08	74.47	54.03	36.09	68.96	19.3	26.22	3.16		7
	213573	Efcab4a	-1.51	-0.5	-0.73	-1.95*	18.39	26.78	27.17	25.24	6.56	18.48	17.03	6.04		6
	14778	Gpx3	-1.94	-2.75	-3	-4.81*	66.06	56.7	65.26	60.02	16.53	7.79	7.7	2.32		7
	231125	Zfyve28	-4.15	-4.51	-2.37	-3.39*	17.58	19.32	24.83	30.35	1.81	1.07	4.84	2.92		7

## Sheet: S2c
	Supplementary Table S2C Differentially expressed protein coding genes in IFNγ-stimulated macrophages.
	Up-regulated in IFNγ stimulation
							Expression (TPM)
				Fold Change (log FC)			Unstimulated			IFNγ stimulation				Transcription
	Gene ID	Symbol	4h	12h	24h	48h	0h	24h	48h	4h	12h	24h	48h	Factor
	640248		2.34*	1.71	1.94	0.28	29.51	26.09	22.03	149.97	80.15	94.74	27.84
	117171	1110038F14Rik	1.97*	1.9	1.27	0.01	37.03	34.18	32.16	140.39	71.17	78.06	34.23
	71086	4933412E12Rik	1.97*	2.26	1.41	0.37	11.08	6.54	8.95	44.66	25.48	16.15	11.21
	70617	5730508B09Rik	1.97*	1.55	0.8	0.18	18.64	23.82	13.56	72.54	40.4	39.5	15.59
	11624	Ahrr	1.27*	-0.1	0.15	-0.19	14.47	25.99	42.22	37.31	23.58	27.37	37.86	1
	27053	Asns	3.41*	2.93	0.68	-1.09	6.75	25.96	8.19	72.69	24.54	39.9	4.24
	76295	Atp11b	1.25*	0.74	0.69	0.05	30.48	29.05	31.91	73.4	45.28	44.72	31.96
	74481	Batf2	4.23*	2.63*	2.81	0.41	4.4	5.25	3.68	77.74	26.35	32.68	4.62	1
	66912	Bzw2	1.85*	-0.02	0.2	0.21	8.02	6.5	6.35	28.52	6.33	8.9	9.08
	67179	Ccdc25	1.18*	0.63	0.63	-0.13	26.66	17.01	19.3	57.27	28.73	24.95	16.79
	60533	Cd274	1.94*	2.63	1.81	0.92	124.5	87.45	68.73	465.8	293.36	291.85	132.25
	12515	Cd69	4.99*	4.79	2.36	1.12	8.68	9.03	3.58	258.65	123.09	43.39	7.91
	12575	Cdkn1a	3.02*	0.88	0.68	0.21	178.56	189.22	101.91	1385.63	376.48	290.68	118.94
	241447	Cers6	1.95*	0.97	0.82	0.03	83.73	99.39	113.59	316.88	194.95	169.11	117.21
	12642	Ch25h	5.53*	3.36	4.95	-0.68	0.55	1.76	1.69	30.59	11.34	47.63	1.49
	12265	Ciita	2.46*	1.08	1.87	0.62	23.12	29.95	31.79	125.18	95.04	104.52	50.58
	29876	Clic4	2.27*	1.37	0.87	-0.23	100.37	107.08	104.33	465.64	222.49	187.71	89.86
	12977	Csf1	2.63*	1.72	0.14	0.13	6.89	5	3.51	46.03	15.68	5.63	4.1
	15945	Cxcl10	5.44*	4.42	4.4	-0.47	80.37	46.45	9.69	3368.1	591.8	931.41	7.95
	56066	Cxcl11	4.95*	5.44	6.54	-2.05	18.38	3.16	0.46	556.93	88.53	267.62	0.79
	17329	Cxcl9	7.94*	6.94*	11.3	-2.44	4.66	0.5	0	1105.35	546.96	965.98	1.47
	13163	Daxx	1.76*	0.99	0.48	0.21	53.44	37.36	16.97	179.27	82.64	50.36	20.44
	240328	F830016B08Rik	8.26*	n/a	n/a	n/a	0.18	0.02	0	36.5	7.53	21.2	0.08
	215900	Fam26f	4.03*	2.61*	3.06	0.41	15.14	21	13.85	255.12	96.45	164.05	18.2
	14102	Fas	2.15*	1.83	0.12	0.44	25.16	22.02	35.75	109.12	35.92	22.93	49.33
	14190	Fgl2	1.97*	1.91	1.26	-0.04	136.09	160.23	65.77	530.38	471.6	375.34	65.51
	214459	Fnbp1l	2.07*	0.33	0.3	0.08	19.26	24.8	16.67	80.57	45.44	30.04	18.82
	626578	Gbp10	2.81*	1.84	1.38	0.25	9.21	9.86	5.94	70.5	33.42	23.75	7.15
	14469	Gbp2	2.63*	4.17	2.87	-0.09	249.53	113.55	44.45	1524.03	916.92	793.72	43.24
	55932	Gbp3	2.83*	3.37	1.8	0.04	72.8	40.49	14.03	508.37	229.86	135.14	14.31
	17472	Gbp4	2.81*	1.84	1.28	0.25	9.21	9.86	5.94	70.43	33.31	22.14	7.15
	229898	Gbp5	5.10*	5.27	3.87	0.09	30.53	25.55	8.94	1019.09	327.74	353.39	9.93
	100702	Gbp6	2.81*	1.84	1.28	0.25	9.21	9.86	5.94	70.43	33.31	22.14	7.15
	229900	Gbp7	3.02*	2.37	1.92	0.16	35.91	23.33	18.01	295.96	135.83	83.03	21.07
	631323	Gm12250	2.68*	1.52*	1.6	0	59.14	46.6	24.76	376.56	167.91	133.87	24.75
	240327	Gm4951	2.58*	1.85*	1.81	0.4	8.57	7.82	4.4	50.28	30.19	25.43	4.91
	14696	Gnb4	2.46*	0.88	1.33	-0.1	16.61	20.38	13.24	96.78	27.67	47.53	12.35
	353346	Gpr141	2.44*	1.89*	1.75	0.87	7.93	14.67	10.43	46.01	31.21	45.5	19.14
	110168	Gpr18	2.77*	0.57	0.78	0.53	12.9	18.87	13.27	91.86	41.23	30.2	19.27
	56055	Gtpbp2	1.32*	0.62	0.52	0.5	34.36	40.86	32.97	84.13	61.61	55.88	48.7
	67138	Herc6	1.53*	1.22	0.64	-0.27	56.4	52.82	23.27	162.18	127.06	79.58	19.64
	433638	I830077J02Rik	3.09*	0.79	0.31	0.6	9.39	9.88	10.5	85.93	13.01	11.85	15.96
	226695	Ifi205	3.75*	1.42	2.88	-0.17	10.6	4.37	1.69	147.54	36.08	28.35	1.72
	15953	Ifi47	2.51*	1.85	1.56	0.43	263.74	177.87	107.38	1477.36	752.68	507.24	147.17
	16169	Il15ra	1.73*	1.58	1.4	0.59	11.66	12	10.13	39.58	26.08	29.44	14.97
	16181	Il1rn	3.55*	3.22	1.59	0.86	49.2	86.76	26.46	553.62	154.66	250.09	50.49
	246779	Il27	6.83*	2.56	4.33	-0.44	0.55	1.39	0.16	77.54	8.46	23.97	1.11
	16330	Inpp5b	2.14*	0.8	0.94	0.13	32.29	26.66	27.74	137.95	40.3	48.09	30.83
	16362	Irf1	3.32*	1.98*	2.21	0.36	177.37	156.79	164.59	1715.43	676.26	690.28	217.23	1
	15944	Irgm1	1.64*	1.16	1.51	0.36	245.86	143.47	75.51	753.18	399.2	391.72	99.13
	23924	Katna1	2.08*	0.58	1.1	0.12	20.51	18.04	15.96	84.06	23.11	36.59	16.47
	16633	Klra2	1.04	2.03*	0.7	0.34	16.96	30.02	12.29	34.57	72.75	47.78	14.84
	27007	Klrk1	2.99*	2.15*	2.15	1.17	8.37	8.13	1.25	71.38	39.87	33.67	2.13
	100604	Lrrc8c	2.00*	2.02	1.57	-0.25	26.12	22.22	30.67	104.95	75.6	61.55	25.5
	74568	Mlkl	1.54*	1.43	1.15	0.62	21.91	12.61	6.52	65.26	38.38	25.73	10.97
	17386	Mmp13	4.34*	3.5	1.06	1.18	12.83	9.34	6.67	247.83	109.88	19.96	15.41
	17768	Mthfd2	2.34*	3.18	0.65	-0.36	9.93	26.52	13.18	52.1	31.49	40.33	10.48
	109019	Nabp1	1.34*	0.8	0.54	-0.09	38.85	52.26	53.42	94.9	75.43	73.35	49.87
	100608	Noc4l	1.41*	0.44	0.25	-0.03	17.81	16.7	12.67	44.86	17.89	18.18	12.67	1
	107607	Nod1	2.86*	0.5	1.96	-0.04	3.49	4.63	6.62	28.59	9.75	16.36	7.24
	18356	Olfr56	2.58*	1.83	1.58	0.43	234.96	158.47	95.63	1374.23	676.96	457.34	131.69
	71198	Otud1	2.74*	1.14	1.73	-0.47	11.94	17.78	12.94	77.26	31.33	55.1	7.93
	74191	P2ry13	1.35*	0.43	0.17	0.04	12.75	12.31	17.44	29.48	12.23	12.85	18.81
	101187	Parp11	1.36*	0.47	0.77	0.38	35.15	30.51	19.64	90.51	76.13	50.26	25.21
	56421	Pfkp	1.75*	0.76	1.82	0.14	38.16	31.42	27.04	125.3	43.85	104.04	30.98
	18783	Pla2g4a	2.24*	1.45	1.59	-0.24	13.32	18.55	26.51	63.7	42.39	52.4	22.62
	83436	Plekha2	1.12*	0.39	0.55	0.25	42.1	52.18	39.6	90.93	74.18	74.1	48.86
	67895	Ppa1	1.81*	1.24	0.8	-0.06	14.81	14.83	11.11	54.55	24.87	23.95	11.47
	170826	Ppargc1b	1.49*	1.25	0.49	-0.54	12.97	12.96	14.32	35.41	18	17.1	9.57
	19201	Pstpip2	1.99*	1.76	0.81	-0.33	40.67	47.24	73.83	158.04	79.13	79.44	59.54
	72065	Rap2c	1.71*	0.28	0.65	0.2	35.34	34.52	32.96	114.75	51.76	51.94	39.17
	225182	Rbbp8	1.51*	0.8	1.5	-0.37	8.38	7.78	8.32	25.02	9.56	19.8	5.63
	19650	Rbl1	2.06*	1.56	1.39	0.26	4.57	4.9	5.4	21.28	13.41	11.39	8.09
	67809	Rmdn3	2.74*	1.54*	0.68	0.2	8.61	15.88	11.96	58.55	24.74	23.25	15.46
	78416	Rnase6	3.22*	2.51*	2.3	0.84	13.08	11.82	9.8	126.62	77.19	54.13	18.27
	67153	Rnaseh2b	1.16*	1.21	0.4	-0.06	16.1	19.54	14.55	34.54	26.78	24.35	13.61
	20539	Slc7a5	1.84*	1.51	0.09	-0.35	5.42	9.01	3.58	22.6	8.22	8.79	2.76
	12703	Socs1	4.47*	2.29	5.33	0.38	6.22	4.72	2.45	144.88	28.69	173.34	3.24
	20846	Stat1	1.76*	1.59	1.14	0.57	255.82	194.55	83.55	857.87	732.66	420.07	126.3	1
	21354	Tap1	2.17*	1.59	1.93	0.51	81.37	70.53	41.88	360.71	227.77	256.5	60.34
	21355	Tap2	1.48*	1.95	1.54	0.04	60.59	45.44	41.64	166.68	148.43	125.4	42.57
	213233	Tapbpl	1.87*	1.61*	1.62	-0.03	19.35	18.01	15.69	72.69	60.05	51.48	13.88
	21817	Tgm2	1.86*	1.34	1.88	0.8	66.44	95.5	98.65	240.31	136.76	333.79	172.94
	21822	Tgtp1	3.53*	2.15*	3.41	0.66	5.64	3.72	2.26	74.21	28.7	34.32	2.89
	100039796	Tgtp2	3.53*	2.15*	3.41	0.66	5.64	3.72	2.26	74.21	28.7	34.32	2.89
	652925	Tmem243	1.71*	0.89	0.7	-0.15	35.08	48.26	56.75	116.44	78.32	74.34	51.7
	329795	Tmem67	2.12*	1.11	1.32	0.52	12.34	11.88	7.25	52.95	26.6	27.22	10.23
	22035	Tnfsf10	3.67*	1.61	1.88	0.29	5.37	3.51	0.99	73.55	19.7	10.85	1.24
	20821	Trim21	1.56*	0.84	0.28	0.43	33.79	32.75	20.7	100.81	75.03	37.85	28.77
	22375	Wars	2.34*	1.71	1.95	0.26	29.51	26.09	22.29	149.97	80.2	94.82	27.84
	22427	Wrn	1.29*	-0.25	0.24	0.22	12.58	12.12	10.99	29.8	15.41	13.13	11.52
	226442	Zfp281	1.37*	0.36	0.99	0.33	8.93	8.34	8.63	23.13	14.14	16.46	10.84	1
	627049	Zfp800	1.94*	1.23	1.09	-0.23	30.13	34.98	38.57	115.08	96.93	69.98	33.36	1
	22793	Zyx	2.07*	0.38	2.15	0.15	154.67	103.29	86.91	638.84	158.01	427.27	97.38
	Down-regulated in IFNγ stimulation
							Expression (TPM)
				Fold Change (log FC)			Unstimulated			IFNγ stimulation				Transcription
	Gene ID	Symbol	4h	12h	24h	48h	0h	24h	48h	4h	12h	24h	48h	Factor
	217732	2310044G17Rik	-1.37*	-0.36	-0.27	0.16	47.98	30.96	31.36	16.44	21.26	25.79	36.32
	226421	5430435G22Rik	-2.25*	-0.74	-0.36	0.25	111.75	81.6	80.18	21.61	45.68	63.78	97.93
	234797	6430548M08Rik	-1.63*	0.42	-0.04	-0.05	25.22	20.43	21.47	6.8	17.15	20.75	20.33
	11303	Abca1	-1.23*	-0.81	-0.23	0.04	172.32	192.09	231.6	72.78	97.33	165.03	238.77
	74205	Acsl3	-1.43*	0.6	-0.06	-0.02	93.7	62.78	58.59	32.91	62.13	60.52	60.07
	69596	Ap5s1	-1.53*	0.1	-0.21	-0.04	52.45	41.22	43.29	16.53	33.17	36.34	42.62
	68318	Aph1c	-1.96*	-1.57	-0.37	0.24	114.14	72.88	76.93	28.61	31.4	57.12	93.31
	79362	Bhlhe41	-2.08*	-0.34	-0.56	0.17	93.82	58.7	66.72	20.78	27.59	40.65	76.96	1
	12615	Cenpa	-1.43*	-2.54*	-0.89	-0.06	37.55	19.22	44.02	13.11	5.39	10.2	43.38
	12767	Cxcr4	-2.99*	-2.14*	-0.94	0.2	397.35	271.85	352.94	47.93	87.85	143.6	408.23
	13170	Dbp	-1.61*	-2.09*	-0.45	-0.14	55.32	57.33	34.94	16.09	11.45	42.44	33.78	1
	67484	Eepd1	-2.12*	-0.56	-0.58	0.26	44.59	39.41	57.64	8.91	22	26.81	71.74
	237436	Gas2l3	-1.26*	-0.23	-0.27	0.19	77.41	50.5	49.15	31.26	42.04	42.44	57.63
	74182	Gpcpd1	-1.41*	-0.88	0.08	-0.08	34.25	24.34	34.85	11.19	19.9	26.02	32.14
	14788	Gpr162	-1.92*	-0.95	-0.24	0.18	47.9	63	68.05	11.24	26.44	53.73	79.91
	15364	Hmga2	-1.94*	-2.28*	-1.04	-0.37	37.59	12.92	13.23	9.34	6.97	6.56	10.66	1
	241576	Ldlrad3	-1.49*	-0.87	-0.22	-0.35	26.35	39.1	57.16	7.86	24.12	33.76	43.61
	218454	Lhfpl2	-2.43*	0.15	-0.51	-0.14	112.7	77.46	92.46	20.36	46.47	55.37	85.01
	211401	Mtss1	-1.43*	-0.68	-0.76	-0.28	34.16	46.51	48.68	11	19.32	27.75	41.13
	52055	Rab11fip5	-1.47*	-1.1	-0.35	-0.42	90.77	82.56	104.21	30.84	40.55	65.09	78.49
	217944	Rapgef5	-1.23*	-0.32	-0.75	-0.13	32.02	44.19	40.55	13.1	28.11	27.38	38.2
	228543	Rhov	-2.06*	-2.43*	-0.13	-0.39	25.92	6.6	10.77	4.82	5.42	7.16	8.37
	13609	S1pr1	-2.65*	-2.47	-1.03	0.35	33.73	54.52	74.82	5	12.38	27.01	97.09
	268512	Slc26a11	-1.68*	-1.04	-0.47	-0.11	27.82	20.96	22.73	7.52	12.32	15.13	21.05
	237860	Ssh2	-1.51*	-0.54	-0.2	-0.02	45.38	45.13	45.24	14.66	32.23	38.83	45.54
	216198	Tcp11l2	-2.48*	-0.74	-0.41	-0.31	154.2	126.02	134.5	25.79	60.19	95.23	110.35
	77864	Ypel2	-1.45*	-0.35	-0.44	-0.18	22.57	18.21	17.99	7.9	13.35	13.5	14.49
	100494	Zfand2a	-1.37*	-0.09	-0.13	0.12	98.38	55.95	63.79	35.53	52.1	51.57	71.1

## Sheet: S2d
		Supplementary Table S2d Differentially expressed protein coding genes in IL-4/IL-13-stimulated macrophages.
		Up-regulated in IL-4/IL-13 stimulation
								Expression (TPM)
					Fold Change (log FC)			Unstimulated			IL-4/IL-13 stimulation				Transcription
		Gene ID	Symbol	4h	12h	24h	48h	0h	24h	48h	4h	12h	24h	48h	Factor
		77994	2810055G20Rik	2.51*	2.10*	0.8	0.7	27.78	34.62	24.95	148.48	115.89	61.35	41.01
		11637	Ak2	1.84*	1.29	0.48	0.23	56.64	63.17	66.5	191.5	117	85.77	79.3
		11846	Arg1	9.59	9.48	11.46*	7.27*	0.04	0.02	0.3	13.58	11.87	131.32	38.25
		20893	Bhlhe40	2	3.75	2.45	2.38*	33.79	19.72	9.76	64.84	56.44	103.37	49.45	1
		56221	Ccl24	3.08	2.69*	3.94*	2.1	7.22	3.04	3.58	47.39	44.83	44.63	14.45
		12700	Cish	6.61*	3.35	4.46	1.61	1.09	1.02	1.83	96.4	8.8	23.39	5.91
		12728	Clcn5	2.00*	0.75	0.76	0.72	20.96	23.59	27.4	78.39	48.26	39.57	47.04
		13654	Egr2	3.46*	2.97	2.76	2.33	10.86	18.12	14.5	100.02	63.82	118.82	74.06	1
		14130	Fcgr2b	2.38*	1.67	0.9	0.56	117.32	157.25	199.89	578.05	478.55	294.2	296.9
		207278	Fchsd2	3.32*	2.51*	1.21	1	51.68	81.62	117.99	478.14	281.84	187.31	235.24
		14268	Fn1	0.82	3.45	3.75*	3.77*	14.1	3.76	4.2	12.74	36.7	53.66	57.59
		14360	Fyn	2.00*	1.32	1.28	0.94	24.7	27.73	30.17	93.56	71.09	65.54	57.71
		14733	Gpc1	2.48	3.85	3.12	2.34*	9.88	7.56	5.19	15.03	25.92	63.23	27.86
		16000	Igf1	1.86	2.09*	1.69	1.2	557.62	741.62	933.09	1406.52	2378.61	2393.62	2145.51
		70166	Lipn	4.4	4.89	3.98*	3.24	6.21	1.77	0.87	19.55	21.02	23.76	8.62
		216864	Mgl2	0	0	6.49*	5.16	0.11	0.53	0.31	1.1	7.51	33.81	10.42
		17869	Myc	3.34*	3.31*	2.05	1.32	4.38	17.06	13.35	40.63	40.63	67.15	33.24	1
		211323	Nrg1	4.86*	4.73	1.97	1.31	0.81	1.33	5.97	28.5	11.15	4.66	14.76
		74614	Ocstamp	n/a	n/a	7.59*	n/a	0	0.07	0.04	0.04	1.5	23.4	1.85
		58205	Pdcd1lg2	10.93*	10.05*	9.96	7.79	0	0	0	48.72	26.01	16.82	9.03
		83679	Pde4dip	1.69*	0.65	0.38	0.53	12.32	16.55	12.9	39.11	26.65	21.16	19.73
		19139	Prps1	3.12*	1.25	0.89	0.42	9.04	10.33	11.06	78.3	28.03	19.33	15.61
		546336	Prrg1	2.37*	1.04	1.45	1.17	5.22	7.21	5.52	25.43	26.23	20.67	12.26
		19419	Rasgrp1	3.56*	5.22	-0.8	0.28	3.55	4.21	1.61	37.41	18.64	2.47	2.04
		51902	Rnf24	2.40*	0.74	0.28	-0.42	4.05	7.07	10.79	22.88	6.48	8.99	8.86
		22785	Slc30a4	4.06*	0.94	0.22	0.7	1.32	5.15	3.85	27.16	6.09	5.06	7.23
		11988	Slc7a2	3.99*	6.5	3.24	3.07	15.19	17.58	4.76	225.62	224.96	157.19	40.51
		20539	Slc7a5	2.90*	1.71	0.4	0.44	5.42	9.01	3.58	41.4	8.46	10.82	4.58
		20621	Snn	4.29*	3.74	1.95	0.98	1.64	2.16	2.08	29.24	12.94	8.54	4.05
		12703	Socs1	5.15*	2.72*	2.91*	2.03	6.22	4.72	2.45	220.64	41.88	32.64	10.55
		216233	Socs2	4.96*	1.84	5.75	1.67	0.45	0.14	0.51	21.26	2.16	11.26	1.61
		64213	St7	2.72*	2.57	-0.41	0.08	13.2	13.32	6.24	84.01	47.75	10	5.98
		245126	Tarm1	5.16*	4.88*	4.18	2.78	1.49	0.61	1.87	49.28	43.54	15.58	11.76
		21753	Tes	2.08*	1.04	0.28	0.26	42.22	38.36	30.91	169.65	66.05	44.4	35.97
		21426	Tfec	3.05*	3.18	2.02	1.14	8.71	5.16	8.88	65.19	35.97	21.45	20.58	1
		Down-regulated in IL-4/IL-13 stimulation
								Expression (TPM)
					Fold Change (log FC)			Unstimulated			IL-4/IL-13 stimulation				Transcription
		Gene ID	Symbol	4h	12h	24h	48h	0h	24h	48h	4h	12h	24h	48h	Factor
		226421	5430435G22Rik	-2.33*	-0.61	0.18	0.35	111.75	81.6	80.18	21.63	51.9	91.84	101.53
		234797	6430548M08Rik	-2.07*	0.06	0.03	-0.04	25.22	20.43	21.47	5.06	14.61	20.39	20.08
		329679	Fnip2	-1.69*	-0.55	-0.39	-0.15	87.72	80.43	78.6	25.71	44.94	61.62	70.31
		228543	Rhov	-0.11	-2.31*	0.4	0.71	25.92	6.6	10.77	7.96	4.51	9.19	17.05
		209086	Samd9l	-1.99*	0.49	-0.57	-2.20*	119.06	55.83	53.39	29.93	49.6	37.84	12.39
		22339	Vegfa	-2.31*	-1.41	-0.82	-0.33	30.99	63.03	113.88	5.35	13.19	35.57	89.89
