# Supplementary material for: Transcriptional landscape of Mycobacterium tuberculosis infection in macrophages
Source: Sci Rep. 2018 Apr 30;8:6758. doi: 10.1038/s41598-018-24509-6 (PMC5928056; doi:10.1038/s41598-018-24509-6)
Supplement: Supplementary file 4 — Supplementary Table S3 [file 41598_2018_24509_MOESM4_ESM.xlsx]

## Sheet: S3a
	Supplementary Table S3a Gene ontology analysis of up-regulated protein coding genes in Mtb-infected macrophages
4 h	Rank	Term	PValue	Genes	FDR
	1	GO:0006955~immune response	1.10048e-13	TBK1, TOLLIP, IL18, TLR2, TNFSF15, BNIP3, IL15, NFKB2, CXCL11, PRDX1, IL10, CXCL10, NOD2, MYD88, CLEC4E, OASL1, TICAM2, GBP10, EG634650, IL1B, CLEC4D, MX1, MX2, IL1A, GBP8, BCL10, ICAM1, GBP6, GBP5, IL27, RELB, GM6141, NLRP3, OSM, VEGFA, LILRB4, GADD45G, IL12A, OAS1B, IL12B, GBP4, GBP3, LCP1, GBP2, CSF3, CXCL1, IL1F9, IFIH1, CCL3, CCL2, TNF, GM14506, CXCL3, CXCL2, CXCL9, CCL9, RSAD2, ACP5, IL7R, …	1.97742e-10
	2	GO:0000166~nucleotide binding	3.48523e-13	LOC100047516, LOC630729, GM6682, DYNC1LI1, LOC100047658, PGD, RASL2-9, CCT3, PRKX, LOC100047131, LOC100048082, GM5088, NT5C3, OASL1, EG634650, U2AF1, VPS4B, CRY1, RAB20, GBP8, GTPBP2, GTPBP4, GBP6, GBP5, KIF5B, ROCK1, LOC100044219, RAN, AARS, UBE2J1, PIM1, IFI47, PIM3, GEM, RND1, LOC100047147, MAPK6, ASCC3, RARS, DLD, GM9181, YME1L1, RAB12, ARL8A, RAB10, EIF2AK2, NEK6, FUS, GNAI3, PFKFB3, PABPC4,…	5.36937e-10
	3	GO:0017076~purine nucleotide binding	8.24947e-11	LOC630729, LOC100047516, DYNC1LI1, GM6682, LOC100047658, RASL2-9, CCT3, PRKX, LOC100047131, LOC100048082, OASL1, EG634650, VPS4B, RAB20, GBP8, GTPBP2, GBP6, GTPBP4, GBP5, KIF5B, ROCK1, RAN, AARS, PIM1, UBE2J1, IFI47, PIM3, GEM, RND1, LOC100047147, MAPK6, ASCC3, RARS, DLD, RAB12, YME1L1, ARL8A, GM9181, EIF2AK2, RAB10, NEK6, GNAI3, PFKFB3, LOC631406, UBA6, HSPA1A, HSPA1B, RAB9, HSPA1L, SEPT14, LOC1…	1.27101e-07
	4	GO:0032553~ribonucleotide binding	9.19737e-11	LOC100047516, DYNC1LI1, GM6682, LOC100047658, RASL2-9, CCT3, PRKX, LOC100047131, LOC100048082, OASL1, EG634650, VPS4B, RAB20, GBP8, GTPBP2, GBP6, GTPBP4, GBP5, KIF5B, ROCK1, RAN, AARS, PIM1, UBE2J1, IFI47, PIM3, GEM, RND1, LOC100047147, MAPK6, ASCC3, RARS, RAB12, ARL8A, GM9181, YME1L1, EIF2AK2, RAB10, NEK6, GNAI3, PFKFB3, LOC631406, UBA6, HSPA1A, HSPA1B, RAB9, HSPA1L, SEPT14, LOC100043998, MAP2K1…	1.41706e-07
	5	GO:0032555~purine ribonucleotide binding	9.19737e-11	LOC100047516, DYNC1LI1, GM6682, LOC100047658, RASL2-9, CCT3, PRKX, LOC100047131, LOC100048082, OASL1, EG634650, VPS4B, RAB20, GBP8, GTPBP2, GBP6, GTPBP4, GBP5, KIF5B, ROCK1, RAN, AARS, PIM1, UBE2J1, IFI47, PIM3, GEM, RND1, LOC100047147, MAPK6, ASCC3, RARS, RAB12, ARL8A, GM9181, YME1L1, EIF2AK2, RAB10, NEK6, GNAI3, PFKFB3, LOC631406, UBA6, HSPA1A, HSPA1B, RAB9, HSPA1L, SEPT14, LOC100043998, MAP2K1…	1.41706e-07
	6	GO:0042981~regulation of apoptosis	1.4318e-10	LOC100044206, IL18, STAT5A, LOC100044207, TNFSF15, BNIP3, LOC100044385, PRDX1, PNP, CIAPIN1, IL10, CITED2, NOD2, CASP4, CASP7, HMOX1, CASP1, API5, IRAK2, BCL10, ROCK1, AARS, PIM1, GM6141, NLRP3, CTNNA1, STK3, DAPK1, SERPINB9, TRIM35, HIF1A, VEGFA, RIPK2, BID, TRAF1, IFIH1, GCLC, TNF, 1110007C09RIK, NFKBID, ADORA2A, GM14506, HSPA1A, BCL2L1, HSPA1B, NR3C1, CD24A, GCLM, SRC, GM7204, GCH1, HSPA1L, MT…	2.57329e-07
	7	GO:0043067~regulation of programmed cell death	2.62698e-10	LOC100044206, IL18, STAT5A, LOC100044207, TNFSF15, BNIP3, LOC100044385, PRDX1, PNP, CIAPIN1, IL10, CITED2, NOD2, CASP4, CASP7, HMOX1, CASP1, API5, IRAK2, BCL10, ROCK1, AARS, PIM1, GM6141, NLRP3, CTNNA1, STK3, DAPK1, SERPINB9, TRIM35, HIF1A, VEGFA, RIPK2, BID, TRAF1, IFIH1, GCLC, TNF, 1110007C09RIK, NFKBID, ADORA2A, GM14506, HSPA1A, BCL2L1, HSPA1B, NR3C1, CD24A, GCLM, SRC, GM7204, GCH1, HSPA1L, MT…	4.7213e-07
	8	GO:0010941~regulation of cell death	3.36666e-10	LOC100044206, IL18, STAT5A, LOC100044207, TNFSF15, BNIP3, LOC100044385, PRDX1, PNP, CIAPIN1, IL10, CITED2, NOD2, CASP4, CASP7, HMOX1, CASP1, API5, IRAK2, BCL10, ROCK1, AARS, PIM1, GM6141, NLRP3, CTNNA1, STK3, DAPK1, SERPINB9, TRIM35, HIF1A, VEGFA, RIPK2, BID, TRAF1, IFIH1, GCLC, TNF, 1110007C09RIK, NFKBID, ADORA2A, GM14506, HSPA1A, BCL2L1, HSPA1B, NR3C1, CD24A, GCLM, SRC, GM7204, GCH1, HSPA1L, MT…	6.05068e-07
	9	GO:0009611~response to wounding	6.27977e-10	GNA13, TOLLIP, TLR2, GJA1, CXCL11, CXCL10, NOD2, MYD88, CD44, TICAM2, IL1B, NOS2, IL1A, NFKBIZ, LNP, F10, IL27, NLRP3, PLAUR, HIF1A, LOC100045296, LOC640441, F3, PTAFR, KDM6B, LCP1, DCBLD2, CXCL1, CCL3, TNF, CCL2, NFKBID, CXCL3, CXCL2, CXCL9, NINJ1, CD24A, CCL4, CCL7, LOC100045000, TNFRSF1B, MEFV, PROCR, MTPN, THBS1, KLF6, IL6, PLEK, OLR1, MAP2K3, ANXA5, STAT3, SOD2, CCL12, VWF, SLC7A2, HBEGF, ID…	1.12862e-06
12 h	Rank	Term	PValue	Genes	FDR
	1	GO:0006955~immune response	4.37514e-17	LOC100044702, SUSD2, TNFSF15, BNIP3, NFKB2, CXCL11, PRDX1, IL10, CXCL10, LOC100044307, NOD2, OASL1, IL1B, CLEC4D, MX1, MX2, IL1A, ICAM1, GBP5, IL27, NLRP3, OSM, GADD45G, IL12A, IL12B, GBP3, LCP1, GBP2, LOC100044019, CSF3, CXCL1, LOC676708, IL1F9, IFIH1, CCL3, CCL2, TNF, CXCL5, GM14506, CXCL3, CXCL2, ACP5, RSAD2, LOC68395, CCL4, LOC100044020, CCL7, GM7204, LOC100044021, SLC11A1, LOC100045000, TNFR…	7.65222e-14
	2	GO:0009611~response to wounding	2.01688e-12	DCBLD2, CXCL1, CCL3, TNF, CCL2, NFKBID, CXCL5, CCR1, CXCL3, LOC100044702, CXCL2, CXCL11, CD24A, CCL4, CCL7, CXCL10, LOC100045000, SLC11A1, NLRC4, NOD2, TNFRSF1B, SLC1A2, PROCR, CD44, MTPN, IL1B, IL1A, NFKBIZ, IL6, LNP, F10, PLEK, OLR1, IL27, NLRP3, ANXA5, SOD2, PLAUR, ORM1, VWF, SLC7A2, ID3, LCP1	3.52749e-09
	3	GO:0005125~cytokine activity	2.61695e-09	CSF3, CXCL1, IL1F9, CCL3, TNF, CCL2, CXCL5, CXCL3, CXCL2, LOC100044702, TNFSF15, CXCL11, CCL4, CCL7, IL10, CXCL10, LOC100045000, IL1B, IL1A, IL6, IL27, TNFSF9, KITL, OSM, IL12A, IL12B, GDF15	3.86327e-06
	4	GO:0001817~regulation of cytokine production	3.38914e-09	LOC676708, TNF, ADORA2B, STAT5A, LOC100044207, NFKB1, LOC68395, CD24A, IL10, LOC100044020, LOC100044021, LOC100044307, SLC11A1, NOD2, REL, HMOX1, IL1B, CASP1, IL1A, SRGN, H2-Q2, IL6, GM12141, H2-Q1, CD40, NLRP3, H2-Q6, H2-Q7, H2-Q8, POLR3D, H2-Q9, IRF1, RIPK2, HSPD1, LOC100044019	5.92768e-06
	5	GO:0006954~inflammatory response	3.67631e-09	CXCL1, CCL3, TNF, CCL2, NFKBID, CXCL5, CCR1, CXCL3, CXCL2, LOC100044702, CXCL11, CD24A, CCL4, CCL7, CXCL10, LOC100045000, SLC11A1, NLRC4, NOD2, TNFRSF1B, CD44, IL1B, IL1A, NFKBIZ, IL6, OLR1, IL27, NLRP3, ORM1, SLC7A2	6.42996e-06
	6	GO:0006952~defense response	4.88997e-09	LOC100044702, BNIP3, CXCL11, PRDX1, IL10, CXCL10, LOC100044307, NLRC4, NOD2, CD44, IL1B, MX1, MX2, IL1A, NFKBIZ, IL27, NLRP3, RIPK2, LOC100044019, LOC676708, CXCL1, CCL3, IFIH1, TNF, CCL2, NFKBID, CXCL5, GM14506, CCR1, CXCL3, CXCL2, RSAD2, LOC68395, CD24A, CCL4, LOC100044020, CCL7, GM7204, LOC100044021, SLC11A1, LOC100045000, TNFRSF1B, TAP1, GM16439, GM6532, H2-Q2, IL6, IRGM1, OLR1, H2-Q1, MALT1,…	8.55267e-06
	7	GO:0044092~negative regulation of molecular function	7.64431e-09	IRAK2, CAV1, GTPBP4, NFKBID, ADORA2A, HMGCR, STIM2, NFKBIA, HSPA1A, HSPA1B, NLRP3, HSPA1L, NOD2, CDKN1A, GLA, HMOX1, PRKRIP1, DUSP16, GADD45G, IL1B, JAK2, NQO1, GADD45B	1.33701e-05
	8	GO:0042981~regulation of apoptosis	7.4129e-08	LOC100044206, STAT5A, LOC100044207, TNFSF15, BNIP3, GM10053, PRDX1, PNP, IL10, NOD2, NLRC4, CASP4, HMOX1, CASP7, CASP1, IRAK2, CYCS, AARS, GM10108, NLRP3, SERPINB9, RIPK2, TRAF1, TRAF2, IFIH1, GCLC, TNF, NFKBID, ADORA2A, GM14506, HSPA1A, HSPA1B, GCLM, CD24A, SRC, GM7204, GCH1, HSPA1L, TGM2, SKIL, TRAF5, LOC100048270, GM16439, GM6532, COL18A1, IL6, LOC100045925, LOC100045567, MALT1, NIACR1, KITL, …	0.000129653
	9	GO:0043067~regulation of programmed cell death	1.05168e-07	LOC100044206, STAT5A, LOC100044207, TNFSF15, BNIP3, GM10053, PRDX1, PNP, IL10, NOD2, NLRC4, CASP4, HMOX1, CASP7, CASP1, IRAK2, CYCS, AARS, GM10108, NLRP3, SERPINB9, RIPK2, TRAF1, TRAF2, IFIH1, GCLC, TNF, NFKBID, ADORA2A, GM14506, HSPA1A, HSPA1B, GCLM, CD24A, SRC, GM7204, GCH1, HSPA1L, TGM2, SKIL, TRAF5, LOC100048270, GM16439, GM6532, COL18A1, IL6, LOC100045925, LOC100045567, MALT1, NIACR1, KITL, …	0.000183941
24 h	Rank	Term	PValue	Genes	FDR
	1	GO:0006955~immune response	1.2184e-19	CSF3, CXCL1, CCL3, TNF, CCL2, GM14506, CXCL3, SUSD2, OAS3, RSAD2, ACP5, BNIP3, CXCL11, CCL4, CCL7, CXCL10, LOC100045000, PROCR, TAP1, OASL1, MX1, GM6532, GM16439, IL1A, DHX58, IRGM1, IL6, GBP5, IL1RN, MALT1, OAS1B, IL12B, GBP3, GBP2	1.96249e-16
	2	GO:0006952~defense response	3.74648e-10	CXCL1, CCL3, IL6, IRGM1, CCL2, TNF, GM14506, CXCL3, BNIP3, RSAD2, MALT1, CXCL11, CCL4, CD24A, CCL7, CXCL10, LOC100045000, SLC7A2, TAP1, MX1, GM6532, GM16439, DHX58, IL1A	6.0345e-07
	3	GO:0005125~cytokine activity	8.77288e-09	CSF3, CXCL1, IL6, CCL3, TNF, CCL2, CXCL3, CXCL11, CCL4, CCL7, CXCL10, LOC100045000, IL12B, IL1A	1.15413e-05
	4	GO:0008009~chemokine activity	1.0739e-08	CXCL1, LOC100045000, CCL3, CCL2, CXCL3, CXCL11, CCL4, CCL7, CXCL10	1.41278e-05
	5	GO:0042379~chemokine receptor binding	1.30088e-08	CXCL1, LOC100045000, CCL3, CCL2, CXCL3, CXCL11, CCL4, CCL7, CXCL10	1.7114e-05
	6	GO:0006954~inflammatory response	7.3493e-08	CXCL1, CCL3, IL6, TNF, CCL2, CXCL3, CXCL11, CD24A, CCL4, CCL7, CXCL10, LOC100045000, SLC7A2, IL1A	0.000118376
	7	GO:0002694~regulation of leukocyte activation	1.55533e-07	CDKN1A, IL6, ADORA2B, ADORA2A, SLC7A2, LOC100045567, CD274, MALT1, IL12B, CD40, CD24A, PNP	0.000250519
	8	GO:0050865~regulation of cell activation	1.75556e-07	CDKN1A, IL6, ADORA2B, ADORA2A, SLC7A2, LOC100045567, CD274, MALT1, IL12B, CD40, CD24A, PNP	0.00028277
	9	GO:0009611~response to wounding	1.19208e-06	CXCL1, CCL3, IL6, TNF, CCL2, CXCL3, CXCL11, CD24A, CCL4, CCL7, CXCL10, LOC100045000, PROCR, SLC7A2, IL1A	0.00192009
48 h	Rank	Term	PValue	Genes	FDR
	1	GO:0006954~inflammatory response	4.17243e-10	CCL3, CCL2, TNF, S100A8, PTGS2, CCR1, CXCL3, CD40, CCL4, IL10, CCL7, CCRL2, TNFAIP3, IL1A	6.38122e-07
	2	GO:0006955~immune response	5.23552e-09	OSM, CCL3, CCL2, TNF, CCR1, CXCL3, CD274, OASL1, CCL4, CCL7, IL10, IL1A	8.00709e-06
	3	GO:0008285~negative regulation of cell proliferation	1.61194e-06	IFIT3, OSM, VEGFC, TNF, ADORA2B, PTGS2, HMOX1, RAPGEF2, SLFN1, IL10, IL1A	0.00246523
	4	GO:0070098~chemokine-mediated signaling pathway	1.94784e-06	CCL3, CCL2, CCR1, CXCL3, CCL4, CCL7	0.00297895
	5	GO:0050729~positive regulation of inflammatory response	3.84529e-06	CCL3, CCL2, TNF, S100A8, CCL4, CCL7	0.00588074
	6	GO:0070374~positive regulation of ERK1 and ERK2 cascade	6.66582e-06	CCL3, CCL2, HMGCR, CCR1, RAPGEF2, CCL4, CCL7, IL1A	0.0101941
	7	GO:0006935~chemotaxis	2.9387e-07	CCRL2, CCL3, CCL2, S100A8, CCR1, CXCL3, CCL4, CCL7	0.000449438

## Sheet: S3b
	Supplementary Table S3b Gene ontology analysis of down-regulated protein coding genes in Mtb-infected macrophages
4 h	Rank	Term	PValue	Genes	FDR
	1	GO:0030695~GTPase regulator activity	1.93943e-07	FGD2, LOC100044325, GPSM3, SIPA1, MAP4K2, MAP4K1, ARHGAP18, LOC677640, LOC100048756, ARHGAP15, ADAP1, RGL2, PLEKHG3, HMHA1, SMAP2, DOCK2, TBC1D17, TBC1D14, SH3D20, RASA3, VPS39, FBXO8, FGD3, EIF2B4, ARHGAP9, FGD4, VAV3, MADD, ARHGEF6, RAB3IL1, ARHGAP27, RGS18, DOCK8, VAV2, WAS, RGS14, RGS2, OPHN1, SH3BP1	0.000291515
	2	GO:0060589~nucleoside-triphosphatase regulator activity	2.86359e-07	FGD2, LOC100044325, GPSM3, SIPA1, MAP4K2, MAP4K1, ARHGAP18, LOC677640, LOC100048756, ARHGAP15, ADAP1, RGL2, PLEKHG3, HMHA1, SMAP2, DOCK2, TBC1D17, TBC1D14, SH3D20, RASA3, VPS39, FBXO8, FGD3, EIF2B4, ARHGAP9, FGD4, VAV3, MADD, ARHGEF6, RAB3IL1, ARHGAP27, RGS18, DOCK8, VAV2, WAS, RGS14, RGS2, OPHN1, SH3BP1	0.000430425
12 h	Rank	Term	PValue	Genes	FDR
	1	GO:0010876~lipid localization	1.01744e-05	GM2A, TNRC18, OSBPL9, APOC2, ABCG1, GLTP, P2RX7, APOE, OSBPL11, PLTP, CROT, ATP8A1, B4GALNT1	0.0171883
	2	GO:0006334~nucleosome assembly	1.47494e-05	HIST2H2AA2, HIST1H2AB, HIST1H2AC, HIST1H2AF, HIST1H2AG, HIST1H2AD, HIST1H2AE, HIST2H3C2, HIST2H3C1, GM11276, HIST2H2AA1, HIST1H2BK, CENPA, GM12260, HIST1H2BB, HIST2H3B, HIST1H1A, HIST1H3A, HIST1H2AI, HIST1H3B, HIST1H2AH, HIST1H3C, HIST1H3D, HIST1H2AK, HIST1H3E, HIST1H3F, HIST1H3G, SMARCA2, HIST1H2AO, HIST1H3H, HIST1H2AN, HIST1H3I	0.0249162
	3	GO:0031497~chromatin assembly	1.84251e-05	HIST2H2AA2, HIST1H2AB, HIST1H2AC, HIST1H2AF, HIST1H2AG, HIST1H2AD, HIST1H2AE, HIST2H3C2, HIST2H3C1, GM11276, HIST2H2AA1, HIST1H2BK, CENPA, GM12260, HIST1H2BB, HIST2H3B, HIST1H1A, HIST1H3A, HIST1H2AI, HIST1H3B, HIST1H2AH, HIST1H3C, HIST1H3D, HIST1H2AK, HIST1H3E, HIST1H3F, HIST1H3G, SMARCA2, HIST1H2AO, HIST1H3H, HIST1H2AN, HIST1H3I	0.0311246
	4	GO:0034728~nucleosome organization	2.05375e-05	HIST2H2AA2, HIST1H2AB, HIST1H2AC, HIST1H2AF, HIST1H2AG, HIST1H2AD, HIST1H2AE, HIST2H3C2, HIST2H3C1, GM11276, HIST2H2AA1, HIST1H2BK, CENPA, GM12260, HIST1H2BB, HIST2H3B, HIST1H1A, HIST1H3A, HIST1H2AI, HIST1H3B, HIST1H2AH, HIST1H3C, HIST1H3D, HIST1H2AK, HIST1H3E, HIST1H3F, HIST1H3G, SMARCA2, HIST1H2AO, HIST1H3H, HIST1H2AN, HIST1H3I	0.0346925
	5	GO:0065004~protein-DNA complex assembly	2.05375e-05	HIST2H2AA2, HIST1H2AB, HIST1H2AC, HIST1H2AF, HIST1H2AG, HIST1H2AD, HIST1H2AE, HIST2H3C2, HIST2H3C1, GM11276, HIST2H2AA1, HIST1H2BK, CENPA, GM12260, HIST1H2BB, HIST2H3B, HIST1H1A, HIST1H3A, HIST1H2AI, HIST1H3B, HIST1H2AH, HIST1H3C, HIST1H3D, HIST1H2AK, HIST1H3E, HIST1H3F, HIST1H3G, SMARCA2, HIST1H2AO, HIST1H3H, HIST1H2AN, HIST1H3I	0.0346925
	6	GO:0006869~lipid transport	2.72421e-05	P2RX7, TNRC18, GM2A, OSBPL9, APOE, APOC2, OSBPL11, ABCG1, PLTP, CROT, GLTP, ATP8A1	0.0460155
	7	GO:0008047~enzyme activator activity	2.89235e-05	LOC100044325, GM2A, SIPA1, APOC2, ARHGAP18, LOC677640, RGS18, LOC100048756, TIMP2, ARHGAP15, HMHA1, DOCK2, APOE, TBC1D14, ALOX5AP, STARD8, OPHN1, RASA3, SH3BP1, ARHGAP9	0.0416078
24 h	Rank	Term	PValue	Genes	FDR
	1	GO:0006334~nucleosome assembly	1.08809e-14	HIST1H2AB, HIST2H2AA2, HIST1H2AC, HIST1H2AF, HIST1H2AG, HIST1H2AD, HIST1H2AE, GM13646, HIST2H3C2, HIST2H3C1, GM11277, GM11276, HIST2H2AA1, HIST1H2BN, HIST1H2BK, HIST1H2BL, HIST1H2BJ, H2AFX, GM12260, HIST2H3B, HIST1H1B, HIST1H2BF, LOC100046213, HIST1H1A, HIST1H3A, HIST1H2AI, HIST1H3B, HIST1H2AH, HIST1H3C, HIST1H3D, HIST1H3E, HIST1H3F, HIST1H3G, HIST1H2AO, HIST1H3H, HIST1H2AN, HIST1H3I	1.34004e-11
	2	GO:0031497~chromatin assembly	1.37493e-14	HIST1H2AB, HIST2H2AA2, HIST1H2AC, HIST1H2AF, HIST1H2AG, HIST1H2AD, HIST1H2AE, GM13646, HIST2H3C2, HIST2H3C1, GM11277, GM11276, HIST2H2AA1, HIST1H2BN, HIST1H2BK, HIST1H2BL, HIST1H2BJ, H2AFX, GM12260, HIST2H3B, HIST1H1B, HIST1H2BF, LOC100046213, HIST1H1A, HIST1H3A, HIST1H2AI, HIST1H3B, HIST1H2AH, HIST1H3C, HIST1H3D, HIST1H3E, HIST1H3F, HIST1H3G, HIST1H2AO, HIST1H3H, HIST1H2AN, HIST1H3I	1.69531e-11
	3	GO:0065004~protein-DNA complex assembly	1.53437e-14	HIST1H2AB, HIST2H2AA2, HIST1H2AC, HIST1H2AF, HIST1H2AG, HIST1H2AD, HIST1H2AE, GM13646, HIST2H3C2, HIST2H3C1, GM11277, GM11276, HIST2H2AA1, HIST1H2BN, HIST1H2BK, HIST1H2BL, HIST1H2BJ, H2AFX, GM12260, HIST2H3B, HIST1H1B, HIST1H2BF, LOC100046213, HIST1H1A, HIST1H3A, HIST1H2AI, HIST1H3B, HIST1H2AH, HIST1H3C, HIST1H3D, HIST1H3E, HIST1H3F, HIST1H3G, HIST1H2AO, HIST1H3H, HIST1H2AN, HIST1H3I	1.88738e-11
	4	GO:0034728~nucleosome organization	1.53437e-14	HIST1H2AB, HIST2H2AA2, HIST1H2AC, HIST1H2AF, HIST1H2AG, HIST1H2AD, HIST1H2AE, GM13646, HIST2H3C2, HIST2H3C1, GM11277, GM11276, HIST2H2AA1, HIST1H2BN, HIST1H2BK, HIST1H2BL, HIST1H2BJ, H2AFX, GM12260, HIST2H3B, HIST1H1B, HIST1H2BF, LOC100046213, HIST1H1A, HIST1H3A, HIST1H2AI, HIST1H3B, HIST1H2AH, HIST1H3C, HIST1H3D, HIST1H3E, HIST1H3F, HIST1H3G, HIST1H2AO, HIST1H3H, HIST1H2AN, HIST1H3I	1.88738e-11
	5	GO:0006323~DNA packaging	1.61673e-13	HIST1H2AB, HIST2H2AA2, HIST1H2AC, HIST1H2AF, HIST1H2AG, HIST1H2AD, HIST1H2AE, GM13646, HIST2H3C2, HIST2H3C1, GM11277, GM11276, HIST2H2AA1, HIST1H2BN, HIST1H2BK, HIST1H2BL, HIST1H2BJ, H2AFX, GM12260, HIST2H3B, HIST1H1B, HIST1H2BF, LOC100046213, HIST1H1A, HIST1H3A, HIST1H2AI, HIST1H3B, HIST1H2AH, HIST1H3C, HIST1H3D, HIST1H3E, HIST1H3F, HIST1H3G, HIST1H2AO, HIST1H3H, HIST1H2AN, HIST1H3I	1.99107e-10
	6	GO:0006333~chromatin assembly or disassembly	3.02446e-13	HIST1H2AB, HIST2H2AA2, HIST1H2AC, HIST1H2AF, HIST1H2AG, HIST1H2AD, HIST1H2AE, GM13646, HIST2H3C2, HIST2H3C1, GM11277, GM11276, HIST2H2AA1, HIST1H2BN, HIST1H2BK, HIST1H2BL, HIST1H2BJ, H2AFX, GM12260, HIST2H3B, HIST1H1B, HIST1H2BF, LOC100046213, HIST1H1A, HIST1H3A, HIST1H2AI, HIST1H3B, HIST1H2AH, HIST1H3C, HIST1H3D, HIST1H3E, HIST1H3F, HIST1H3G, HIST1H2AO, HIST1H3H, HIST1H2AN, HIST1H3I	3.72513e-10
	7	GO:0034622~cellular macromolecular complex assembly	1.24576e-12	HIST1H2AB, HIST2H2AA2, HIST1H2AC, MTSS1, HIST1H2AF, HIST1H2AG, HIST1H2AD, HIST1H2AE, GM13646, HIST2H3C2, HIST2H3C1, GM11277, GM11276, HIST2H2AA1, HIST1H2BN, HIST1H2BK, HIST1H2BL, HIST1H2BJ, H2AFX, GM12260, HIST2H3B, HIST1H1B, HIST1H2BF, LOC100046213, HIST1H1A, HIST1H3A, HIST1H2AI, HIST1H3B, HIST1H2AH, HIST1H3C, HIST1H3D, HIST1H3E, HIST1H3F, HIST1H3G, HIST1H2AO, HIST1H3H, HIST1H2AN, HIST1H3I	1.53448e-09
	8	GO:0034621~cellular macromolecular complex subunit organization	3.72997e-12	HIST1H2AB, HIST2H2AA2, HIST1H2AC, MTSS1, HIST1H2AF, HIST1H2AG, HIST1H2AD, HIST1H2AE, GM13646, HIST2H3C2, HIST2H3C1, GM11277, GM11276, HIST2H2AA1, HIST1H2BN, HIST1H2BK, HIST1H2BL, HIST1H2BJ, H2AFX, GM12260, HIST2H3B, HIST1H1B, HIST1H2BF, LOC100046213, HIST1H1A, HIST1H3A, HIST1H2AI, HIST1H3B, HIST1H2AH, HIST1H3C, HIST1H3D, HIST1H3E, HIST1H3F, HIST1H3G, HIST1H2AO, HIST1H3H, HIST1H2AN, HIST1H3I	4.59444e-09
	9	GO:0065003~macromolecular complex assembly	6.6924e-11	HIST1H2AB, HIST2H2AA2, HIST1H2AC, MTSS1, HIST1H2AF, HIST1H2AG, HIST1H2AD, HIST1H2AE, GM13646, HIST2H3C2, HIST2H3C1, GM11277, GM11276, HIST2H2AA1, HIST1H2BN, HIST1H2BK, HIST1H2BL, HIST1H2BJ, H2AFX, GM12260, HIST2H3B, HIST1H1B, HIST1H2BF, LOC100046213, HIST1H1A, HIST1H3A, HIST1H2AI, HIST1H3B, HIST1H2AH, HIST1H3C, HIST1H3D, HIST1H3E, HIST1H3F, HIST1H3G, HIST1H2AO, HIST1H3H, HIST1H2AN, HIST1H3I	8.24335e-08

## Sheet: S3c
	Supplementary Table S3c Gene ontology analysis of up-regulated protein coding genes in IFNγ-stimulated macrophages
4 h	Rank	Term	PValue	Genes	FDR
	1	GO:0006955~immune response	1.98271e-11	GBP8, CIITA, GBP6, IRGM1, GBP5, IL27, IL1RN, CXCL9, CXCL11, CXCL10, LOC100045000, TNFSF10, TAP2, TAP1, GBP10, EG634650, TGTP1, TGTP2, FAS, GBP4, GBP3, GBP2	2.95478e-08

## Sheet: S3d
	Supplementary Table S3d Gene ontology analysis of differentially expressed protein coding genes specifically in IFNγ_Mtb
Up at 4 h	Rank	Term	PValue	Genes	FDR
	1	GO:0002376~immune system process	3.2129e-10	C3, PML, SAMHD1, GBP2B, H2-Q7, LGALS9, MARCO, IFIT3, TRIM56, NOD1, OASL2, IIGP1, TRAF6, RNF135, TAPBPL, DHX58, ZBP1, ADAR	4.87865e-07
	2	GO:0051607~defense response to virus	9.30787e-09	IFIT3, TRIM56, OASL2, TRIM34A, PML, SAMHD1, GBP2B, DHX58, STAT2, H2-Q9, ZBP1, ADAR	1.41336e-05
	3	GO:0035458~cellular response to interferon-beta	2.17607e-07	IFIT3, F830016B08RIK, IIGP1, GM5431, STAT1, GBP2B, IFI203	0.000330427
	4	GO:0045087~innate immune response	9.23116e-06	C3, PML, SAMHD1, MARCO, IFIT3, TRIM56, NOD1, OASL2, IIGP1, RNF135, DHX58, ZBP1, ADAR	0.0140162
	Rank	Term	PValue	Genes	FDR
Up at 12 h	1	GO:0006096~glycolytic process	2.52061e-10	PKM, ALDOART1, ALDOA, TPI1, PFKL, ENO2, PGAM1, HK1, PGK1, GAPDH, ENO1	4.26587e-07
	2	GO:0098609~cell-cell adhesion	3.67936e-06	ALDOA, LDHA, BSG, YWHAZ, PPME1, CNN3, STAT1, LARP1, EIF4G2, BAG3, IST1, NDRG1, YKT6, AHSA1, ENO1	0.00622674
	3	GO:0051591~response to cAMP	2.08592e-05	BSG, BRAF, PTK2B, CREM, RELA, PER1, STAT1, FOSL1	0.035296
	4	GO:0051607~defense response to virus	2.47389e-05	SLFN9, TRIM34A, CXCL9, PML, SLFN8, SAMHD1, TRIM25, GBP2B, STAT2, IFIT2, BNIP3L, ADAR, ZBP1	0.0418598
Up at 24 h	Rank	Term	PValue	Genes	FDR
	1	GO:0002376~immune system process	9.34617e-08	H2-K1, IFIH1, ZC3HAV1, TBK1, IL27, CSF1, KLRK1, SAMHD1, CLEC4N, PSMB9, DDX58, NOD2, NOD1, CASP4, NAIP2, IRF1, EIF2AK2, RNF135, TAPBPL, ADAR	0.000150876
	2	GO:0043123~positive regulation of I-kappaB kinase/NF-kappaB signaling	1.17939e-06	TRAF2, PELI1, TNFSF10, NOD2, NOD1, BC031181, ZC3HAV1, TBK1, GOLT1B, UBD, CLEC4N, RNF31	0.00190388
	3	GO:0051607~defense response to virus	3.61877e-06	DDX58, IFIH1, ZC3HAV1, TBK1, DDX60, CXCL9, IRF1, SLFN8, SAMHD1, EIF2AK2, STAT2, ADAR	0.00584165
	4	GO:0045087~innate immune response	3.73135e-06	IFIH1, ZC3HAV1, TBK1, IL27, CSF1, KLRK1, SAMHD1, TRIM21, CLEC4N, DDX58, NOD2, NOD1, CASP4, NAIP2, IRF1, EIF2AK2, RNF135, ADAR	0.00602338
	5	GO:0009615~response to virus	5.3307e-06	DDX58, HYAL1, IFIH1, ZC3HAV1, DDX60, TGTP1, TGTP2, EIF2AK2, ADAR	0.00860505
	6	GO:0018401~peptidyl-proline hydroxylation to 4-hydroxy-L-proline	2.88328e-05	P4HB, P4HA2, P4HA1, EGLN3	0.0465348
Up at 48 h	Rank	Term	PValue	Genes	FDR
	1	GO:0002376~immune system process	6.00722e-14	IL1F9, IFIH1, ZC3HAV1, KLRK1, OAS3, PML, CD1D1, CASP4, SQSTM1, TAP2, OASL2, TAP1, MX2, H2-K1, IRGM1, GBP5, BST2, HERC6, SAMHD1, CLEC4N, PSMB9, IFIT2, IFIT1, CD86, OAS1B, C1RL, IRF1, H2-T23, TAPBPL, RNF135	9.84879e-11
	2	GO:0009615~response to virus	4.00057e-13	ODC1, HYAL1, IFIH1, HYAL3, BST2, ZC3HAV1, OAS3, IFIT2, IFIT1, NPC2, OASL2, DDX60, OAS1B, TGTP1, TGTP2, MX2	6.55931e-10
	3	GO:0051607~defense response to virus	1.21869e-10	IFIH1, ZC3HAV1, BST2, TRIM34A, OAS3, CXCL9, PML, SLFN8, SAMHD1, STAT2, IFIT2, CD86, IFIT1, OASL2, DDX60, OAS1B, IRF1, MX2	1.99837e-07
	4	GO:0034341~response to interferon-gamma	4.06419e-08	SLC11A1, CD86, BST2, CXCL16, UBD, TGTP1, TGTP2, TRIM21	6.6643e-05
	5	GO:0045087~innate immune response	1.32637e-07	IL1F9, IRGM1, IFIH1, BST2, ZC3HAV1, HERC6, KLRK1, OAS3, PML, SAMHD1, CD1D1, TRIM21, CLEC4N, IFIT2, IFIT1, CASP4, OASL2, OAS1B, C1RL, IRF1, RNF135, MX2	0.000217493
Down at 12 h	Rank	Term	PValue	Genes	FDR
	1	GO:0055114~oxidation-reduction process	1.13918e-09	MRPS36, XDH, NDUFB5, NDUFB7, NDUFB8, GFER, UQCR10, UQCR11, SPR, HSD17B4, ETFB, NDUFB11, NDUFB10, PTGR2, ACADM, NDUFA6, NDUFC2, ALDH16A1, NDUFA12, DHRS7, BLVRA, NDUFV3, ADO, AKR1B3, DCXR, MDH1	1.73806e-06
Down at 24 h	Rank	Term	PValue	Genes	FDR
	1	GO:0016310~phosphorylation	2.08846e-06	PFKFB4, FGR, CSNK1G2, STK10, AK3, SGMS1, NAGK, CKB, MAST3, AKT1, PNKP, NME3, RPS6KA1, ILK, CERK, GUK1, INSR, ADCK5	0.00330259
	2	GO:0006629~lipid metabolic process	2.93382e-05	CYB5R1, TBXAS1, LPGAT1, FADS1, CERS5, ADIPOR1, SGMS1, ASAH1, PNPLA7, LPCAT1, PLCG2, H2-KE6, KDSR, HADH	0.0463846
Down at 48 h	Rank	Term	PValue	Genes	FDR
	1	GO:0006897~endocytosis	1.81618e-06	MRC1, CSNK1G2, SNX5, MYO1E, ITSN1, DAB2, AP2A2, FNBP1, TFRC, RAB34, RAB11B, SORT1, EPN1, SH3GL1	0.00304253
	2	GO:0030316~osteoclast differentiation	2.68367e-06	TNFRSF11A, TFRC, MAPK14, MITF, FOXP1, TRF, CSF1R	0.00449574

## Sheet: S3e
	Supplementary Table S3e Gene ontology analysis of differentially expressed protein coding genes specifically in IL-4/IL-13_Mtb
Up at 4 h	Rank	Term	PValue	Genes	FDR
	1	GO:0015991~ATP hydrolysis coupled proton transport	1.51008e-06	TCIRG1, ATP6V1A, ATP6V0E, ATP6V0A1, ATP1A1, ATP6V1B2, ATP6V0B	0.00250679
Up at 12 h	Rank	Term	PValue	Genes	FDR
	1	GO:0042273~ribosomal large subunit biogenesis	7.35557e-07	WDR74, EBNA1BP2, NOP16, NIP7, NPM1, RPL26, YAE1D1	0.00120065
	2	GO:1904874~positive regulation of telomerase RNA localization to Cajal body	1.32757e-06	TCP1, CCT8, CCT2, CCT6A, RUVBL1, NHP2	0.00216697
	3	GO:0006364~rRNA processing	1.47587e-06	EBNA1BP2, RRP15, UTP6, UTP15, RPL26, EXOSC3, DDX21, EXOSC1, UTP20, NHP2, RPS7, NSA2	0.00240905
	4	GO:0006457~protein folding	1.20046e-05	GRPEL2, GRPEL1, TCP1, CCT8, PFDN4, VBP1, TBCE, HSPE1, CCT2, CCT6A, DNAJB6	0.0195934
Up at 24 h	Rank	Term	PValue	Genes	FDR
	1	GO:0006457~protein folding	5.54065e-08	CCT7, GRPEL1, PFDN1, CCT8, AARS, HSPE1, CCT2, CCT6A, HSPD1, PDIA4, CALR, HSPA9	8.66947e-05
	2	GO:0006412~translation	9.29047e-08	AIMP2, AARS, RPL26, RPL27A, MRPS10, RPS15A, EPRS, RPS7, RPS3A1, RPL30, MRPL21, MRPS18B, SLC25A25, RARS, EIF4A1, RPS13, RPS11, NHP2, SLC25A43	0.000145368
	3	GO:0006364~rRNA processing	4.34844e-06	RCL1, EBNA1BP2, UTP18, RRP7A, RPL26, EXOSC1, RRP9, NHP2, RPS7, NSA2	0.0068038
	4	GO:1904874~positive regulation of telomerase RNA localization to Cajal body	1.13857e-05	CCT7, CCT8, CCT2, CCT6A, NHP2	0.0178137
Up at 48 h	Rank	Term	PValue	Genes	FDR
	1	GO:0032496~response to lipopolysaccharide	1.2635e-05	PPBP, PENK, TNFRSF26, CXCL2, EDN1, IL12A, PF4, HSPD1, LGALS9	0.0196386
	2	GO:0006955~immune response	1.83584e-05	LAT, CCL22, FCGR2B, PPBP, TNFRSF26, CXCL2, SUSD2, IL12A, PF4, CCL17	0.0285334
Down at 24 h	Rank	Term	PValue	Genes	FDR
	1	GO:0000122~negative regulation of transcription from RNA polymerase II promoter	1.96467e-07	BACH1, MAF, ATF7IP, TXNIP, CIITA, MEF2A, HIST1H1C, HIST2H3C2, HIST2H3C1, SKI, FOXO3, TCF7L2, FOXP1, ATXN1, EP300, TRPS1, IGBP1, IRF8, PHF21A, BCL6, HIST1H3E, PIAS1, HIST1H3F	0.00031493
	2	GO:0002376~immune system process	8.46802e-07	LST1, LYN, TLR13, TNFRSF13B, UNC93B1, MAP4K2, SEC14L1, TLR9, DCLRE1C, TMEM173, TICAM2, PSTPIP1, BCL6, INPP5D, THEMIS2, TEC	0.00135739
	3	GO:0006334~nucleosome assembly	2.69961e-06	HIST1H2BB, HIST1H1C, HIST1H2BH, HIST2H3C2, HIST2H3C1, HIST1H3E, HIST1H3F, HIST1H2BQ, HIST1H2BR	0.00432729
	4	GO:0045944~positive regulation of transcription from RNA polymerase II promoter	3.02244e-05	BACH1, MAF, CIITA, MEF2A, LDB1, ATAD2, SKI, FOXO3, HLTF, LPIN2, TCF7L2, FOXP1, TLR9, ATXN1, DCAF6, TMEM173, EP300, S1PR1, NCOA3, ARRB1, IGBP1, POU2F2, PPP3CA	0.0484376
Down at 48 h	Rank	Term	PValue	Genes	FDR
	1	GO:0006334~nucleosome assembly	1.80578e-18	HIST1H2BB, HIST1H2BF, HIST1H1A, HIST1H2BN, HIST1H2BK, HIST1H2BL, HIST1H3A, HIST1H2BJ, HIST1H3B, HIST1H3C, HIST1H3D, HIST1H3G, HIST1H3H, HIST1H3I	2.45364e-15
	2	GO:0006342~chromatin silencing	1.95837e-17	HIST1H2AB, HIST1H2AP, HIST1H2AC, TNRC18, HIST1H2AG, HIST1H2AD, HIST1H2AE, HIST1H2AI, HIST1H2AH, HIST1H2AK, HIST1H2AO, HIST1H2AN	2.66097e-14
	3	GO:0060968~regulation of gene silencing	7.09282e-13	HIST1H3A, HIST1H3B, HIST1H3C, HIST1H3D, HIST1H3G, HIST1H3H, HIST1H3I	9.63807e-10
	4	GO:0032776~DNA methylation on cytosine	3.59354e-10	HIST1H3A, HIST1H3B, HIST1H3C, HIST1H3D, HIST1H3G, HIST1H3H, HIST1H3I	4.8828e-07
	5	GO:0045815~positive regulation of gene expression, epigenetic	4.38252e-10	HIST1H3A, HIST1H3B, HIST1H3C, HIST1H3D, HIST1H3G, HIST1H3H, HIST1H3I	5.95484e-07
	6	GO:0006335~DNA replication-dependent nucleosome assembly	4.38252e-10	HIST1H3A, HIST1H3B, HIST1H3C, HIST1H3D, HIST1H3G, HIST1H3H, HIST1H3I	5.95484e-07
	7	GO:0051290~protein heterotetramerization	4.12081e-09	HIST1H3A, HIST1H3B, HIST1H3C, HIST1H3D, HIST1H3G, HIST1H3H, HIST1H3I	5.59923e-06
	8	GO:0000183~chromatin silencing at rDNA	1.09328e-08	HIST1H3A, HIST1H3B, HIST1H3C, HIST1H3D, HIST1H3G, HIST1H3H, HIST1H3I	1.48552e-05
	9	GO:0002227~innate immune response in mucosa	3.50969e-07	HIST1H2BN, HIST1H2BK, HIST1H2BL, HIST1H2BF, HIST1H2BJ	0.000476885
	10	GO:0098792~xenophagy	4.85567e-07	HIST1H3A, HIST1H3B, HIST1H3C, HIST1H3D, HIST1H3G, HIST1H3H, HIST1H3I	0.000659772
