# Supplementary material for: Transcriptional landscape of Mycobacterium tuberculosis infection in macrophages
Source: Sci Rep. 2018 Apr 30;8:6758. doi: 10.1038/s41598-018-24509-6 (PMC5928056; doi:10.1038/s41598-018-24509-6)
Supplement: Supplementary file 5 — Supplementary Table S4 [file 41598_2018_24509_MOESM5_ESM.xlsx]

## Sheet: S4a
	Supplementary Table S4a Up-regulated protein coding genes in IFNγ_Mtb
							Expression (TPM)									K mean
				Fold Change (log FC)			Unstimulated				IFNγ stimulation and M.tuberculosis infection				Transcription	Cluster
	Gene ID	Symbol	4h	12h	24h	48h	4h	12h	24h	48h	4h	12h	24h	48h	Factor	Number
	68480	1110007C09Rik	1.36*	0.9	0.77	0.1	119.51	144.33	181.17	213.54	314.09	255.21	299.99	226.46		2
	67388	1110008F13Rik	0.13	0.79	1.24*	0.98	191.99	180.93	189.16	197.14	216.61	303.15	436.19	381.93		1
	117171	1110038F14Rik	2.30*	2.09*	1.97*	1.93*	34.42	33.45	32.16	28.18	174.01	136.08	122.39	107.25		2
	74152	1300002K09Rik	1.69	2.65*	3.55*	3.31*	4.16	4.79	3.3	5.35	15.39	29.28	35.7	44.7		1
	68949	1500012F01Rik	-0.23	-0.92	0.23	2.49*	276.65	268.07	187.06	105.63	253.43	138.11	215.15	599.62		1
	74211	1700017B05Rik	1.36*	2.18*	0.4	0.4	31.56	36.05	39.7	48.74	90.17	156.31	50.62	62.07		4
	76633	1700112E06Rik	-0.14	0.16	0.52	1.31*	54.48	49.68	53.17	38.69	50.53	51.45	73.16	94.88		1
	72056	1810055G02Rik	1.05	1.20*	1.12	1.04	9.59	9.1	8	7.88	18.25	20.24	16.4	14.71		2
	70133	2210406H18Rik	2.32*	0.58	0.73	0.71	5.17	6.98	5.58	2.94	28.4	11.45	8.48	3.57		5
	217732	2310044G17Rik	1.53*	1.13	0.59	0.65	25.57	38.76	31.36	34.09	82.9	81.94	46.57	53.97		4
	72190	2510009E07Rik	2.07*	-0.15	0.94	0.39	5.11	7.46	4.89	7.44	24.63	5.31	8.76	9.3		5
	66520	2610001J05Rik	0.61	0.64	1.38*	1.68*	6.88	5.81	8.22	7.19	9.18	9.82	21.17	23.32		1
	67246	2810474O19Rik	1.72*	0.82	1.13	1.16	76.29	73.04	63.08	56.68	265.8	122.37	133.22	126.92		3
	68204	2900060B14Rik	1.53*	-0.15	0.18	-0.18	24.24	34.5	27.42	32.57	69.22	31.63	29.82	28.13		5
	66598	3110001I22Rik	1.85*	1.47*	1.14*	0.72	32.04	29.06	24.89	27.98	122.07	76.77	51.75	43.83		4
	76482	3110002H16Rik	0.32	1.05*	0.61	-0.01	23.28	25.54	25.76	32.16	32.65	50.03	38.28	31.34		2
	67290	3110040N11Rik	-0.82	-0.34	0.86	1.24*	17.84	19.25	15.95	12.83	9.09	14.85	28.69	32.12		1
	73205	3110043O21Rik	2.15*	2.23*	1.61*	1.33*	21.86	19.74	19.81	21.15	101.82	88.23	57.47	51.3		2
	67609	4930453N24Rik	1.38*	0.83	0.53	0.3	17.05	18.66	19.9	25.36	50.59	32.68	28.5	30.96		4
	71086	4933412E12Rik	1.79*	1.39*	1.53	1.63	11.38	11.04	8.95	10.61	41.17	27.17	23.32	28.72		2
	68190	5330426P16Rik	2.16*	1.79*	1.03	0.75	31.37	34.5	41.02	42.89	146.12	115.19	80.33	69.5		2
	70617	5730508B09Rik	3.51*	2.83*	2.60*	1.88*	17.61	15.68	13.56	14.57	201.61	104.91	76.84	49.87		3
	230279	6330416G13Rik	0.1	0.07	0.46	1.35*	21.51	17.45	17.29	10.42	21.14	18.5	21.86	24.73		3
	76220	6530402F18Rik	3.40*	3.80*	2.95*	1.72	2.64	2.51	3.8	3.76	25.51	31.97	24.38	9.25		2
	320019	7530420F21Rik	8.05*	10.07*	8.88	6.25	0.02	0	0	0	23.64	25.95	11.32	1.98		2
	329562	A530013C23Rik	2.73*	3.35*	1.34	1.64	5.71	3.56	6.2	6.09	42.44	34.98	16.22	17.66		2
	213438	A630033H20Rik	3.50*	3.96*	2.11*	1.42*	9.36	8.38	10.49	10.47	112.13	125.47	42.44	29.09		2
	320770	A630072M18Rik	5.52*	2.54	-0.01	-0.6	0.71	1.74	1.72	2.88	53.44	9.39	2.25	2.31		4
	433470	AA467197	7.66*	7.69*	7.05*	5.75*	2.45	1.22	1.72	1.65	461.83	227.48	210.3	80.66		2
	234734	Aars	1.47*	1.61*	0.93	0.71	42.67	40.41	36.96	38.36	118.17	118.62	67.46	61.15		3
	17250	Abcc1	2.40*	1.77*	1.03	0.74	107.62	121.72	142.73	131.47	588.13	397.14	282.99	219		4
	27416	Abcc5	1.90*	2.38*	1.4	0.97	62.08	75.49	82.59	94.34	246.75	383.18	213.91	185.31		2
	27407	Abcf2	0.04	1.17*	0.74	0.52	13.91	11.11	11.45	14.52	13.54	24.81	19.14	19.98		1
	193742	Abhd16a	1.05*	0.41	0.01	-0.06	32.17	33.61	41.09	33.62	65.22	41.02	40.29	32.6		5
	226016	Abhd17b	1.34*	1.98*	0.43	0.33	19.15	19.23	20.02	17	55.25	72.79	26.63	20.9		4
	70178	Abhd17c	2.84*	1.45*	1.22	0.3	11.65	21.07	22.67	27.5	85.14	52.69	51.6	33.61		4
	11308	Abi1	1.36*	0.46	-0.1	-0.54	79.36	88.75	90.14	94.37	209.5	115.93	81.08	64.15		5
	329165	Abi2	0.73	1.52*	-0.2	-0.75	15.73	13.07	13.33	13.21	28.12	36.38	11.46	7.99		5
	109934	Abr	1.86*	2.02*	1.27*	0.89	36.22	44.47	47.91	51.23	140.35	170.12	111.26	92.88		2
	73112	Abracl	2.20*	1.33*	0.4	-0.29	71.25	73.04	65.46	80.63	346.95	178.9	84.16	65.37		5
	99382	Abtb2	5.76*	4.12*	3.87	2.61	1.09	1.79	1.47	2.16	40.13	27.11	17.66	7.61		2
	170760	Acbd3	2.02*	1.62*	1.32*	0.74	41.55	51.25	43.2	44.11	180.92	152.81	104.95	74.03		4
	56360	Acot9	1.85*	1.01	-0.14	-0.4	14.77	14.97	17.28	15.41	50.39	29.79	14.56	11.67		5
	11433	Acp5	1.63*	2.05*	2.25*	1.99	24.41	13.53	14.58	17.83	78.06	57.49	66.71	69.7		2
	56318	Acpp	5.25*	7.39*	8.43*	6.69*	1.14	1.58	1.57	4.51	31.93	200.97	389.3	381.61		1
	14081	Acsl1	2.60*	3.05*	2.41	2	295.08	364.77	476.65	501.73	1907.76	3015.96	2554.43	2054.34		2
	50790	Acsl4	1.78*	1.55*	0.63	0.32	94.81	92.93	107.24	119.82	334	261.61	160.51	147.48		4
	109711	Actn1	1.25*	1.17	-0.01	-0.2	58.37	63.27	60.68	70.76	147.98	137.09	58.04	60.84		5
	11479	Acvr1b	1.38*	0.89	0.55	0.16	22.76	21.37	29.72	26.05	60.48	36.84	41.83	28.31		4
	11504	Adamts1	6.26*	5.38*	3.51*	1.7	1.59	3.31	3	9.44	128.38	126.17	31.07	28.94		2
	56417	Adar	1.24*	1.11*	1.20*	1.1	102.21	79.55	62.98	54.88	249.76	165.6	138.71	114.5		3
	67426	Adck3	1.73*	1.52	0.26	0.62	5.36	7.39	5.36	8.59	22.1	21.95	5.82	11.94		4
	11529	Adh7	2.25	8.29*	9.03	5.33	0	0.2	0	0.04	8.12	35.16	12.31	4.04		2
	11535	Adm	6.37*	8.74*	6.95*	3.97	0.16	0.12	0.32	1.07	35.11	97.6	49.69	9.46		2
	11540	Adora2a	5.16*	5.31*	5.00*	5.00*	2.63	2.29	1.89	1.73	61.07	77.25	37.11	23.76		2
	11541	Adora2b	4.86*	4.93*	4.05*	2.86*	4.25	4.36	6.56	6.67	134.9	139.92	107.44	49.29		2
	11549	Adra1a	1.46*	1.18*	0.76	1.09	24.75	35.91	34.04	42.16	76.12	80.58	56.79	90.48		2
	56436	Adrm1	0.99	1.23*	0.71	0.39	40.62	45.54	49.55	49.79	81.78	102.49	78.81	64.38		2
	11564	Adsl	0.08	0.65	0.87	1.05*	21.86	16.75	19.28	19.04	20.39	25.9	35.14	40.97		1
	11569	Aebp2	1.07*	1.50*	0.33	-0.26	26.92	22.23	21.26	22.44	57.37	57.86	25.39	18.75	1	5
	17355	Aff1	2.28*	1.78*	1.15*	0.68	49.96	55.1	45.39	40.93	260.48	178.61	96.96	65.2	1	4
	69597	Afg3l2	1.44*	1.34*	0.52	0.59	27.82	33.06	34.02	31.63	84.94	81.02	47.91	48.35		4
	216549	Aftph	1.81*	1.71*	1.98*	1.71*	42.37	39.26	30.98	19.66	150.83	122.91	118.84	65.64		3
	15463	Agfg1	1.86*	1.09*	0.67	0.43	41.07	53.85	53.31	52.29	156.09	108.21	81.76	69.01		4
	239528	Ago2	1.28*	1.6	-0.04	0	14.86	19.03	22.21	18.62	38.36	54.27	21.99	19.6		4
	214150	Ago3	1.94*	1.38	0.79	0.06	20.57	21.25	21.3	20.18	81.63	51.02	35.16	20.81		4
	68262	Agpat4	1.75*	1.01	0.85	1.26*	23	19.83	20.69	20.12	81.07	38.56	35.27	45.12		4
	52123	Agpat5	1.09*	1.26*	0.72	0.25	49.33	56.12	53.55	63.51	106.22	127.1	85.06	74.07		2
	11603	Agrn	1.12*	1.95*	1.56*	0.96	11.84	8.46	8.87	7.53	24.36	29.5	23.54	13.36		3
	11610	Agtrap	1.30*	1.56*	1.35*	0.87	59.19	66.37	72.18	63.17	148.21	191.32	178.58	112.92		2
	217737	Ahsa1	-0.02	1.12*	0.36	-0.94	118.66	108.15	105.95	139	123.47	226.31	131.7	71.71		5
	268390	Ahsa2	0.08	0.93	1.25*	0.48	13.29	12.57	13.27	12.62	12.3	22.53	30.81	18.08		1
	230249	AI314180	0.88	1.04*	0.82	0.61	61.72	56.17	57.1	58.97	118.13	110.16	97.45	88.21		2
	226691	AI607873	1.69*	1.16*	1.07	1.14	72.49	66.51	48.47	35.62	248.01	143.26	97.52	77.82		3
	66253	Aig1	1.68*	1.14	0.11	0.47	9.8	13.35	15.55	11.7	32.83	28.16	16.77	17.06		4
	100233175	AK010878	0.03	1.44*	0.57	-0.06	14.22	14.35	16.66	21.26	15.92	38.13	23.81	19.85		1
	11639	Ak4	5.63	4.93*	4.22	3.17	0.57	1.14	1.09	1.75	13.24	23.61	15.99	10.59		2
	11641	Akap2	4.65*	3.54*	1.08	0.18	5.98	9.75	11.05	17.25	172.72	108.22	23.45	19.99		4
	57373	Akip1	-0.52	1.07	1.20*	1.33*	17.57	14.46	16.07	15.94	13.39	31.91	36.65	41.94		1
	14187	Akr1b8	0.8	1.61*	1.84*	0.85	12.11	13.68	22.23	38.31	22.45	42.8	77.93	69.13		1
	11652	Akt2	1.56*	0.36	-0.49	-0.7	23.31	23.79	22.46	25.92	76.32	29.38	15.26	16.13		5
	23797	Akt3	1.72*	1.82	2.04	0.84	5.22	6.05	4.69	4.47	20.32	18.93	18.69	9.43		3
	11658	Alcam	2.98*	3.03*	1.43	0.13	81.87	121.45	123.48	163.66	680.06	935.39	318.04	175.18		4
	11674	Aldoa	0.88	1.37*	0.95	0.32	714.91	740.63	776.33	915.71	1370.92	1867.97	1460.48	1139.87		2
	353204	Aldoart1	0.88	1.37*	0.95	0.32	714.91	740.63	776.33	915.71	1370.92	1867.97	1460.48	1139.87		2
	208624	Alg3	-0.14	0.22	0.63	1.63*	24.96	22.41	24.18	17.44	26.49	25.52	35.93	52.57		1
	102580	Alg9	0.67	1.23*	0.82	0.86	13.8	11.96	12.91	13.73	22.24	27.43	21.59	23.69		2
	268420	Alkbh5	0.56	1.17*	0.74	0.6	51.36	45.1	52.98	55.76	81.17	96.75	85.07	82.72		2
	232566	Amn1	0.82	1.28*	1.08	0.79	21.82	16.75	19.81	19.27	38.4	38.54	40.02	31.48		2
	11717	Ampd3	3.40*	2.06*	1.10*	0.25	24.39	37.62	44.44	64.09	282.48	155.39	91.67	74.96		4
	68999	Anapc10	1.19*	0.18	0.43	0.35	18.33	22.12	22.49	28.06	41.22	24.1	28.44	33.77		4
	70797	Ankib1	1.63*	1.41*	0.83	0.07	12	13.27	12.4	14.7	40.4	33.47	21.19	14.36		4
	81702	Ankrd17	1.12*	0.96	0.41	-0.07	23.56	26.26	24.93	24.66	51.7	46.52	31.56	22.28		4
	70615	Ankrd24	-2.42	-0.75	0.95	1.39*	14.42	13.53	12.04	14.98	1.56	7.99	22.99	37.32		6
	67434	Ankrd33b	2.82*	2.51*	1.01	0.28	17.42	19.18	21.14	14.18	133.6	103.35	41.89	18.6		4
	654824	Ankrd37	1.65	2.35*	2.55*	1.07	5.6	8.32	6.24	17.3	15.9	38.1	34.77	33.99		1
	237615	Ankrd52	-0.27	1.11*	0.41	-0.13	16.96	17.93	18.53	21.63	13.87	38.65	25.16	20.13		1
	11737	Anp32a	0.88	0.92	1.24*	0.36	133.78	122.31	108.8	130.42	257.58	222.36	249.83	165.37		2
	69538	Antxr1	1.88	2.96	5.46*	4.17	0.93	0.87	0.87	1.28	4.81	6.78	27.46	12.54		1
	11744	Anxa11	1.85*	2.09*	0.37	-0.18	49.03	47.65	50.87	52.35	192.76	193.89	64.04	46.81		4
	11745	Anxa3	1.42*	-0.73	-1.49	-2.51	34.84	42.45	49.36	71.9	99.78	26.79	17.15	12.67		7
	11746	Anxa4	1.03*	0.94	0.58	0.29	66.21	65.93	66.13	84.57	141.59	122.68	95.98	102.55		4
	11747	Anxa5	1.81*	2.12*	1.09	0.51	407.65	403.87	477.51	595.94	1514.16	1709.26	969.62	824.8		2
	11750	Anxa7	1.39*	0.79	0.46	0.17	67.34	52.82	57.25	71.23	183.24	88.38	76.74	79.78		4
	27052	Aoah	1.24*	0.74	-0.51	-1.15	224.09	237.67	274.17	285.72	554.99	384.7	190.92	130.8		5
	11777	Ap3s1	1.18*	0.27	0.47	0.01	18.76	28.64	25.18	34.95	41.59	33.47	33.73	34.04		4
	57267	Apba3	0.75	1.49*	0.62	0.46	21.16	21.03	27.14	23.21	39.25	56.72	40.3	32.26		2
	225372	Apbb3	2.41*	2.67*	1.14	0.31	10.29	7.23	9.65	10.04	52.82	41.93	20.29	11.14		4
	11800	Api5	1.08*	0.81	0.4	0.16	80.88	77.74	82.19	80.39	180.83	129.85	104.77	88.63		4
	68117	Apool	0.91	1.36*	1.29*	1.39*	21.88	15.03	14.66	12.56	42.21	37.51	33.4	33.03		3
	66884	Appbp2	0.57	1.03*	0.4	0.43	23.29	20.16	20.41	20.08	34.92	40.09	25.71	27.32		3
	72993	Appl1	1.61*	0.56	0.3	0.1	20.88	23.85	24.04	25.25	65.24	33.77	27.78	26.13		4
	11843	Arf4	2.38*	1.59*	0.96	0.8	158.65	165.26	162.95	168.95	859.55	477.6	305.5	291.91		4
	66251	Arfgap3	1.36*	0.77	0.4	0.67	20.42	21	20.01	16.51	57.28	33.43	24.96	26.76		4
	11846	Arg1	n/a	n/a	7.61*	3.92*	0.02	0.12	0.3	2.43	0	3.66	41.56	38.43		1
	11847	Arg2	2.40*	1.01	-0.06	-0.5	157.2	234.05	268.88	252.54	885.01	463.47	250.52	178.08		5
	231532	Arhgap24	0.6	2.45*	0.95	0.54	11.45	10.54	9.84	10.56	20.35	52.16	18.45	14.9		3
	544817	Arhgap27	-1.84	-0.25	1.06*	1.29*	21.05	20.22	16.85	12.86	5.61	17.93	32.97	30.96		6
	71704	Arhgef3	2.89*	1.91*	0.23	0.28	36.06	31.73	33.95	25.93	287.98	114.83	38.27	31.66		5
	214855	Arid5a	2.05*	1.44	0.95	0.61	28.09	30.44	26.58	14.74	121.87	76.86	49.05	20.4	1	3
	23806	Arih1	1.05*	1.23*	0.33	0.2	37.77	37.49	43.25	43.13	85.69	84.37	52.17	49.38		4
	104303	Arl1	1.11*	0.92	0.98	0.49	64.55	75.49	78	101.82	139.73	136.69	149.55	141.86		2
	56350	Arl3	0.36	0.6	1.61*	0.53	9.84	8.94	7.35	12.9	12.37	14.39	21.68	17.74		1
	11861	Arl4a	1.92*	1.41*	0.53	-0.01	12.33	15.07	14.8	12.48	45.48	36.4	20.38	11.15		4
	75869	Arl5b	4.45*	3.17*	0.75	0.5	4.89	7.82	7.2	8.77	127.99	66.14	12.42	12.68		4
	217151	Arl5c	1.35*	-0.16	-0.75	-0.76	109.6	127.71	103.92	76.31	296.52	107.83	59.82	44.39		5
	68724	Arl8a	1.51*	1.24*	0.33	0.2	159.79	180.95	179.3	170.29	483.01	412.19	218.37	192.59		4
	67166	Arl8b	0.77	1.64*	0.47	0.31	146.71	145.4	153.15	160.32	264.44	435.93	204.58	195.84		4
	71703	Armcx3	1.38*	0.97	0.94	0.51	13.05	11.34	11.39	16.39	40.14	20.58	20.14	20.98		4
	66412	Arrdc4	3.23*	3.17*	1.53*	1.45	18.16	16.93	20.35	18.7	176.99	142.9	56.16	48.09		4
	77987	Ascc3	1.47*	1.73*	0.94	0.53	51.04	49.78	46.28	44.02	146.02	157.1	85.33	62.33		3
	66403	Asf1a	1.48*	2.25*	1.94*	1.24*	13.9	12.49	11.99	16.33	39.08	57.92	43.83	35.45		2
	27053	Asns	4.15*	3.53*	1.39*	0.92	6.56	7.53	8.19	7.25	108.17	79.73	20.8	15.28		4
	11898	Ass1	2.28*	2.84*	2.69*	1.66	33.09	32.43	21.27	27.24	169.49	229.63	132.21	84.65		2
	67979	Atad1	1.63*	1.20*	0.54	0.63	49.99	48.2	52.06	50.67	159.91	105.34	72.75	77.16		4
	11908	Atf1	1.45*	0.86	0.66	0.31	16.32	22.68	20.39	23.5	52.82	40.37	31.36	28.74	1	4
	11910	Atf3	3.69*	2.87*	2.42*	1.27	132.88	156.7	147.63	222.64	1811.46	1094.23	764.12	524.49	1	2
	11911	Atf4	2.30*	3.01*	1.68*	1.78*	161.65	151.41	157.42	195.81	834.15	1159.32	490.23	669.41	1	2
	107503	Atf5	1.49*	1.03	0.54	0.8	39.15	37.21	39.31	62.13	116.06	74.13	54.31	105.55	1	2
	329015	Atg2a	0.83	1.81*	-0.43	-0.76	31.72	34.28	34.08	31.45	62.68	113.93	24.78	17.44		5
	76295	Atp11b	1.89*	1.42*	0.7	-0.07	29.85	34.89	31.91	38.69	115.48	86.83	49.36	35.32		4
	11933	Atp1b3	1.51*	0.78	0.8	0	167.57	250.67	263.05	294.66	492.51	413.72	448.56	295.25		2
	73834	Atp6v1d	1.13*	1.05	0.72	0.53	73.11	87	78.21	94.1	170.74	174.46	125.04	134.48		2
	11973	Atp6v1e1	2.03*	1.87*	1.07*	0.28	83.99	84.38	89.4	129	363.96	300.91	181.24	155.49		4
	108664	Atp6v1h	1.91*	1.82*	0.95	0.43	67.22	79.94	83.51	99.94	269.08	275	156.08	132.93		4
	17706	ATP8	2.64*	1.18	1.23	0.22	363.8	477.76	400.35	469.95	2432.75	1058.66	918.99	540.95		4
	50771	Atp9b	1.23*	0.83	0.15	0.13	26.48	30.61	34.63	30.81	68.03	51.82	37.21	34.4		4
	78937	Avl9	0.46	1.34*	0.17	0.42	21.19	16.1	20.84	17.72	32.64	38.62	22.82	24.89		4
	100382	AW011738	3.07*	4.44*	3.95*	4.13*	4.73	3.82	3.24	1.66	41.9	82.97	44.65	24.25		3
	107350	AW112010	4.13*	3.78*	4.78*	5.62*	240.15	165.8	112.27	76.06	4433.12	2253.47	3075.06	3841.74		2
	99413	AW555355	2.33*	0.39	1.32	0.34	4.46	6.17	3.97	3.82	22.6	7.85	8.72	4.38		5
	27215	Azi2	1.27*	1.18*	0.79	0.63	59.61	50.27	52.05	43.3	147.09	108.65	87.03	65.31		3
	54375	Azin1	1.96*	2.42*	0.78	0.8	112.37	132.07	121.76	116.09	448.86	667.97	202.03	202.35		4
	68170	B230118H07Rik	-1.57	-0.75	0.86	1.59*	12.6	10.85	12.78	11.52	3.28	8.49	22.25	36.23		1
	53625	B3gnt2	1.68*	0.65	-0.08	0.19	106.8	115.12	106.15	83.05	353.58	171.94	96.88	93.03		5
	56336	B4galt5	1.96*	0.8	0.44	0.08	107.49	136.83	94.09	84.29	431.01	223.65	123.62	89.55		5
	29810	Bag3	0.97	1.32*	0.53	-0.36	79.59	78.3	76.34	93.26	168.39	190.76	106.02	71.62		4
	12018	Bak1	0.68	1.17	1.40*	1.48*	128.73	105.83	100.59	86.11	211.22	229.74	257.15	237.82		2
	81913	Bambi-ps1	2.85*	3.29*	3.50*	2.3	7.06	5.63	5.21	3.87	46.8	52	53.22	15.91		3
	70350	Basp1	2.05*	2.32*	1.35*	0.33	161.13	182.93	208.5	288.96	694.03	869.79	514.37	353.05		2
	53314	Batf	1.28	1.90*	1.63*	0.63	22.55	18.76	15.44	19.35	60.33	67.85	45.04	28.46	1	3
	74481	Batf2	4.44*	4.07*	3.69*	3.25*	5.71	5.49	3.68	3.64	116.36	82.54	40.93	27.34	1	2
	217578	Baz1a	1.15*	1.19	0.99	0.78	16.53	14.95	13.59	12.55	38.32	30.99	25.01	20.17		3
	407823	Baz2b	1.07*	0.83	0.42	0.37	40.04	39.11	36.88	35.46	93.3	68.42	46.85	43.97		4
	105203	BC016423	2.14*	1.75*	1.16*	1.12	11.39	10.2	10.17	9.26	54.82	31.93	21.32	20.01		4
	217370	BC017643	-0.73	0.75	0.96	1.04*	44.69	42.08	44.16	39.9	27.96	70.08	82.79	80.03		1
	212547	BC027231	0.61	1.54*	0.1	0.5	9.82	9.35	11.51	8.66	15.01	25.41	12.73	12.76		3
	407819	BC031181	0.51	0.17	1.02*	0.77	69.31	73.8	69.65	93.22	99.57	78.98	137.08	157.55		1
	100504508	BC085271	-0.09	1.37*	0.94	0.86	17.39	13.96	18.96	19.12	15.36	36.87	34.26	33.47		1
	29815	Bcar3	2.45*	1.49	-0.67	-0.77	8.32	10.87	12.51	13.45	49.94	28.72	7.95	8.67		5
	12040	Bckdhb	0.46	1.45*	1.42*	1.12	12.84	13.39	14.22	13.77	16.86	33.54	37.66	30.65		1
	12042	Bcl10	1.20*	0.37	-0.36	-0.59	90.72	106.24	104.18	95.85	219.75	130.69	78.68	63.08		5
	12044	Bcl2a1a	5.14*	5.15*	4.97*	4.36*	3.04	1.06	0.84	1.03	94.82	34.93	25.76	24.18		2
	12045	Bcl2a1b	5.27*	3.89	2.17	0.45	1.82	1.01	0.98	1.72	55.9	19.68	6.13	3.18		4
	12047	Bcl2a1d	6.52*	3.09	2.44	1.53	0.11	0.12	0.61	0.44	23.58	5.14	3.39	2.09		4
	12048	Bcl2l1	1.30*	0.48	-0.88	-0.9	67.93	102.76	104.25	124.97	174.67	137.62	55.33	66.44		5
	72567	Bclaf1	0.88	0.97	0.68	1.02*	35.62	36.75	33.52	28.46	67.76	67.57	51.44	57.95	1	3
	71458	Bcor	1.93*	1.12	0.58	0.91	19.64	22.35	19.51	17.2	84.38	44.07	27.38	31.03		4
	12068	Bet1	-0.96	0.1	0.83	1.05*	37.69	35.75	40.38	38.72	20.93	40.7	69.51	79.03		1
	67118	Bfar	1.91*	1.49*	1.32*	0.97	30.74	32.14	26.1	27.06	120.34	87.27	61.55	50.22		4
	20893	Bhlhe40	4.98*	4.68*	3.37*	2.59*	10.2	11.61	9.76	15.94	341.3	276.82	96.59	97.05	1	2
	79362	Bhlhe41	2.00*	1.41	1.07	0.86	40.8	63.88	66.72	102.65	178.95	166.97	135.06	183.82	1	2
	12122	Bid	2.11*	2.15*	2.37*	2.39*	12.18	11.73	10.01	10.46	59.57	51.39	50.13	51.09		2
	11796	Birc3	1.39*	0.8	0.55	0.41	49.42	49.59	48.94	47.26	131.22	80.31	68.47	60.53		4
	12211	Birc6	1.04*	1.13*	0.04	0.04	52.91	55.75	62.91	55.1	116.59	115.87	62.45	55.64		4
	53619	Blcap	1.41*	1.19*	1.25*	0.85	32.35	36.81	37.29	36.76	95.05	78.93	86.25	66.52		2
	233016	Blvrb	1.24*	2.41*	1.68*	0.42	204.27	161.87	213.41	243.35	504.76	829.69	657.38	318.23		2
	12151	Bmi1	-0.58	0.57	1.05*	0.78	13.87	16.11	14.14	13.03	9.11	23.44	27.6	23.62		1
	12176	Bnip3	2.74*	3.44*	3.38*	2.28*	27.17	33.97	30.87	36.84	183.82	355.15	315.88	173.42		2
	12177	Bnip3l	0.18	1.42*	0.56	0.36	75.31	73.73	77.59	85.31	90.31	189.82	110.75	107.68		2
	78653	Bola3	-0.26	-0.69	0.64	1.48*	25.67	31.54	33.72	28.36	18.79	20.35	50.66	80.77	1	1
	109880	Braf	1.09*	1.61*	0.19	0.49	13.72	14.11	14.29	9.73	31.58	39.99	15.41	14.24		4
	105246	Brd9	1.06*	0.9	0.76	0.05	22.53	19.05	20.28	26	47.73	36.14	32.09	25.33		4
	12215	Bsg	0.81	1.21*	0.93	0.87	347.6	356.1	379.27	406.11	630.74	791.65	698.39	734.89		2
	12182	Bst1	1.86*	2.44*	3.31*	2.79*	38.98	40.28	43.3	57.93	142.43	210.7	414.63	399.03		1
	69550	Bst2	0.15	0.9	2.02*	1.95*	1272.48	794.3	539.55	444.98	1484.29	1467.4	2131.72	1709.58		3
	238386	Btbd7	0.79	1.42*	0.49	0.2	15.85	16.18	17.81	15.84	28.98	40.15	23.04	16.95		4
	12226	Btg1	1.13*	0.79	0.39	0.5	682.06	831.84	780.46	678.18	1565.05	1376.09	1002.95	959.88		4
	12228	Btg3	3.05*	2.54*	1.2	1.11	4.66	5.18	9.41	7.83	39.21	28.87	20.54	14.87		2
	66882	Bzw1	1.33*	0.77	0.43	0.33	73.26	67.76	65.47	82.01	192.1	112.41	85.36	102.49		4
	66912	Bzw2	1.44*	1.37	0.49	0.93	9.2	5.63	6.35	6.37	27.76	13.7	9.55	13.53		4
	226089	C030046E11Rik	1.64*	1.57*	1.12*	0.46	38.22	47.73	43.24	44.58	125.49	133.19	90.37	59.06		4
	232371	C1rl	-0.38	0.12	1.31	2.87*	11.52	8.68	10.79	4.52	8.93	8.2	25.59	25.87		1
	12266	C3	1.51*	1.72	1.45	1.48	715.58	577.61	448.88	387.67	2175.66	1868.81	1226.68	1121.35		3
	72575	C430049B03Rik	1.94	3.44*	-1.01	-0.19	2.53	3.18	3.16	3.06	13.18	32.55	1.81	2.51		5
	606736	C920009B18Rik	1.06*	0.91	0.47	-0.11	25.13	22.66	25.08	27.44	55.89	39.5	32.91	23.66		4
	667803	C920025E04Rik	0.93	0.96	1.87*	2.01*	62.18	66.25	45.49	48.57	120.68	123.23	162.54	194.75		1
	12301	Cacybp	1.08*	1.65*	1.41*	0.63	88.11	78.18	77.97	89.49	195.58	238.48	200.56	135.91		2
	54598	Calcrl	2.58*	0.64	-0.63	-1.09	49.69	34.72	36.5	40.19	316.55	49.61	22.71	18.21		5
	12328	Caml	1.13*	0.53	0.31	0.2	38.32	34.73	36.59	40.24	83.16	49.97	43.47	46.07		4
	53872	Caprin1	0.95	1.08*	0.5	0.44	152.66	131.36	126.34	131.94	304.03	267.65	172.5	177.48		4
	71934	Car13	2.46*	2.74*	2.13*	1.40*	58.18	56.81	50.71	52.01	336.32	364.96	213.45	133.11		2
	12349	Car2	4.34	6.08*	5.55*	2.17	0.39	0.44	0.47	0.99	18.34	36.66	24.23	5.02		2
	27267	Cars	1.01*	1.20*	0.51	0.37	18.9	17.83	17.67	18.44	41.96	39.87	24.18	24.14		4
	12362	Casp1	1.82*	2.21*	2.82*	2.02*	127.57	102.65	85.99	118.11	475.51	464.98	587.09	474.8		2
	12363	Casp4	3.19*	2.99*	2.58*	2.81*	57.28	50.88	46.69	36.22	551.51	394.75	272.69	249.24		2
	12369	Casp7	3.13*	3.18*	2.46*	1.58*	17.51	15.44	14.33	13.59	158.09	133.36	75.81	40.75		3
	12359	Cat	0.57	2.04*	1.66*	0.86	123.81	126.06	140.44	196.04	193.67	502.11	430.6	350.09		1
	12389	Cav1	5.63*	5.51*	4.26*	4.03*	3.69	2.88	5.44	8.5	187.67	129.04	99.88	133.98		2
	12400	Cbfb	1.03*	0.38	-0.26	-0.71	23.73	21.8	26.1	26.68	49.89	27.25	20.9	16.91	1	5
	208650	Cblb	1.22*	1.02	0.19	-0.08	21.96	29.49	28.85	24.94	57.54	54.78	31.59	23.38		4
	76457	Ccdc134	-1.24	0.89	1.85*	1.42*	11.98	12.08	9.73	12.04	3.73	19.79	33.32	29.8		1
	67179	Ccdc25	2.45*	1.82*	1.62*	1.38*	18.67	18.18	19.3	19.45	105.25	61.85	56.01	48.03		2
	67501	Ccdc50	1.11*	0.86	0.23	-0.29	62.56	57.53	57.56	57.71	141.45	98.92	65.13	46.11		5
	381045	Ccdc58	0.92	0.98	0.92	1.07*	12.38	13.86	11.19	14.89	20.48	26.4	20.88	29.62		2
	72123	Ccdc71l	1.50*	0.92	0.82	0.48	12.77	11.91	13.33	10.68	35.7	20.84	22.67	14.51		4
	108673	Ccdc86	2.07*	2.02*	1.36*	1.19*	21.47	19.94	20.12	22.35	91.98	78.33	49.24	49.09		2
	108686	Ccdc88a	0.75	0.9	1.62*	1.02*	18.38	18.06	11.25	14.78	35.79	36.23	34.21	30.98		2
	70829	Ccdc93	1.05*	1.15	-0.12	0.37	32.91	37.24	37.96	29.18	76.57	80.91	33.57	37.72		4
	20293	Ccl12	4.76*	2.26	1.85	-1.44	10.34	9.54	8.9	15.15	287.65	42.9	30.78	5.53		5
	20296	Ccl2	5.26*	4.42*	5.93*	5.62*	14.51	15.74	10.59	11.66	561.01	319.44	607.97	536.63		2
	20302	Ccl3	7.62*	6.36*	4.05*	2.49*	146.46	173.81	182.08	221.45	29994.2	13608.3	2877.15	1202.8		4
	20303	Ccl4	8.13*	6.07*	4.09*	2.54*	54.91	73.5	70.88	89.49	15941.1	4643.36	1132.02	495.71		4
	20306	Ccl7	6.89*	5.64*	6.51*	5.90*	6.94	7.43	4.6	5.02	806.68	350.02	395.19	279.97		2
	20307	Ccl8	1.22*	0.48	-0.18	-1.48	21.53	22.21	20.86	30.45	51.11	31.75	17.36	10.82		5
	20308	Ccl9	1.88*	-0.13	-1.73	-3.71	843.73	811.3	924.23	1030.42	3237.14	710.86	265.98	77		5
	51813	Ccnc	1.06*	0.58	0.57	0.79	25.09	25.61	23.36	22.38	55.22	39.2	33.35	39.72		4
	12444	Ccnd2	6.38*	4.73*	3.23*	1.23	0.67	1.77	2.66	2.29	85.57	49.01	24.02	5.17		4
	12449	Ccnf	0.94	3.31*	0.05	-0.58	2.19	2.95	3.1	4.75	4.58	27.34	3.45	3.16		4
	12452	Ccng2	2.30*	1.69*	0.31	-0.2	14.48	17.81	14.65	16.16	77.05	52.87	17.32	13.3		5
	56706	Ccnl1	1.50*	1.50*	0.39	0.04	78.42	87.47	84.63	75.79	234.14	233.44	107.56	77.18		4
	12768	Ccr1	2.96*	3.68*	2.82*	3.03*	2.85	2.73	6.52	6.26	24.42	34.53	44.18	54		2
	12775	Ccr7	n/a	9.03*	7.84*	6.35	0	0.18	0.31	0.04	9.67	68.48	64.17	8.22		2
	54199	Ccrl2	7.03*	5.43*	3.83*	4.02*	41.96	56.97	55.56	51.51	5859.04	2383.12	762.55	823.58		2
	12457	Ccrn4l	3.40*	2.14*	0.63	0.14	4.09	5.1	5.32	3.85	52.14	22.09	8.2	5.18		4
	12462	Cct3	1.00*	1.80*	1.64*	1.28*	71.01	64.02	69.9	77.64	147.57	217.81	209.39	184.99		2
	12475	Cd14	3.12*	2.19*	1.25	0.76	1205.41	1301.22	1291.87	1243.18	10987.4	5790.95	3021.43	2116.96		4
	53599	Cd164	1.24*	1.65*	1.45*	1.36*	109.51	104.35	98.33	85.98	272.71	315.58	258.57	216.89		2
	12479	Cd1d1	0.74	1.91	3.58	3.92*	2.93	1.8	1.57	1.2	5.51	6.09	16.57	25.4		1
	17470	Cd200	6.90*	6.66*	6.28*	5.40*	1.34	2.57	2.29	4.28	165.32	235.2	181.95	184.79		2
	239849	Cd200r4	1.60*	0.72	1.51*	0.79	20.63	22.44	14.68	24.25	65.78	36.75	39.44	38.9		2
	12484	Cd24a	4.38*	7.06*	5.20*	4.77*	3.4	2.58	3.47	2.84	83.37	347.25	125.73	87.79		2
	60533	Cd274	5.37*	5.33*	5.27*	4.86*	96.53	102.21	68.73	72.47	4278.96	4031.51	2587.51	2096.64		2
	246746	Cd300lf	0.39	-0.75	1.75	2.81*	9.75	13.6	5.83	4.42	16.24	7.99	19.17	31.91		1
	12489	Cd33	2.21*	1.3	0.4	1.18	27.52	35.37	44.15	34.91	138.59	85.94	56.79	77.56		4
	12494	Cd38	3.97*	3.64*	3.28	2.96	36.43	55.94	72.33	77.04	601	694.68	704.66	615.45		2
	21939	Cd40	7.34*	7.63*	6.83*	5.64*	5.11	3.01	2.94	2.33	827.9	557.1	311.21	117.7		2
	12505	Cd44	3.02*	2.19*	0.46	0.46	226.93	225.92	240.82	225.77	1923.84	985.69	318.84	306.64		4
	12515	Cd69	5.60*	5.64*	5.35*	3.43*	9.76	5.77	3.58	2.82	484.51	278.33	133.34	22.08		3
	12522	Cd83	3.13*	2.06	0.56	-0.48	71.81	117.81	94.02	82.16	651.31	460.61	132.73	57.8		5
	12524	Cd86	4.27*	4.14*	3.14*	2.14*	15.11	16.39	15.53	15.84	317.19	275.3	134.5	69.98		2
	12527	Cd9	1.43*	1.31	0.27	-0.33	159.09	171.37	230.59	353.75	450.85	412.4	264.18	275.2		4
	66440	Cdc26	-0.25	0.43	1	1.25*	13.04	13.31	14.14	12.88	9.81	16.28	26.5	30.8		1
	217232	Cdc27	0.88	1.20*	0.54	-0.15	32.97	31.86	32.41	35.99	67.73	69.41	44.47	31.35		4
	104252	Cdc42ep2	2.55*	2.06*	1.34	0.66	63.03	57.73	70.79	65.04	389.98	234.61	175.1	101.99		4
	69131	Cdk12	0.17	1.06*	0.77	0.68	12.05	11.33	8.69	9.02	13.41	21.12	14	14.51		3
	18647	Cdk14	1.05*	0.03	-0.36	-1.14	43.08	44.22	47.09	53.81	93.79	42.99	34.94	24.39		5
	237459	Cdk17	1.37*	0.79	-0.23	-0.51	20.55	22.42	22.02	23.82	55.47	35.82	18.45	17.32		5
	264064	Cdk8	0	1.09*	0.07	0.49	11.18	11.59	17.03	12.57	14.5	23.79	16.95	15.99		2
	12575	Cdkn1a	3.92*	3.81*	3.02*	2.12*	179.7	122.66	101.91	103.57	2840.32	1655.67	802.11	447.12		3
	12579	Cdkn2b	1.86	3.17	2.80*	0.89	1.79	1.6	2.65	4.55	9.41	16.69	20.27	9.32		2
	67177	Cdt1	1.54*	0.42	0.36	-0.29	26.29	30.56	24.94	32.35	79.05	39.46	31.68	26.91		5
	321022	Cdv3	2.48*	1.81*	0.98	0.79	45.23	54.15	53.5	53.27	260.9	181.69	101.68	90.71		4
	12593	Cdyl	1.19*	0.22	-0.49	-0.41	13.36	14.13	13	14.34	33.39	14.76	8.21	10.35		5
	12608	Cebpb	2.15*	1.31*	1.18	1.13	363.45	444.91	488.53	463.81	1677.06	1062.19	1073	1003.88	1	2
	13046	Celf1	0.73	1.32*	0.26	0.13	27.59	29.31	33.71	34.17	46.77	70.05	39.45	38.32		2
	100038725	Cep85l	1.70*	1.99*	0.16	0.35	7.12	7.73	7.8	4.99	23.16	29.57	8.1	5.77		4
	241447	Cers6	2.30*	1.12	0.21	-0.17	100.92	124.12	113.59	107.06	516.9	260.07	127.95	94.16		5
	12633	Cflar	0.77	1.21*	0.63	0.88	54.86	53.51	47.78	37.86	99.41	118.53	71.1	68.04		3
	106143	Cggbp1	1.65*	1.17	0.91	0.75	69.24	75.98	72.44	70.83	221.78	160.83	131.16	118.14		4
	12642	Ch25h	7.95*	4.83	2.69	0.45	0.36	0.23	1.69	1.55	111.84	42.86	9.57	1.48		4
	69065	Chac1	2.89*	4.06	-1.1	-0.06	3.01	1	0.54	1.41	22.41	12.54	1.5	1.37		5
	66121	Chchd1	0.12	-0.15	0.72	1.30*	40.42	41.97	42.64	37.83	44.21	37.99	68.55	93.84		1
	74277	Chic2	1.71*	1.10*	1.03*	0.38	42.95	54.2	48.86	52.21	149.2	112.35	97.39	67.78		4
	68942	Chmp2b	1.03*	0.8	0.12	0	64.79	67.36	70.24	66.77	140.07	113.6	73.9	65.73		4
	75608	Chmp4b	1.09*	1.50*	1.07*	0.42	177.82	160.08	139.4	126.33	393.69	433.5	285.42	167.1		3
	66917	Chordc1	0.67	1.36*	1.07*	0.49	63.73	58.37	55.76	60.75	104.08	146.11	112.31	83.25		2
	109006	Ciapin1	1.20*	1.64*	1.5	0.52	8.33	7.55	6.55	14.2	23.45	22.45	19.2	19.44		2
	12700	Cish	5.63*	3.97	2.19	1.52	1.4	1.09	1.83	1.28	80.01	19.07	8.68	4.45		4
	17684	Cited2	1.23*	0.78	-0.58	-1.2	139.62	138.04	126.38	130.27	343.02	224.71	81.68	55.78		5
	66197	Cks2	1.98*	2.03*	1.48	0.04	12.87	18.8	19.47	25.6	49.04	72.11	52.39	25.63		2
	26373	Clcn7	1.98*	1.99*	1.88*	1.54*	77.09	73.68	59.64	65.6	321.98	285.13	212.38	187.33		2
	224250	Cldn25	1.73*	1.02	0.68	0.04	15.44	17.17	15.6	24.23	54.68	31.95	24.11	23.63		4
	17474	Clec4d	2.04*	1.11	0.16	0.25	846.43	878.51	1229.45	1435.12	3694.31	1871.95	1348.66	1695.71		4
	56619	Clec4e	4.46*	3.61*	2.48	1.83	199.13	287.79	505.46	591.83	4749.31	3553.9	2824.59	2152.08		2
	56620	Clec4n	0.77	1.65	1.46*	1.31*	52.01	56.33	75.97	62.07	89.85	167.9	202.91	151.63		1
	29876	Clic4	3.80*	3.07*	2.17*	0.87	90.73	107.06	104.33	120.52	1321.58	860.77	456.84	218.1		4
	224796	Clic5	0	5.42	9.47	6.63*	0	0.38	0	0.21	2.98	9.43	16.95	21.52		1
	269713	Clip2	-0.02	1.49*	1.08	0.18	11.96	11.73	10.38	15.07	13.12	30.05	22.23	17.85		1
	71566	Clmp	1.11	2.70*	2.71*	3.33*	13.23	14.3	17.1	12.91	33.62	93.68	110.3	130.34		1
	211286	Cln5	1.94*	1.52*	0.77	1.06	60.57	68.5	76.49	73.87	242.66	187.79	126.52	150.91		2
	26889	Cln8	0.68	1.32*	0.92	0.79	60.36	60.97	61.33	66.84	105.28	146.23	113	114.91		2
	66588	Cmpk1	1.05*	0.34	0.18	0.07	105.09	117.06	129.45	125.88	225.7	142.67	142.09	130.46		4
	66054	Cndp2	1.55*	1.55*	1.05*	0.77	167.59	145.78	151.51	147.83	524.03	414.97	302.94	249.58		4
	98417	Cnih4	0.94	0.65	1.11*	1.47*	60.17	54.7	55.36	54.93	114.95	80.98	115.55	150.95		1
	71994	Cnn3	8.71*	9.07*	9.87*	n/a	0.02	0.03	0	0.25	34.4	44.07	23.14	6.56		2
	53621	Cnot4	1.72*	1.77*	0.61	0.68	32.74	32.82	32.43	29.4	118.57	108.17	46.64	45.3	1	4
	18983	Cnot7	1.28*	1.75*	0.76	0.41	30.99	25.27	30.47	34.04	77.71	80.6	49.97	44.54		4
	76178	Coa5	0.34	1.28*	1.14*	0.77	43.17	42.62	42.65	46.58	52.86	100.03	91.05	78.52		1
	67876	Coq10b	2.54*	2.70*	1.49*	0.68	21.07	15.99	18.85	25.59	128.83	99.91	50.73	39.04		4
	230027	Coq3	0.23	0.22	0.85	1.56*	7.23	7.05	8.33	7.4	8.05	8.55	15.16	24.34		1
	12850	Coq7	0.37	1.20*	1.26*	0.79	20.54	18.96	22	22.82	25.29	41.98	50.86	39.24		1
	17708	COX1	2.05*	1.24	0.87	0.23	76.61	75.51	82.56	101.53	343.16	172.27	144.2	115.75		4
	12856	Cox17	1.57*	1.15*	1.89*	1.59*	179.92	202.49	173.83	227.98	550.94	430.58	623.1	679.21		2
	231430	Cox18	-0.13	0.56	1.45*	1.41*	27.49	25.26	18.41	20.5	24.27	38.24	48.89	54.61		1
	17709	COX2	2.68*	1.09*	1.25	0.32	71.67	101.61	79.49	86.04	487.34	210.2	183.28	105.17		4
	17710	COX3	1.83*	1.04	0.61	-0.13	33.93	35.73	41.02	55.97	132.32	71.94	60.54	49.72		4
	12874	Cpd	2.01*	2.20*	1.88*	1.40*	60.52	52.48	51.35	54.33	249.54	228.56	181.46	139.6		2
	231207	Cpeb2	2.04*	0.91	0.45	-0.46	23.35	35.41	31	31.13	105.93	61.01	41.02	23.01		5
	67579	Cpeb4	2.96*	3.47*	0.48	0.21	71.8	77.41	74.02	84.72	597.43	814.44	99.88	96.71		4
	231991	Creb5	2.66*	2.75*	1.42*	1.84*	85.45	78.64	75.63	51.13	558.51	508.55	196.86	179.27	1	3
	76737	Creld2	0.11	0.63	1.46*	1.31	16.14	21.53	20.91	22.96	20.88	32.73	57.47	56.08		1
	12916	Crem	2.80*	1.78*	1.37*	0.84	23.9	35.8	30.61	31.76	179.71	117.34	77.36	57.39	1	4
	12929	Crkl	1.01*	0.63	0.57	0.21	37.61	39.83	31.73	36.94	82.92	60.46	45.79	42.32		4
	12952	Cry1	1.67*	1.41	0.94	1.06	8.48	8.05	7.49	6.13	27.09	19.23	14.77	12.55		3
	12977	Csf1	2.09*	2.7	2.91*	3.95	6.92	3.03	3.51	1.38	27.19	18.95	21.24	15.94		3
	12983	Csf2rb	1.54*	1.61*	0.28	0.41	50.15	54.33	57.12	50.9	156.51	162.76	67.28	66		4
	12984	Csf2rb2	1.82*	1.42*	0.91	1.01	6.49	9.9	10.52	9.02	26.39	25.73	17.78	16.04		2
	12985	Csf3	12.59*	13.24*	11.96*	9.13*	0	0	0	0.04	196.12	242.95	94.88	51.57		2
	70425	Csnk1g3	1.03*	0.99	-0.03	0.29	45.04	44.56	50.79	36.8	94.85	82.71	47.71	44.72		4
	13007	Csrp1	2.38*	2.21*	0.81	0.18	34.4	28.04	35.16	32.7	191.06	124.25	59.52	37.16		4
	13011	Cst7	2.44	3.60*	4.19*	3.03*	17.27	9.07	5.01	5.33	99.3	103.97	87.34	40.07		3
	13014	Cstb	1.76*	1.77*	1.80*	1.16	806.31	829.58	883.67	1191.53	2885.86	2749.96	2952.59	2609.96		2
	12385	Ctnna1	1.02*	0.03	-0.17	-0.64	44.1	47.99	50.54	61.78	92.44	46.93	43.06	38.8		5
	12387	Ctnnb1	1.06	1.35*	0.48	0.46	153.66	161.25	182.99	191.46	342.91	397.94	245.89	259.44		2
	13032	Ctsc	1.51*	1.89	1.87	0.35	717.94	662.46	630.6	476.7	2106.24	2361.11	2280.66	618.5		3
	13036	Ctsh	0.12	1.26	2.96*	3.27*	111.22	99.35	77.77	53.87	124.87	226.71	588.03	522.84		1
	13038	Ctsk	1.76	0.56	2.01	2.88*	3.98	5.42	5.02	8.22	13.1	8.52	18.72	57.38		1
	13039	Ctsl	2.10*	1.29*	0.66	0.79	1558.12	2026.12	2550	3449.14	7042.36	4802.52	3853.25	5849.72		2
	66070	Cwc15	1.44*	0.5	0.44	0.07	52.48	64.38	59.61	65.83	146.92	87.53	77.99	68.41		4
	67480	Cwc25	0.69	1.08*	0.52	0.22	13.85	11.65	12.59	15.01	25.72	23.24	16.48	15.91		4
	14825	Cxcl1	10.76*	9.49*	7.34*	4.89*	11.12	18.68	33.3	92.83	19606.1	13036.1	5206.95	2709.21		2
	15945	Cxcl10	7.84*	8.51*	8.14*	6.36*	24.58	11.14	9.69	6.8	5739.26	3924.09	2648.33	484.59		2
	56066	Cxcl11	9.23*	9.15*	10.96*	12.13*	2.12	1.04	0.46	0	1144.44	524.05	736.05	109.71		3
	66102	Cxcl16	1.25*	1.59*	1.50*	1.60*	346.31	301.14	283.84	234.99	874.78	878.94	781.11	707.09		2
	20310	Cxcl2	10.53*	8.36*	5.54*	3.8	24.47	66.02	148.78	219.35	38146.6	21250.6	6726.72	2999.16		2
	330122	Cxcl3	9.65*	8.15*	8.53*	7.36*	2.46	7.28	10.59	18.4	1940.82	2036.28	3774.69	2924.03		2
	20311	Cxcl5	6.62	5.58*	6.68*	4.34*	0.05	0.7	1.38	4.49	12.3	27.59	144.97	88.38		1
	17329	Cxcl9	11.23*	13.90*	14.48*	9.97*	1.09	0.03	0	0.04	1935.33	1270.32	571.24	99.43		2
	109754	Cyb5r3	0.61	1.21*	0.74	0.41	108.18	106.47	118.8	123.54	167.81	238.39	192.17	162.85		2
	13058	Cybb	1.58*	1.42	0.83	0.78	895.79	912.34	1037.49	1061.5	2827.61	2395.46	1837.08	1859.08		2
	76884	Cyfip2	0.99	1.08*	0.87	0.4	15.98	17.41	17.66	18.7	34.89	33.86	30.77	25.74		2
	170716	Cyp4f13	-0.52	-0.62	0.4	1.52*	22.57	20.11	15.59	8.72	14.59	11.21	20.03	25.17		6
	102294	Cyp4v3	1.08*	0.91	0.92	0.87	81.87	78.41	71.83	67.58	183.61	146.52	130.91	121.91		3
	13121	Cyp51	1.41	1.63*	0.43	0.44	19.99	15.9	13.92	10.68	53.74	47.5	18.2	13.57		5
	17711	CYTB	2.64*	0.98	1.43	0.73	384.48	605.4	417.28	409.2	2550.23	1152.35	1114.06	684.27		4
	215821	D10Bwg1379e	2.19	3.20*	1.72	3.05*	2.98	3.04	4.15	2.59	16.23	27.53	13.59	23.13		2
	224647	D17Wsu92e	1.55*	1.50*	1.30*	1.02*	26.9	29.88	26.35	24.38	79.61	79.05	62.21	48.77		2
	76539	D19Ertd737e	0.59	1.10*	0.86	1.29*	17.14	13.54	14.07	11.88	26.44	28.22	24.15	30.05		2
	244418	D8Ertd82e	3.81*	2.13	1.2	-1	2.09	1.89	1.72	2.9	38.05	8	3.53	1.33		5
	208846	Daam1	1.65*	1.31*	0.2	0.22	21.22	16.69	20.95	21.4	75.72	41.43	22.27	23.44		4
	69635	Dapk1	0.67	1.19*	0.26	-0.28	19.09	25.94	27.17	33.85	35.73	58.15	31.65	27.95		4
	13163	Daxx	3.43*	3.02*	2.70*	1.96*	37.74	22.3	16.97	14.82	422.82	172.81	105.9	52.93		3
	13167	Dbi	1.07*	0.95	0.79	0.42	92.82	84.5	82.43	93.65	200.17	157.24	137.77	123.91		4
	223499	Dcaf13	1.52*	1.21*	0.82	0.49	35.12	38.26	34.1	38.05	105.8	86.74	57.67	51.59		4
	73379	Dcbld2	4.79*	4.66*	3.01*	0.85	6.17	6.94	7.97	17.01	169.46	172.01	61.93	29.84		2
	75901	Dcp1a	1.25*	1.13	0.42	0.48	15.88	15.38	15.1	14.08	38.31	31.24	18.66	18.6		4
	70640	Dcp2	2.09*	1.15*	0.9	0.61	21.13	25.92	25	19.93	91.38	54.33	45.57	31.11		4
	13198	Ddit3	0.64	0.86	1.44*	1.90*	80.99	69.73	57.08	56.66	138.95	123.65	149.67	206.86	1	1
	66942	Ddx18	0.02	1.18*	0.29	0.11	17.49	15.46	22.04	26.78	16.63	37.27	26.07	28.35		1
	234733	Ddx19b	1.26	1.47*	1.28	1.4	7.82	8.6	7.59	7.55	17.19	24.89	17.77	19.02		2
	27225	Ddx24	1.03*	0.94	0.97	1.02	59.77	60.22	57.6	51.39	126.76	111.96	109.34	103.58		2
	13207	Ddx5	1.04*	0.5	-0.25	-0.4	1186.74	1151.46	1110.61	970.83	2557.62	1564.19	904.54	724.19		5
	230073	Ddx58	0.67	1.13	1.52*	1.43	167.44	120.91	75.09	62.29	273.73	260.15	209.49	166.99		3
	234311	Ddx60	1.78*	1.97*	2.08*	2.63*	116.83	89.5	71.66	44.63	415.49	339.48	295.59	272.38		3
	21945	Dedd	1.07*	0.71	1.17*	0.87	10.13	13.95	10.27	12.38	20.66	21.15	22.55	22.59		2
	67379	Dedd2	0.12	2.84*	0.27	-0.37	5.04	4.89	4.21	5.92	8.63	33.75	5.96	4.43		4
	13244	Degs1	1.04*	0.72	0.11	-0.1	194.45	203.27	218.34	242.23	416.46	320.99	226.15	223.61		4
	102442	Dennd4a	1.21*	1.39	0.27	-0.06	15.64	14.29	12.04	13.42	35.99	34.01	14.5	11.67		5
	68184	Denr	3.53*	3.11*	2.14*	1.63*	46.14	51.88	47.4	52.55	561.55	431.52	202.6	161.68		2
	330817	Dhps	1.35*	1.15*	0.34	-0.1	19.89	18.65	22.29	25.47	52.39	39.73	28.4	24.62		4
	13204	Dhx15	1.07*	1.02	0.33	0.25	46.12	50.29	51.59	52.71	101.46	97.35	62.13	61.36		4
	67487	Dhx40	0.02	1.16*	0.65	0.06	24.29	22.71	21.92	18.57	23.01	47.25	32.19	18.98		3
	80861	Dhx58	1.25*	1.4	1.89*	2.13*	98.29	64.41	37.9	26.41	246.05	165.36	135.29	108.66		3
	66593	Diablo	1.16*	1.18*	1.19*	0.86	13.41	14.36	14.71	16.21	30.31	31.3	32.65	30.54		2
	54004	Diap2	1.19*	1.31*	-0.03	-0.22	39.09	45.09	54.45	51.92	92.06	105.37	51.36	43.3		4
	13382	Dld	1.08*	0.77	0.24	0.2	65.07	57.53	65.87	70.84	143.87	97.61	74.96	80.03		4
	56445	Dnaja2	2.08*	1.85*	0.6	0.26	100.57	92.67	95.95	96.48	444.04	318.68	140.78	114.59		4
	81489	Dnajb1	0.66	1.34*	0.74	0.17	25.05	25.22	25.33	25.14	39.63	59.18	41.21	27.65		2
	56812	Dnajb2	0.6	1.97*	1.69*	1.17*	12.39	11.77	13.46	13.48	21.36	47.09	41	28.91		2
	67035	Dnajb4	1.55*	2.45*	1.35*	0.36	22.26	14.57	17.14	25.42	73.95	77.02	43.28	32.78		2
	23950	Dnajb6	1.09*	0.58	0.63	0.3	36.84	43.84	42.59	50.89	82.13	62.06	64.27	62.28		2
	27362	Dnajb9	0.28	1.36*	0.84	0.58	33.97	32.81	33.72	32.21	45.23	79.28	58.48	47.36		2
	13418	Dnajc1	1.17*	2.36*	2.97*	2.68*	26.48	25.16	21.3	22.59	64.03	125.53	161.09	140.19	1	1
	78244	Dnajc21	1.84*	1.37	1.04	0.96	7.79	8.18	8.33	7.45	30.72	19.13	16.8	15.44	1	2
	210293	Dock10	1.81*	1.3	0.01	0.71	27.03	26.68	27.79	21.67	104.65	61.49	27.14	34.58		4
	238130	Dock4	1.76*	1.27	0.4	-0.36	27.06	26.86	31.76	31.48	91.57	60.1	40.03	24.29		5
	208266	Dot1l	2.34*	2.33*	1.57*	1.24*	27.28	25.9	21.59	22.74	148.37	124.25	61.88	54.92		3
	13481	Dpm2	0.68	0.53	0.82	1.26*	34.44	34.13	36	30.67	54.52	46.78	61.05	73.8		1
	13486	Dr1	1.17*	0.73	0.56	1.02*	51.74	51.46	51.25	40.99	123.14	80.95	72.85	82.35	1	3
	13518	Dst	2.31*	2.34*	1.45*	1.37*	26.71	24.55	32.06	26.17	135.47	116.83	83.8	63.59		2
	13528	Dtnb	3.22	3.39*	2.5	3.02	1.87	3.78	1.95	1.12	17.19	35.92	11.01	10.11		2
	74198	Dtx2	1.87*	2.07*	1.35*	1.14*	22.54	20.6	21.5	19.77	90.79	83.77	51.87	40.8		2
	209200	Dtx3l	1.27*	1.63*	1.61*	1.57*	137.9	104.01	76.82	54.42	347.53	311.6	226.68	156.72		3
	19252	Dusp1	4.02*	3.15*	2.34*	0.91	21.22	22.04	29.97	33.81	357.56	185.29	145.87	61.99		4
	63953	Dusp10	3.44*	3.94*	2.17	1.94	1.98	2.92	2.9	2.21	24.13	42.09	13.51	8.87		2
	72102	Dusp11	1.20*	0.39	0.18	0.09	83.12	97.94	96.06	75.39	194.88	124.21	104.65	79.32		5
	70686	Dusp16	3.52*	2.23*	1.78	1.38	5.97	6.9	6.57	5.8	68.27	28.16	19.67	13.38		4
	68082	Dusp19	-1.84	-1.07	0.08	1.14*	13.65	13.41	12.25	11.9	4.65	6.47	12.99	25.58		6
	13537	Dusp2	5.86*	5.06*	3.13*	0.5	2.21	2.81	2.84	2.54	181.18	101.25	26.88	4.29		4
	67446	Dusp28	0.05	0.62	1.35*	1.37*	36.45	27.02	23.85	20.74	36.86	41.81	57.39	51.96		1
	319520	Dusp4	5.63*	5.23*	4.03*	4.01*	7.6	10.65	14.1	16.11	396.04	383.48	220.41	260.17		2
	240672	Dusp5	3.61*	2.21	1.66	-0.59	3.77	7.87	5.13	5.48	54.16	34.47	17.3	4.31		4
	235661	Dync1li1	1.01*	1.14*	0.53	0.22	40.56	37.77	39.53	44.86	87.4	78.8	55.33	51.58		4
	56455	Dynll1	0.14	1.32*	2.03*	1.07*	27.31	17.34	18.85	23.55	28.78	42.49	75.39	51.17		1
	13559	E2f5	1.09	1.76*	1.12*	0.7	13.78	14.91	11.18	12.23	30.91	46.71	25.05	20.16	1	3
	74427	Eaf1	2.47*	2.95*	1.84*	1.32*	25.5	27.86	31.02	30	153.61	208.03	107.79	74.84		2
	66266	Eapp	1.04*	0.8	0.77	0.34	37.91	39.26	39.46	42.4	77.41	63.61	64.94	52.79		2
	107522	Ece2	0.81	1.08*	0.65	0.54	15.86	13.72	15.97	16.13	26.1	27.71	24.9	24.6		2
	13614	Edn1	13.66*	12.22*	10.90*	3.65	0.02	0.21	0	1.69	1083.1	937.72	45.52	18.44		2
	13618	Ednrb	4.29*	3.60*	1.99	-0.11	3.3	4.2	7.76	4.78	72.79	49.3	28.92	4.27		4
	216238	Eea1	1.71*	0.77	0.29	0.04	55.1	63.6	60.04	67.28	192.53	103.92	70.56	67.46		4
	66143	Eef1e1	1.33*	1.37*	1.26*	1.30*	10.8	12.42	14.2	15.52	28.1	31.43	33.98	39.87		2
	112405	Egln1	0.91	2.10*	1.11	0.4	17.68	22.4	25.33	23.01	32.7	90.86	53.24	30.18		2
	112407	Egln3	3.14	5.12*	4.58*	0.97	0.7	1.44	0.99	5.77	6.4	43.83	20.14	10.67		2
	13653	Egr1	5.73*	5.49*	2.68*	1.94	4.66	10.6	8.94	9.24	263.62	443.42	55.01	36	1	4
	13654	Egr2	3.57*	1.72	-0.44	-1.56	8.22	11.12	14.5	22.63	110.59	35.66	10.46	7.68	1	5
	13660	Ehd1	2.56*	1.91*	1.39*	0.57	215.4	243.72	267.74	248.78	1331.23	893.92	683.59	363.89		4
	20918	Eif1	2.06*	1.82*	1.24	1.5	5.3	5.84	7.17	6.24	21.58	20.36	16.13	18.33		2
	13664	Eif1a	2.27*	1.30*	0.82	0.64	67.38	74.02	63.37	87	336.97	175.81	108.5	134.02		4
	66235	Eif1ax	1.39*	1.34*	1.34*	0.93	46.46	42.1	42.42	55.67	125.35	103.04	103.77	104.89		2
	19106	Eif2ak2	2.10*	1.79*	1.59*	1.25	50.08	41.42	32.14	24.94	218.91	136.87	93.19	57.48		3
	13665	Eif2s1	1.02*	0.75	0.55	0.59	42.72	44.38	41.69	45.08	90.21	72.36	60.02	68.13		2
	13669	Eif3a	1.10*	0.76	0.19	-0.07	109.22	117.76	111.72	121	249.01	192.29	123.17	113.57		4
	56347	Eif3c	1.12*	1.11*	0.56	0.17	209.68	183.06	188.29	216.27	473.69	384.59	268.09	240.43		4
	13681	Eif4a1	1.17*	0.98	1.12	-0.02	14.86	12.58	9.74	17.11	36.49	24.61	22.13	17.82		4
	26987	Eif4e2	1.01*	0.53	0.34	-0.06	121.12	107.86	100.02	108.15	255.66	149.73	122.15	101.98		5
	13690	Eif4g2	1.37*	1.17*	0.32	0.28	1038.92	987.91	973.4	919.37	2781.89	2137.99	1181.96	1122.1		4
	217869	Eif5	1.22*	1.18*	0.4	0.57	39.48	48.58	54.08	49.9	96.04	106.7	68.93	73.33		2
	16418	Eif6	0.98	1.23*	1.07*	0.98	46.81	43.54	49.04	56.47	96.66	98.29	99.82	109.71		2
	192657	Ell2	2.72*	2.83*	2.51*	1.62*	54.87	46.74	48.55	69.99	381.74	321.03	264.88	210.17		2
	54351	Elp5	1.12*	1.09*	0.89	0.83	38.7	33.93	36.56	42.11	83.12	68.12	65.82	74.78		2
	68032	Emc4	0.73	1.35*	1.18*	1.17*	56.33	46.02	48.78	55.59	97.84	113.61	106.41	123.43		2
	13726	Emd	1.13*	0.56	0.51	0.35	103.41	102.53	93.93	88.03	229.18	144.87	128.69	111.36		4
	13730	Emp1	2.61*	1.2	-0.45	-1.4	77.46	110.14	141.14	189.9	507.14	237.22	96.83	70.1		5
	13805	Eng	0.28	0.1	0.31	1.19*	86.42	77.05	78.94	57.18	110.54	79.38	93.98	130.61		1
	13806	Eno1	0.61	1.55*	1.47*	0.97	53.65	50.26	47.66	61.65	81.19	140.86	127.48	117.83	1	1
	13807	Eno2	2.39*	3.03*	1.09	0.72	21.99	19.89	24.64	34.89	122.39	154.14	50.04	56.29		4
	224794	Enpp4	2.29*	1.70*	1.90*	1.62	9.96	11.66	8.74	8.37	47.33	35.15	29.87	22.31		2
	13822	Epb4.1l2	1.24*	1.17*	0.31	-0.04	17.52	17.15	17.71	16.63	46.37	36.85	20.34	16.13		4
	107508	Eprs	0.87	1.09*	0.7	0.58	25.91	22.86	22.93	26.03	49.02	46.17	35.57	38.88		2
	108670	Epsti1	0.23	0.86	1.56*	1.32*	92.38	57.42	42.2	31.39	111.72	102.24	119.89	76.57		3
	59079	Erbb2ip	1.06*	0.22	-0.47	-0.87	60.33	64.65	60.67	59.89	136.06	70.57	42.57	32.47		5
	319955	Ercc6	1.98*	1.46*	0.28	-0.39	9.66	11.08	11.57	16.05	44.83	30.23	13.94	12.09		4
	50527	Ero1l	2.78*	4.09*	3.17*	1.92*	22.29	30.99	32.47	32.76	158.55	506.86	289.14	120.21		2
	13885	Esd	3.17*	3.60*	3.21*	2.39*	120.13	112.54	151.3	215.98	1136.89	1327.61	1353.73	1112.75		2
	66580	Esf1	0.85	1.08*	0.25	0.47	11.68	9.45	11.81	11.42	22.64	22.24	12.69	15.21		4
	225363	Etf1	1.50*	1.49*	0.65	0.52	28.84	29.05	34.87	32.99	88.61	76.92	53.16	48.21		4
	75320	Etnk1	1.32*	1.42*	0.77	0.54	56.47	48.35	45.67	41.17	147.16	123.45	74.59	58.29		3
	23872	Ets2	3.73*	1.81*	-0.15	-1.71	39.81	71.88	111.43	173.82	566.64	245.29	98.32	53.6	1	5
	27049	Etv3	1.68*	0.37	0.31	-0.48	34.87	37.22	32.95	36.68	122.61	43.96	39.16	26.03	1	5
	14011	Etv6	1.47*	0.92	0.39	0.06	54.35	53.65	42.12	36.81	160.83	97.62	52.9	37.04	1	5
	66583	Exosc1	0.03	0.42	0.61	1.42*	17.14	15.07	15.71	15.18	15.37	18.97	22.48	40.14		1
	66362	Exosc3	0.11	0.86	1.30*	1.09*	22.21	21.81	18.23	22.63	26.03	39.77	43.6	47.07		1
	14042	Ext1	2.65*	2.72*	0.49	0.13	12.56	12.38	14.42	14.45	91.4	77.2	19.63	15.87		4
	22350	Ezr	3.84*	2.70*	1.54*	1.17	13.06	11.94	12.43	13.36	202.03	74.89	34.44	27.76		4
	14058	F10	6.06*	6.12*	3.94*	1.61	8.34	8.23	8.47	10.78	568.41	555.03	122.19	31.46		4
	14066	F3	13.50*	10.13*	4.99	3.63	0	0.2	0.16	0.23	368.76	124.14	9.24	5.75		4
	320463	F630111L10Rik	1.92	2.42*	1.84	1.02	4.49	4.83	4.73	7.57	18.48	23.39	15.09	13.94		2
	240328	F830016B08Rik	9.12*	11.63*	11.85*	10.91*	0.02	0	0	0	45.26	79.98	92.26	47.55		2
	14077	Fabp3	5.86*	5.31*	3.76*	1.81	4.7	4.54	3.39	5.38	256.6	176.19	44.42	17.19		4
	11770	Fabp4	2.93*	1.57	-0.25	-1.13	42.18	46.95	49	90.8	345.45	135.48	39.98	40.67		5
	12140	Fabp7	2.52	1.96	2.69	3.86*	0.4	0.65	1.02	1.58	9.22	2.5	8.43	27.98		1
	329739	Fam102b	2.67*	2.04*	1.14	-0.13	47.21	62.38	78.64	106.94	306.77	245.3	170.5	99.19		4
	28081	Fam104a	0.87	0.94	1.05*	0.86	58.02	58.52	56.16	57.43	110.82	107.83	112.62	103		2
	68303	Fam114a1	1.27	1.38*	0.62	-0.01	7.5	8.26	9.75	8.43	17.9	20.99	13.7	7.39		4
	227737	Fam129b	2.27*	1.77*	1.23*	0.17	51.1	76.41	86.55	137.16	258.02	248.32	196.39	152.26		2
	68152	Fam133b	1.16*	0.69	0.29	-0.11	22.31	29.02	24.21	28.93	50.48	44.18	27.65	25.3		4
	70186	Fam162a	1.20*	2.58*	2.33*	1.26	28.26	33.2	37.63	52.44	64.05	190.35	184.88	122.45		1
	66960	Fam188a	1.05*	0.79	0.68	0.34	24.79	22.59	21.89	24.08	54.74	38.64	33.97	29.25		4
	192976	Fam211a	1.84*	1.41	0.36	0.97	7.36	7.3	6.95	4.64	27.26	18.93	7.69	7.24		4
	230088	Fam214b	0.44	1.17*	1.14*	0.89	29.01	21.8	19.32	17.15	44.31	49.32	40.25	31.13		3
	71901	Fam219a	1.81*	0.65	0.4	-0.1	16.84	23.34	21.21	21.51	63.98	35.03	28.18	20.66		4
	215900	Fam26f	4.18*	3.27*	3.04*	3.94*	23.03	20.87	13.85	4.96	430.73	193.57	109.5	75.57		3
	212943	Fam46a	0.94	1.56*	1.13*	0.55	28.41	23.89	21.77	22.48	59.69	69.54	46	30.98		3
	74645	Fam46c	5.04*	4.53*	3.14*	2.99*	6.81	9.44	8.24	8.65	239.81	205.2	68.04	60.68		2
	108160	Fam50a	0.62	1.44*	0.41	0.03	52.27	47.18	59	68.25	89.13	127.27	76.27	68.64		2
	66306	Fam53c	1.13*	1.62*	0.69	0.72	10.62	8.64	10.25	6.43	24.38	23.83	15.28	10.09		3
	68215	Fam98b	0.97	0.88	1.82*	1.20*	32.86	26.7	17.01	26.03	63.99	49.28	57.26	56.85		2
	74202	Fblim1	-0.5	0.97	0.75	1.26*	86.6	70.55	68.53	61.24	69.16	135.59	110.99	146.72		1
	14123	Fbrs	1.86*	0.63	0.9	1.73	5.31	4.86	4.58	2.43	22.16	6.46	7.66	6.56		3
	50789	Fbxl3	1.38*	1.14	0.4	0.04	26.06	25.97	29.21	27.27	73.24	53.31	37.36	28.4		4
	242960	Fbxl5	1.09*	0.5	0.44	0.18	34.66	47.33	52.83	52.84	73.8	62.42	68.57	58.17		2
	71865	Fbxo30	2.76*	2.90*	0.93	0.68	5.09	6.75	6.1	7.12	38.81	47.84	11.73	10.72		4
	103583	Fbxw11	1.23*	0.94	0.46	-0.06	30.86	33.55	35.67	35.39	77.84	59.94	47.96	34.76		4
	246256	Fcgr4	1.45*	1.06	1.16	0.82	269.92	197.73	140.32	89.88	766.41	398.16	302.79	156.77		3
	74015	Fcho1	0.67	2.85*	0.54	0.76	6.22	3.93	4.6	4.13	10.29	26.12	6.6	5.37		3
	14155	Fem1b	2.02*	1.55*	0.14	-0.15	19.51	20.47	22.41	23.4	85	56.39	25.08	22.22		4
	240263	Fem1c	1.77*	1.70*	0.44	-0.17	21.4	23.49	19.26	19.17	82.54	73.35	25.85	17.11		5
	13998	Fgd6	0.7	1.39*	0.45	0.11	37.24	28.86	24.46	27.28	66.79	71.95	31.75	27.82		5
	225288	Fhod3	2.46	4.81*	3.83	2.17	0.94	0.87	0.67	1.07	6.01	21.04	12.01	6.58		2
	78749	Filip1l	1.84*	1.2	1.38	1.34*	19.62	27.58	22.31	16.68	72.04	60.9	55.67	37.99		2
	66899	Fip1l1	0.51	1.02*	0.55	0.11	33.49	32.33	33.19	37.33	53.67	65.86	46.37	38.3		4
	286940	Flnb	3.62*	3.62*	1.67*	0.76	7.47	8.5	8.46	9.45	98.05	94.78	25.44	15.87		4
	399558	Flrt2	3.17*	2.21*	1.96*	1.46*	2.87	5.65	6.11	6.97	27.4	22.89	22.64	21.4		2
	71436	Flrt3	6.95*	5.00*	3.35*	2.84	1.68	4.68	4.06	2.81	171.66	144.2	37.5	14.84		4
	71409	Fmnl2	3.39*	2.82*	2.25*	2.08*	4.26	6.78	5.59	7.75	50.79	44.88	23.65	27.74		2
	14265	Fmr1	1.51*	1.45*	0.42	0.17	11.14	13.14	13.84	13.24	31.79	32.93	18.68	15.2		4
	214459	Fnbp1l	1.79*	0.97	0.18	-1	25.36	19.82	16.67	20.55	92.79	36.62	18.27	9.89		5
	319448	Fndc3a	1.86*	1.44*	0.92	0.74	80.4	78.61	64.2	54.34	310.21	203.6	117.33	89.59		3
	14283	Fosl1	7.53*	7.72*	6.01	3.89	0.23	0.26	0.08	0.25	38.6	45.53	11.99	4.61	1	2
	14284	Fosl2	2.43*	0.91	-0.11	-0.23	24.03	22.82	27.03	19.48	138.74	40.77	23.39	15.95	1	5
	108655	Foxp1	1.15*	0.56	-0.84	-1.47	47.93	45.94	37.31	30.26	112.6	62.97	20.02	11.15	1	5
	74123	Foxp4	3.63*	2.31*	1.41	0.79	4.39	9.28	11.74	14.45	66.01	43.3	29.53	23.55	1	2
	75540	Fpgt	0.35	1.08*	0.16	0.57	13.05	11.59	13.9	12.71	15.97	24.47	14.74	17.16		2
	14293	Fpr1	2.22*	1.84	1.21	0.44	128.49	166.27	221.37	329.59	627.62	590.84	509.98	459.57		2
	14325	Ftl1	0.41	0.44	0.07	1.23*	60.78	59.65	66.44	54.69	86.72	79.16	68.16	127.12		1
	51886	Fubp1	1.53*	2.04*	0.89	0.82	48.06	48.19	51.17	48.76	150.6	194.16	91.82	86.59	1	2
	18550	Furin	2.17*	1.53	-1.11	-0.98	112.99	133.3	135.33	91.19	531.31	362.06	60.57	46.11		5
	233908	Fus	1.94*	1.06*	0.76	0.48	142.25	144.58	151.32	168.27	559.01	288.54	248.07	233.74		4
	53618	Fut8	1.15*	1.11	0.07	-0.22	19.24	19.02	16.82	10.88	41.91	37.28	17.67	9.83		5
	14362	Fzd1	6.19*	4.57*	3.22*	2.56	1.09	1.47	2.66	2.23	55.31	34.18	23.36	10.47		2
	654820	G530011O06Rik	3.92*	3.21*	3.48	1.99	3.8	2.81	1.64	1.65	60.36	22.53	19.82	7.62		3
	57436	Gabarapl1	1.38*	1.94*	0.58	-0.05	34.66	37.14	47.19	66.08	100.84	141.2	68.82	64.13		4
	14390	Gabpa	1.32*	1.07*	0.09	-0.32	19.93	23.19	22.02	24.37	55.89	47.5	23.18	18.53	1	5
	14391	Gabpb1	2.28*	0.94	0.79	0.59	4.79	8.36	6.03	6.77	28.9	15.02	10.95	11.26	1	4
	13197	Gadd45a	1.80*	1.17	-1.79	-2.37	13.97	18.09	27.18	31.62	56.94	37.59	7.9	6.08		5
	17873	Gadd45b	4.33*	4.40*	3.35*	2.34*	35.19	38.62	36.23	36.05	747.74	782.37	352.61	177.48		2
	23882	Gadd45g	3.61*	3.47*	3.51*	2.53*	5.68	7.32	7.06	7.74	78.07	74.15	80.32	49.39		2
	207839	Galnt6	1.98*	1.64*	0.91	0.83	8.02	10.03	10.26	13.22	37.22	30.27	19.14	23.23		2
	14433	Gapdh	2.01*	2.11*	2.10*	1.76	6.47	9.89	8.1	5.37	27.82	38.72	31.92	16.35		2
	237436	Gas2l3	2.12*	1.63*	0.43	0.5	40.45	52.31	49.15	48.45	190.51	153.95	64.41	69.76		4
	234366	Gatad2a	1.08*	1.04	0.15	0.03	39.12	42.67	47.63	47.42	85.54	82.72	51.01	47.96	1	4
	74185	Gbe1	3.36*	4.30*	3.55*	1.83*	7.82	12.97	15.08	22.99	92.78	243.9	172.54	77.09		2
	626578	Gbp10	3.09*	3.13*	3.54*	4.41*	10.32	9.58	5.94	3.52	85.57	79.07	62.3	52.48		3
	14469	Gbp2	4.36*	5.14*	5.21*	4.87*	102.76	60.26	44.45	36.17	2236.48	2088.91	1620.6	1057.95		2
	14468	Gbp2b	6.80*	7.80*	9.1	8.39	0.07	0.18	0	0	22.05	22.81	13.19	8		2
	55932	Gbp3	4.57*	4.77*	5.25*	5.85*	32.39	22.64	14.03	6.84	797.62	602.97	500.25	329.78		3
	17472	Gbp4	3.09*	3.12*	3.49*	4.34*	10.32	9.58	5.94	3.52	85.18	78.58	60.13	48.74		3
	229898	Gbp5	6.80*	7.29*	7.34*	6.65*	22.61	14.29	8.94	7.18	2603.22	2183.19	1396.17	670.89		2
	100702	Gbp6	3.09*	3.12*	3.49*	4.34*	10.32	9.58	5.94	3.52	85.18	78.58	60.13	48.74		3
	229900	Gbp7	4.56*	4.35*	4.31*	4.87*	26.43	22.68	18.01	8.55	652.49	447.17	346.24	230.45		2
	227960	Gca	1.94*	1.56	0.57	0.27	8.8	6.15	6.97	6.17	34.52	19.59	8.98	6.77		4
	14528	Gch1	3.31*	3.03*	2.11*	1.29	58.82	48.54	47.7	51.08	613.92	379.85	198.08	121.63		4
	14629	Gclc	2.16*	2.95*	1.60*	0.64	21.08	19.34	26.64	30.06	106.46	145.76	79.61	48.17		2
	14630	Gclm	3.35*	3.51*	3.19*	2.16*	32.01	43.05	49.72	69	349.53	472.95	443.91	305.76		2
	56209	Gde1	2.51*	3.44*	2.97*	2.64*	61.32	60.31	55.21	71.43	371.61	636.55	418.01	436.92		2
	23886	Gdf15	8.45*	6.29*	2.24	0.74	0.35	0.73	1.37	0.63	130.5	50.9	6.41	1.76		4
	14579	Gem	10.30*	8.43*	6.00*	4.08	0.09	1.02	1.25	2.73	276.72	318.33	70.2	42.06		2
	14583	Gfpt1	1.93*	2.79*	1.87*	1.73*	18.65	17.99	20.45	15.99	76.99	118.88	71.54	51.45		2
	110175	Ggct	2.21*	2.99*	3.24*	3.46*	5.28	4.68	4.98	3.93	21.98	32.66	44.31	40.12		2
	66092	Ghitm	1.22*	1.38*	1.10*	0.69	146.62	143.53	142.36	162.22	351.85	359.68	295.48	257.35		2
	14609	Gja1	6.27*	4.53	2.76	1.78	0.79	1.21	1.29	1.38	64.14	15.36	7.39	4.31		4
	11605	Gla	1.97*	2.40*	1.57*	1.26*	81.39	76.1	91.73	117.16	343.63	389.3	263.02	275.76		2
	93683	Glce	1.45*	0.66	0.19	0.47	12.48	12.32	11.82	10.98	40.83	19.72	13.26	16.26		4
	73690	Glipr1	1.01*	-0.01	0.12	0.14	105.75	115.07	122.81	149.11	225.75	112.41	128.56	161.35		5
	93692	Glrx	1.96*	1.92*	2.90*	1.98*	287.34	192.69	175.68	201.64	1155.04	703.36	1277.56	795.73		2
	14660	Gls	1.75*	1.33*	-0.26	-0.2	30.02	33.89	42.22	39.66	108.28	80.53	34.83	34.82		5
	68077	Gltscr2	1.35*	0.76	0	-0.27	11.21	16.26	16.9	16.9	32.74	27.67	16.85	14.27		5
	100041953	Gm10094	2.03*	1.74*	1.16*	1.08	9.3	12.33	12.1	10.7	43.21	38.51	26.14	21.66		2
	100042561	Gm10177	1.16	0.36	1.61*	1.39*	17.84	29.31	20.2	22.17	37.46	37.65	60.92	61.08		1
	100043324	Gm10480	0.18	1.42*	0.56	0.36	75.31	73.73	77.59	85.31	90.31	189.82	110.75	107.68		2
	100043027	Gm11575	1.16	0.36	1.61*	1.39*	17.84	29.31	20.2	22.17	37.46	37.65	60.92	61.08		1
	666513	Gm11787	1.24*	0.26	-0.17	-0.79	332.17	351.89	303.74	253.54	811.98	400.24	260.23	144.96		5
	432554	Gm12183	1.04*	0.51	-0.24	-0.4	1184.24	1148.67	1107.82	968.98	2554.26	1563.08	902.38	722.43		5
	631323	Gm12250	2.79*	3.08*	3.23*	3.66*	52.15	39.09	24.76	12.86	377.89	320.53	223.98	147.46		3
	667250	Gm12657	1.67*	1.06	1.03	0.57	95.64	115.61	97.63	87.2	320.73	235.88	193.39	128.51		3
	100039252	Gm12693	0.65	0.22	1.00*	1.02*	64.81	66.13	61.02	58.5	102.68	71.72	117.87	117.16		1
	100502897	Gm12854	1.90*	1.09	0.99	0.15	44.72	40.99	39.96	34.58	168.95	81.18	76.89	39.1		4
	229599	Gm129	4.29*	4.50*	1.27	2.63	1.14	1.36	2.21	0.56	24.69	23.02	4.56	2.26		4
	433748	Gm12952	0.58	1.12*	0.9	0.79	29.27	31.47	28.87	33.3	44.11	68.74	51.72	56.56		2
	100043424	Gm14005	3.12	2.09	3.37*	3.09*	1.38	2.66	2.28	3.23	9.56	9.27	20.61	22.78		1
	100043882	Gm14277	1.07*	0.66	0.87	0.49	52.6	54.08	48.93	62.43	115.18	84.26	86.68	87.42		2
	100043002	Gm14535	0.58	1.12*	0.9	0.79	29.27	31.47	28.87	33.3	44.11	68.74	51.72	56.56		2
	100504014	Gm15056	3.85*	6.30*	8.91*	7.65*	2.35	1.09	0.26	0.04	29.26	59.87	52.47	21.52		3
	100043257	Gm15453	1.63*	1.41*	0.88	0.29	104.44	82.83	91.03	92	337.72	210.86	162.64	111.29		4
	100504173	Gm15466	1.40*	-0.46	-0.45	-0.43	10.11	14.41	15.98	19.41	25.12	9.58	11.17	14.27		5
	100504287	Gm16340	1.55*	0.54	-0.08	0.23	58.38	59.98	38.9	20.65	184.58	87.24	34.88	23.55		5
	100040260	Gm1862	2.19*	1.72*	1.02	0.5	4	6.66	5.64	8.56	24.53	21.99	11.73	11.87		4
	100503893	Gm19945	1.98*	2.04*	1.51	0.05	12.82	18.48	19	25.43	48.78	71.76	52.21	25.59		2
	100504160	Gm20094	1.16	0.36	1.61*	1.39*	17.84	29.31	20.2	22.17	37.46	37.65	60.92	61.08		1
	100039078	Gm2036	1.24*	0.67	1.35*	1.06*	15.83	22.58	25.24	30.26	35.35	36.06	63.1	63.01		1
	100859931	Gm20604	0.03	1.44*	0.57	-0.06	14.22	14.35	16.66	21.26	15.92	38.13	23.81	19.85		1
	100042025	Gm20899	2.01*	2.11*	2.10*	1.76	6.47	9.89	8.1	5.37	27.82	38.72	31.92	16.35		2
	100039484	Gm2260	2.22*	2.47*	0.54	-0.15	30	29.96	31.76	34.5	154.74	159.5	45.59	31.85		4
	100039503	Gm2274	2.22*	2.47*	0.54	-0.15	30	29.96	31.76	34.5	154.74	159.5	45.59	31.85		4
	100039794	Gm2427	1.39*	1.01	1.01	0.97	63.97	60.93	37.26	28.72	173.11	118.05	72.87	54.66		3
	100040682	Gm2904	3.14*	3.54*	3.16*	2.34*	120.06	112.45	150.69	214.34	1108.05	1270.67	1295.42	1071.9		2
	100043039	Gm4184	1.16	0.36	1.61*	1.39*	17.84	29.31	20.2	22.17	37.46	37.65	60.92	61.08		1
	100043594	Gm4540	1.16*	1.13*	1.36*	1	36.44	31.51	30.81	37.25	82.65	68.85	75.11	71.49		2
	100043702	Gm4596	1.28*	1.11*	0.66	0.2	311.16	280.1	291.28	309.11	787.63	585.7	444.43	352.11		4
	240327	Gm4951	2.36*	3.39*	3.71*	3.85*	11.89	6.49	4.4	3.28	59.95	63.41	52.27	35.61		3
	432466	Gm5424	3.04*	4.83*	5.01*	4.65*	8.03	4.38	3.64	3.22	65.95	117.81	103.25	65.3		2
	432555	Gm5431	1.49*	1.22	1.42*	1.41*	33.15	27.41	20.41	12.57	100.48	60.74	51.17	32.36		3
	433182	Gm5506	0.79	1.58*	1.44*	0.96	54.65	51.19	48.75	63.82	94.92	147	128.14	121.19		2
	434693	Gm5633	0.82	1.39*	0.16	0.34	7.91	8.55	11.49	10.72	14.41	23.4	12.75	14.87		2
	547347	Gm6034	2.52*	2.71*	3.40*	3.24	7.44	7.14	3.76	2.92	41.22	43.33	30.7	17.31		3
	621542	Gm6238	1.11*	0.49	1.14*	1.16*	19.12	21.83	18.41	18.56	42.41	32.05	39.82	40.42		2
	622335	Gm6314	2.20*	1.33*	0.4	-0.29	71.25	73.04	65.46	80.63	346.95	178.9	84.16	65.37		5
	622976	Gm6377	4.97*	1.77*	0.12	-0.4	16.27	21.31	18.89	18.19	541.01	67.97	19.88	12.54		5
	623365	Gm6421	1.67*	1.06	1.03	0.57	95.64	115.61	97.63	87.2	320.73	235.88	193.39	128.51		3
	627352	Gm6747	0.97	1.46*	1.66*	0.98	40.49	31.52	28.14	35.78	87.47	85.76	84.62	68.28		2
	627371	Gm6749	1.67*	1.06	1.03	0.57	95.64	115.61	97.63	87.2	320.73	235.88	193.39	128.51		3
	633640	Gm7120	1.74	3.82*	0.79	-0.25	1.9	1.76	1.84	2.56	8.81	25.14	3.62	2.1		4
	636952	Gm7194	1.67*	1.06	1.03	0.57	95.64	115.61	97.63	87.2	320.73	235.88	193.39	128.51		3
	638008	Gm7227	1.67*	1.06	1.03	0.57	95.64	115.61	97.63	87.2	320.73	235.88	193.39	128.51		3
	664850	Gm7368	-0.34	0.95	1.19*	1.10*	27.5	21.66	23.7	22.27	19.78	40.99	52.57	49.89		1
	668455	Gm9178	0.82	1.39*	0.16	0.34	7.91	8.55	11.49	10.72	14.41	23.4	12.75	14.87		2
	671392	Gm9531	-0.09	1.37*	0.94	0.86	17.39	13.96	18.96	19.12	15.36	36.87	34.26	33.47		1
	100043508	Gm9769	1.39*	1.24*	0.8	0.36	154.48	174.22	167.74	175.28	421.37	399.36	282.37	221.92		4
	100042265	Gm9790	1.42*	1.63*	2.13*	1.72*	34.25	32.47	30.5	36.23	91.9	93.18	130.26	116.42		2
	229004	Gmeb2	1.64*	1.37	0.56	-0.26	6.17	7.37	5.51	7.13	20.91	17.05	8.03	6.08	1	4
	331026	Gmppb	1.22*	0.96	1.31*	0.79	12.94	11.59	11.06	10.67	31.8	22.19	26.97	19.63		3
	14674	Gna13	2.22*	2.36*	1.19*	0.91	66.46	67.62	67.93	65.98	325.87	328.7	150.02	123.07		4
	14679	Gnai3	1.41*	1.08*	0.63	0.17	49.77	51.12	48.01	58.7	144.2	104.31	72.12	65.18		4
	14696	Gnb4	3.39*	2.45*	1.32	0.01	13.83	15.42	13.24	12.43	154.55	78.15	32.1	13.4		4
	66066	Gng11	0.41	-0.15	1.63*	1.60*	13.5	13.45	11.36	18.15	15.93	12.21	34.62	57.9		1
	30877	Gnl3	1.98*	1.57*	0.61	0.64	23.05	26.74	28.55	37.72	98.94	77.79	41.94	57.4		4
	66629	Golph3	1.01*	0.63	0.07	-0.09	46.57	55.53	59.72	59.34	94.55	81.29	60.69	55.72		4
	66964	Golt1b	1.18*	0.37	1.04*	1.15*	23.69	32.69	32.77	33.11	54.28	39.1	65.94	74.67		1
	53334	Gosr1	1.49*	1.17*	1.00*	1.07*	23.87	26.08	24.94	26.23	69.13	58.22	47.63	54.29		2
	14727	Gp49a	5.18*	3.91	1.93	1.97	1.15	1.25	1.06	0.51	40.86	18.84	4.37	3.24		4
	53951	Gpatch11	-0.07	0.28	0.99	1.07*	20.62	24.47	18.56	19.57	17.69	27.5	34.62	38.66		1
	73274	Gpbp1	1.44*	1.28*	1.01*	0.89	16.28	19.48	16.66	17.78	47.37	47.74	31.14	30.33		2
	14733	Gpc1	3.97*	3.14*	2.15*	1.78	1.12	3.23	5.19	7.66	22.71	28.19	24.69	27.3		2
	14571	Gpd2	3.13*	1.55	0.7	0.98	16.98	26.77	28.45	19.69	149.67	74.73	44.35	35.61		4
	268566	Gphn	1.85*	2.14*	1.08	0.77	27.5	28.3	25.11	25.29	106.33	117.86	50.05	40.93		4
	56696	Gpr132	1.35*	1.79*	1.33	0.95	28.24	24.05	21.28	14.14	76.7	77.43	51.3	25.28		3
	83924	Gpr137b	1.96*	1.28	0.38	0.72	7.83	11.6	13.14	13.03	35.4	28.12	17.19	23.01		4
	110168	Gpr18	1.83*	0.95	1.24	0.82	22.59	18.81	13.27	13.24	79.88	33.26	29.66	21.85		3
	238377	Gpr68	1.79	3.82*	2.87*	3.15*	6.43	6.54	4.78	4.04	23.86	88.99	32.53	30.87		2
	80910	Gpr84	4.71*	2.2	1.33	-0.77	19.93	25	39.99	47.17	546.57	114.8	100.24	27.86		4
	107022	Gramd3	1.97*	1.76*	0.39	0.23	14.97	14.1	13.82	13.23	65.17	44.39	18.32	16.22		4
	66168	Grina	0.62	1.47*	2.06*	2.08*	659.18	621.36	575.83	527.9	1051.29	1656.07	2341.05	2241.37		1
	212167	Gsap	2.50*	1.92*	1.44	1.51*	53.31	57.98	64.38	56.78	312.11	211.53	171.06	158.36		2
	14852	Gspt1	1.54*	1.14*	0.35	0.18	63.27	59.88	69.9	66.31	194.06	127.31	85.66	73.95		4
	14782	Gsr	1.96*	2.18*	1.67*	0.7	50.34	60.67	71.14	95.75	206.75	266.71	221.63	154.12		2
	14859	Gsta3	-1.25	5.84	4.35	2.91*	0.35	0.18	0.87	3.48	4.65	7.45	17.85	28.84		1
	14862	Gstm1	0.24	1.34*	1.41	1.16	96.59	80.96	104.79	127.26	121.78	199.85	267.06	279.34		1
	83602	Gtf2a1	1.06*	1.12	0.52	0.21	58.55	76.47	75.73	72.91	124.9	156.81	106.02	84.88		4
	229906	Gtf2b	1.95*	1.40*	0.57	-0.23	68.75	75.11	64.94	86.21	285.89	192	93.47	72.39		4
	68153	Gtf2e2	0.68	1.45*	1.01	0.47	15.13	16.51	16.39	19.18	22.19	42.97	32.25	25.47		2
	98053	Gtf2f1	1.71*	1.61*	0.75	0.37	59	53.02	55.41	58.28	204.9	155.38	89.87	73.7		4
	14884	Gtf2h1	1.01*	1.30*	0.41	0.86	37.83	41.81	42	36.63	82.18	99	54.52	66.41		2
	67371	Gtf3c6	-0.02	0.97	1.12*	0.45	21.56	19.18	17.29	21.92	20.04	38.29	35.22	28.98		1
	56055	Gtpbp2	1.05*	1.45*	1.08	0.42	39.89	37	32.97	32.48	88.26	95.05	66.73	42.32		3
	69237	Gtpbp4	1.39*	1.21*	0.4	0.64	29.33	28.3	30.23	30.22	81.65	65.79	38.19	45.37		4
	14933	Gyk	3.03*	1.87*	0.22	-1.1	21.73	23.46	23.29	37.14	182.06	81.27	26.04	16.78		5
	71683	Gypc	0.54	1.74	1.95*	1.56	12.8	8.57	6.21	7.42	16.6	25.49	21.64	18.23		3
	14936	Gys1	0.82	2.99*	2.27*	1.46	23.78	21.39	18.09	23.08	41.46	163.64	84.21	60.61		2
	14972	H2-K1	0.31	0.35	1.30*	1.67*	119.31	104.34	84.38	69.75	157.27	125.93	200.46	219.85		1
	630499	H2-K2	1.31*	2.63*	2.36*	2.31	9.41	5.74	6.89	4.23	24.87	32.79	31.79	19.55		3
	14990	H2-M2	2.8	4.91*	5.62*	7.20*	16.43	8.83	8.59	3.48	122.3	262.49	410.8	413.73		1
	14991	H2-M3	0.64	0.87	1.03*	1.28*	38.7	38.82	35.33	33.86	66.99	69.43	69.18	80.02		2
	15015	H2-Q4	1.58*	2.12*	2.28*	2.72*	122.69	126.12	110.51	70.53	384.17	529.38	524.33	460.91		2
	15018	H2-Q7	1.92*	3.55*	3.98*	4.16*	43.12	27.79	26.5	16.84	173.85	316.76	406.78	290.96		2
	15019	H2-Q8	1.85*	3.17*	3.69*	4.01*	69.54	55.76	47.83	28.72	268.45	491.89	606.05	456.89		2
	110558	H2-Q9	1.92*	3.55*	3.98*	4.16*	43.12	27.79	26.5	16.84	173.85	316.76	406.78	290.96		2
	15039	H2-T22	0.19	0.86	1.68*	1.72*	52.03	45.8	39.56	31.81	62.28	80.08	120.92	99.99		1
	15040	H2-T23	0.93	0.96	1.87*	2.01*	62.18	66.25	45.49	48.57	120.68	123.23	162.54	194.75		1
	15051	H2-T9	0.19	0.86	1.68*	1.72*	52.03	45.8	39.56	31.81	62.28	80.08	120.92	99.99		1
	15078	H3f3a	1.67*	1.06	1.03	0.57	95.64	115.61	97.63	87.2	320.73	235.88	193.39	128.51		3
	15081	H3f3b	1.67*	1.06	1.03	0.57	95.64	115.61	97.63	87.2	320.73	235.88	193.39	128.51		3
	625328	H3f3c	1.67*	1.06	1.03	0.57	95.64	115.61	97.63	87.2	320.73	235.88	193.39	128.51		3
	107435	Hat1	1.90*	2.40*	2.03*	0.94	24.66	20.49	18.09	21.26	92.79	101.55	71.96	40.6		2
	171285	Havcr2	2.41	2.88*	3.05	1.54	1.56	3.8	2.2	2.69	10.8	24.91	18.22	8.89		2
	23897	Hax1	1.21*	1.70*	1.36*	0.82	80.35	71.86	78.71	98.5	195.8	226.47	195.48	170.35		2
	15200	Hbegf	5.65*	5.00*	n/a	1.69	0.3	0.62	0.24	0.63	26.1	22.2	2.98	3.02		4
	15162	Hck	1.24*	0.79	0.58	-0.12	147.21	143.51	142.95	135.35	367.56	241.56	208.81	123.98		4
	229003	Helz2	3.18*	2.88*	2.55*	1.99*	58.4	43.62	31.6	30.38	551.42	313.14	181.27	117.47		3
	67138	Herc6	2.32*	3.06*	3.24*	3.02*	57.03	33.89	23.27	22.25	297.4	272.17	208.99	167.99		3
	15239	Hgs	0.71	1.06*	0.37	0.34	29.81	31.36	31.95	26.26	50.72	62.33	39.4	32		4
	15251	Hif1a	2.41*	2.02*	0.18	-0.47	129.84	172.19	227.76	278.17	717.34	677.25	254.7	204.44	1	4
	56295	Higd1a	1.42*	1.63*	2.13*	1.72*	34.25	32.47	30.5	36.23	91.9	93.18	130.26	116.42		2
	69573	Hilpda	7.31*	6.24*	5.65*	5.08*	6.36	9.21	10.23	15.32	1102.25	685.99	504.94	518.42		2
	110521	Hivep1	3.78*	2.47*	2.02*	0.77	5.92	6.78	6.03	8.73	88.69	35.22	22.75	12.53	1	4
	15273	Hivep2	3.53*	3.13*	0.71	0.77	7.04	6.67	9.24	5.87	91.2	56.81	14.68	11.29	1	4
	15275	Hk1	1.99*	2.26*	1.12	0.38	64.15	52.82	52.47	64.93	268.34	244.01	110.37	83.03		4
	15277	Hk2	4.10*	2.98*	1.94*	1.88*	30.59	32.3	34.12	31.08	551.97	243.91	126.24	109.65		4
	212032	Hk3	2.44*	2.87*	2.80*	2.19*	56.65	49.97	37.4	49.13	319.53	351.55	254.75	225.06		2
	15357	Hmgcr	2.18*	2.18*	1.43*	1.20*	25.18	17.45	18.34	16.99	113.72	73.97	46.77	36.66		3
	50887	Hmgn5	2.09*	2.43*	0.06	-0.77	8.61	6.83	6.58	10.96	36.31	33.32	6.55	6.25		5
	15368	Hmox1	4.05*	4.28*	4.31*	3.77*	308.53	361.18	491.2	647.25	5477.55	6808.02	9354.12	8641.96		2
	15384	Hnrnpab	1.17*	0.7	0.37	0.15	154.27	178.06	172.45	199.3	363.08	280.96	216.6	218.79		4
	59013	Hnrnph1	1.14*	1.17	-0.19	0.07	65.77	64.8	70.78	88.64	154.71	138.74	59.87	91.73		4
	56258	Hnrnph2	1.25*	1.35*	0.6	0.18	70.74	71.17	64.99	69.32	180.24	178.93	94.8	76.79		4
	432467	Hnrnph3	1.13*	1.64*	1.97*	1.24*	26.19	23.74	20.25	25.37	61.46	73.22	75.27	57.97		2
	76936	Hnrnpm	1.14*	0.94	0.16	-0.17	65.9	81.52	74.81	87.08	153.69	149.33	80.5	76.24		4
	50926	Hnrpdl	1.07*	0.82	0.87	0.78	62.77	60.67	59.5	60.48	141.52	101.56	105.24	102.1		2
	72692	Hnrpll	1.47*	0.42	-0.13	-0.19	35.25	49.26	40.88	40.44	109.27	63.79	36.95	35.99		5
	26556	Homer1	2.19*	2.35*	0.76	0.78	4.98	4.65	4.97	3.36	23.63	21.64	8.43	6.52		4
	56348	Hsd17b12	1.36*	1.50*	0.82	0.46	103.65	101.87	115.88	134.32	277.18	278.33	196.87	181.93		2
	15516	Hsp90ab1	1.29*	2.32*	1.44*	0.7	770.52	687.44	668.6	688.02	1982.04	3337.92	1754.21	1106.75		3
	193740	Hspa1a	4.53*	5.67*	4.88*	3.70*	1.39	3.45	2.24	2.39	32.72	181.82	62.58	30.16		2
	15511	Hspa1b	4.32*	5.33*	6.20*	2.81	1.41	1.95	0.89	1.73	29.13	89.53	57.1	6.4		2
	18415	Hspa4l	2.73*	3.85*	2.27*	1.61*	13.51	12.23	19.18	18.49	90.59	166.82	87.47	52.99		2
	14828	Hspa5	1.29*	1.47*	1.1	1	386.59	320.53	345.33	361.95	1014.66	862.34	712.78	702.54		2
	15481	Hspa8	0.35	1.76*	1.04	0.02	80.15	65.63	55.34	58.4	109.48	218.13	108.94	57.61		3
	15526	Hspa9	1.31*	1.55*	0.99	0.84	100.84	101.91	91.74	106.38	264.36	289.63	176.68	187.36		2
	15510	Hspd1	0.72	1.44*	1.04	0.86	49.65	56.73	55.92	66.15	85.96	151.03	111.02	118.99		2
	15505	Hsph1	0.52	3.47*	3.07*	1.70*	15.87	13.48	15.37	24.78	23.34	145.33	123.89	75.53		1
	15558	Htr2a	9.47*	7.60*	5.25	6.31	0.02	0.23	0.24	0.08	64.34	35.12	10.18	15.44		2
	330723	Htra4	7.99*	9.84*	n/a	n/a	0.02	0	0	0.04	21.03	22.48	2.7	0.29		4
	74096	Hvcn1	1.77*	2.05*	1.14	1.20*	46.06	45.37	49.24	59.17	171	186.69	104.75	133.26		2
	15586	Hyal1	1.78*	2.47*	2.48*	1.66*	6.75	7.9	6.24	10.12	25.35	40.51	34.15	31.87		2
	109685	Hyal3	0.76	1.02	0.66	1.03*	25.61	23.37	20.25	16.97	44.88	42.67	31.03	36.42		3
	12282	Hyou1	-0.08	0.49	1.23*	0.67	38.96	35.02	33.77	43.21	41.41	48.12	76.37	66.44		1
	667370	I830012O16Rik	0.46	0.22	4.11*	5.38*	24.29	11.34	3.19	1.38	32.39	15.22	54.49	57.22		3
	15894	Icam1	3.19*	2.79*	1.72	1.3	149.33	137.41	136.3	119.02	1446.81	928.95	442.16	293.64		4
	56542	Ick	0.62	1.91*	0.92	1.05	11.07	10.48	10.37	7.69	18.73	36.01	17.98	15.68		3
	50723	Icosl	0.43	1.65*	1.18	-0.33	18.4	8.24	6.4	5.79	24.23	23.14	13.37	3.95		5
	15902	Id2	5.18*	3.67*	2.71*	1.91*	126.14	168.07	183.87	260.24	4765.16	2044.65	1157.29	954.84	1	2
	15903	Id3	4.73*	3.16*	2.09	1.18	7.37	13.62	14.17	11.5	230.92	118.62	59.13	27.71	1	3
	75731	Idnk	0.19	0.7	1.52*	1.50*	37.96	35.76	35.52	34.06	43.02	55.07	97.9	92.44		1
	15936	Ier2	1.95*	-0.19	-0.99	-0.56	71.94	75.59	78.5	57.49	293.26	62.06	38.54	38.59		5
	15937	Ier3	4.27*	3.08*	1.4	0.07	295.83	408.63	563.72	675.68	6051.27	3356.57	1441.33	703.2		4
	15939	Ier5	0.78	1.38*	1.26*	0.46	40.24	41.4	32.48	39.98	74.23	101.44	76.77	55.5		2
	26388	Ifi202b	3.61*	1.83	2.86	1.86	3.56	4.55	2.2	2.75	47.02	15.07	13.06	6.8		4
	15950	Ifi203	1.59*	0.62	0.04	0.27	59.43	61.09	39.05	21.31	194.01	94.26	38.24	25		5
	15951	Ifi204	1.80*	0.68	1.51*	1.38*	61.19	59.96	35.4	30.06	221.28	93.56	97.59	78.57		3
	226695	Ifi205	7.51*	6.93*	6.03*	6.01*	4.67	2.12	1.69	0.27	812.59	264.96	107.67	35.58		3
	70110	Ifi35	1.96*	1.61*	2.18*	1.46*	81.47	69.62	48.73	47.42	328.05	205.69	212.86	126.25		3
	99899	Ifi44	0.99	1.81*	2.22*	2.06*	378.27	223.92	130.21	90.89	779.49	764.22	595.91	378.71		3
	15953	Ifi47	3.33*	2.83*	2.78*	2.37*	212.22	154.47	107.38	102.77	2248.09	1075.32	718.72	529.41		3
	71586	Ifih1	2.19*	2.36*	1.59*	1.61*	66.35	53	39.26	25.18	308.33	258.38	113.13	72.14		3
	15957	Ifit1	3.53*	4.02*	4.64*	3.96*	120.9	66.68	30.49	27.4	1483.11	1076.39	741.83	416.06		3
	15958	Ifit2	2.23*	2.01*	3.75*	3.64*	21.33	14.53	5.44	5.01	105.05	56.31	66.08	51.29		3
	15959	Ifit3	1.43*	2.38*	3.73*	4.57*	184.84	84.04	41.01	21.88	519.57	435.91	527.08	499.6		3
	15982	Ifrd1	4.96*	4.36*	3.06*	2.90*	44.24	52.88	52.74	53.17	1459.53	1048.95	421.01	384.98		2
	319765	Igf2bp2	2.49*	2.79*	2.82*	1.23	6.81	7.79	5.58	11.46	45.34	54.56	42.56	29.32		2
	29817	Igfbp7	0.69	4.07*	5.21*	4.92*	8.24	5.5	5.49	9.85	13.69	90.74	189.82	282.37		1
	80719	Igsf6	1.87*	1.08	-0.09	-0.54	180.7	206.57	192.83	150.27	699.37	426.14	178.41	103.05		5
	60440	Iigp1	4.51*	5.41*	5.77	9.05	1.49	0.61	0.46	0	27.04	20.16	18.84	12.76		3
	16151	Ikbkg	2.71*	3.59*	2.84*	1.85*	8.88	9.53	12.63	16.54	62.32	112.99	90.34	62.26		2
	16153	Il10	6.09*	5.39*	4.72*	3.12	2.71	2.69	2.15	1.47	208.67	110.01	54.75	14.29		3
	16157	Il11ra1	1.01	2.31*	0.02	-0.25	6.12	4.37	7.93	14.66	11.83	23.11	8.68	13.11		2
	16159	Il12a	11.19*	11.56*	9.49	4.29	0	0	0	0.11	70.58	75.09	18.05	5.48		2
	16160	Il12b	8.79*	13.80*	10.24*	8.47	0.2	0	0.04	0	67.69	363.94	112.46	8.44		2
	16164	Il13ra1	2.14	2.56	2.52*	1.99	3.93	2.24	4.54	4.26	19.55	11.01	23.06	13.18		2
	16168	Il15	2.78*	2.11*	2.19*	1.69*	52.79	53.79	46.63	38.72	378.51	222.85	208.21	121.24		3
	16169	Il15ra	2.81*	3.03*	3.63*	3.40*	15.8	13.7	10.13	8.74	109.64	106.51	118.94	78.12		2
	16172	Il17ra	3.54*	3.05*	1.14*	1.09*	26.28	22.47	23.33	16.24	312.51	174.98	49.26	33.25		4
	16173	Il18	1.88*	0.05	0.26	0.21	15.56	16.24	10.28	7.53	54.58	14.6	11.07	8.44		5
	16175	Il1a	9.54*	9.07*	10.61*	8.01*	3.61	4.23	1.35	2.55	2521.17	2160.41	1520.15	614.49		2
	16176	Il1b	4.42*	3.63*	2.92	1.2	494.27	618.18	652.62	525.33	11134.8	7544.71	4894.54	1214.97		4
	215257	Il1f9	10.66*	8.87*	9.15*	6.19*	0	0.36	0.04	0.66	52.55	87.55	59.58	22.73		2
	16181	Il1rn	9.05*	8.65*	7.27*	6.67*	34.51	31.38	26.46	17.98	19231.9	12195.3	3888.93	1821.98		2
	246779	Il27	9.49*	8.92*	6.67*	2.39	0.79	0.47	0.16	1.26	631.86	200.3	29.69	4.88		4
	14204	Il4i1	1.31*	1.18*	0.8	0.52	50.22	51.93	55.6	55.17	125.08	113.81	93.07	78.17		2
	16193	Il6	14.35*	13.06*	12.39*	8.89*	0.26	0.36	0.04	0.19	2081.2	1686.09	540.73	163.07		2
	16197	Il7r	2.39*	2.24*	1.16	0.68	56.41	74.86	91.94	134.96	315.58	342.51	197.05	213.2		2
	16201	Ilf3	1.80*	2.07*	-0.18	0.1	18.28	22.28	27.73	21.06	71.18	89.58	23.38	22.81		4
	66541	Immp1l	-0.33	-0.39	1.18	1.51*	8.87	10.65	8.7	10.24	5.28	7.07	19.87	30.52		1
	16210	Impact	2.01*	2.02*	1.22*	0.99	42.61	47.67	48.74	62.38	189.62	186.4	109.56	123.46		2
	23917	Impdh1	0.83	1.55*	1.52	0.58	20.76	18.8	19.99	25.76	39.66	50.41	55.69	36.77		2
	70435	Inf2	1.54*	1.26	0.87	0.86	11.34	10.71	9.64	10.34	38.03	25.84	16.24	20.77		4
	16323	Inhba	14.14*	11.30*	14.63*	11.42*	0	0.76	0	0.21	585.2	1332.03	615.64	558.98		2
	16330	Inpp5b	1.15*	1.17	0.82	-0.17	31.98	30.05	27.74	38.4	71.89	63.18	47.06	32.71		4
	231070	Insig1	2.35*	1.89	0.49	0.13	65.2	72.54	62.14	39.66	341.08	255.67	84.33	42.72		5
	27356	Insl6	1.02	1.36*	1.93*	1.98*	22.49	18.23	18.59	17.98	43.73	44.94	67.57	67.98		1
	71793	Ints12	1.45*	0.57	-0.13	-0.15	33.73	37.23	39.5	35.22	96.68	52.61	34.24	30.08		5
	380614	Intu	2.26	3.90*	2.93*	2.69	4.04	4.74	4.28	2.68	17.79	61.29	30.66	19.91		2
	70572	Ipo5	2.01*	1.69*	0.35	0.63	84.76	92.43	96.43	92.58	368.69	290.79	118.21	141.32		4
	29875	Iqgap1	1.32*	1.1	0.38	-0.04	303.3	271.39	283.17	331.57	802.16	557.28	356.44	317.39		4
	544963	Iqgap2	1.71*	1.65	-0.03	-1.12	9.51	10.14	12.16	15.25	36.91	30.93	10.75	6.8		5
	108960	Irak2	2.52*	2.07*	0.95	0.57	51.81	47.9	52.57	56.2	313.46	194.27	97.79	80.88		4
	16362	Irf1	3.63*	3.42*	2.59*	2.78*	191.45	172.46	164.59	130.78	2511.38	1789.3	959.28	884.96	1	2
	54123	Irf7	0.54	1.09	2.13*	2.93*	839.74	635.11	326.03	183.07	1277.38	1316.52	1402.9	1411.21	1	3
	15900	Irf8	1.49*	1.07	-0.58	-0.79	166.22	197.9	203.34	207	478.94	391.96	131.34	118.76	1	5
	16365	Irg1	5.72*	4.96*	3.88	2.62	483.67	490.67	574.26	653.99	27682	15328.9	8515.83	4103.58		2
	15944	Irgm1	2.78*	2.58*	2.73*	2.67*	165.97	129.03	75.51	65.31	1198.11	746.48	485.49	409.42		3
	384783	Irs2	3.23*	2.45*	0.28	-0.29	7.74	16.39	14.13	11.2	82.74	84.83	17.71	9.47		4
	74316	Isca2	0.29	0.42	1.31*	1.37*	31.2	26.64	22.67	26.91	35.6	33.46	54.01	68.17		1
	100038882	Isg15	3.15*	3.60*	4.29*	3.60*	52.41	31.8	13.87	12.9	490.81	378.11	251.29	141.77		3
	57444	Isg20	0.86	1.93*	3.80*	2.52	62.94	28.25	9.84	12.6	120.88	105.24	128.39	71.1		3
	71955	Ist1	1.45*	1.14*	0.81	0.46	34.31	36.4	35.54	27.59	99.51	75.89	59.71	37.04		3
	57905	Isy1	1.12*	0.11	-0.02	-0.12	22.53	26.05	25.26	22.05	51.58	26.44	24.54	20.57		5
	16401	Itga4	1.36*	0.74	-0.4	-1.65	121.97	121.4	123.89	132.7	319.6	195.42	91.05	42.18		5
	16402	Itga5	2.65*	2.93*	3.33*	2.11*	28.13	23.89	22.99	26.63	178.05	172.78	225.78	115.36		2
	16410	Itgav	1.80*	1.31	0.3	-0.33	71.71	85.28	82.55	96.69	262.99	200.69	98.57	76.55		5
	16411	Itgax	3.06*	3.26*	1.87*	-0.56	49.07	38.09	41.38	78.6	432	354.72	147.62	52.5		4
	16412	Itgb1	1.07*	0.92	0.58	0.12	228.85	236.87	244.1	242.4	504.78	432.65	354.24	261.65		4
	16421	Itgb7	1.01	1.33	2.04*	4.02*	16.54	15.13	12.1	4.47	36.32	37.7	46.98	72.38		1
	320910	Itgb8	8.50*	6.93*	7.29*	3.18	0.26	0.76	0.42	1.62	32.72	62.03	31.13	9.34		2
	16434	Itpa	-0.68	0.13	0.99	1.12*	11.94	10.8	10.56	10.68	5.61	10.3	20.78	23.81		1
	319622	Itpripl2	0.56	1.04*	0.62	0.27	38.9	36.28	37.46	39.65	56.98	73.41	56.3	48.29		2
	16449	Jag1	4.09*	2.64*	1.48	0.94	2.87	4.25	6.45	8.71	46.94	27.5	16.52	15.64		4
	16451	Jak1	0.85	1.26*	0.5	0.52	102.9	95.59	92.87	95.5	197.87	218.25	126.74	134.34		4
	16452	Jak2	2.91*	2.59*	2.25*	1.85*	54.63	55.09	57.6	47.46	424.52	319.91	267.8	167.56		2
	16468	Jarid2	1.15*	0.46	-0.26	-0.9	73.46	77.35	64.92	49.41	168.17	99.6	52.05	25.63	1	5
	81703	Jdp2	2.23*	2.30*	2.30*	0.18	15.24	20.13	16.36	14.92	81.06	93.47	79.27	16.47	1	3
	107817	Jmjd6	1.86*	1.90*	1.27*	0.86	21.52	23.45	22.03	23.1	82.01	81.49	50.41	39.71		2
	16477	Junb	3.12*	2.36*	1.56*	1.06*	64.28	82.73	81.25	77.05	579.92	403.38	232.49	158.99	1	4
	23924	Katna1	3.12*	3.16*	2.10*	1.17*	22.38	16.87	15.96	23.43	200.34	142.84	66.63	49.92		4
	210973	Kbtbd2	1.07*	0.41	0.1	-0.48	19.76	21.49	24.48	25.66	45.29	26.11	25.62	18.17		5
	16491	Kcna3	4.95*	5.21*	3.58	3.7	2.09	0.54	1.6	1.31	61.09	26.16	17.99	15.47		2
	330171	Kctd10	1.11*	0.45	0.25	-0.16	26.25	22.66	24.44	25.12	55.06	27.11	27.8	22.76		5
	72844	Kctd17	-0.98	0	0.55	1.48*	10.73	9.52	9.72	8.19	3.99	8.45	12.48	20.42		6
	104263	Kdm3a	1.21*	1.37*	0.71	0.53	22.14	21.05	19.19	19.96	58.32	50.04	29.8	26.74		4
	75605	Kdm5b	0.2	1.32*	0.64	0.26	23.25	25.53	24.56	26.07	27.17	58.7	36.13	29.11	1	2
	216850	Kdm6b	5.59*	3.92*	2.43	1.34	1.02	1.59	1.32	1.21	51.72	23.04	7.44	2.69		4
	16570	Kif3c	1.21*	1.01*	1.02	0.22	38.42	30.55	34.52	44.33	92.09	60.35	66.46	49.85		4
	16573	Kif5b	1.35*	1.14*	0.81	0.44	43.94	41.95	44.83	47.62	119.26	88.07	75.84	63.61		4
	17311	Kitl	4.09*	5.31*	4.38*	3.56*	3.76	3.27	3.51	3.33	75.41	127.82	75.52	43.15		2
	23849	Klf6	2.37*	1.78*	1.2	0.67	146.34	156.04	162.13	140.37	800.05	512.84	360.39	221.95	1	4
	93691	Klf7	1.56*	-0.85	-1.29	-1.31	49.59	60.66	65.39	66.12	149.54	32.17	26.04	26.43	1	5
	27007	Klrk1	3.20*	3.98*	5.36*	5.89*	6.05	2.91	1.25	0.56	51.88	42.79	39.93	22.29		3
	66356	Knop1	0.15	0.52	0.54	1.11*	15.99	21.38	20.51	21.02	16.55	32.5	28.23	43.09		1
	16648	Kpna3	3.55*	2.82*	1.40*	0.65	43.83	48.52	41.49	49.73	540.81	328.12	105.32	76.22		4
	16649	Kpna4	1.86*	1.92*	1.26*	0.67	61.65	69.05	65.52	79.09	240.12	250.79	152.62	125.39		2
	16709	Ktn1	2.63*	1.73*	1.53*	1.30*	26.17	29.19	25.8	22.47	163.62	92.29	71.48	54.49		4
	67669	l7Rn6	-0.25	0.49	1.20*	0.74	25.52	27.32	25.78	33.42	21.41	36.83	56.78	54.88		1
	210808	Lacc1	1.70*	2.22*	1.80*	0.71	17.11	14.04	9.85	9.25	53.6	61.07	33.34	14.73		3
	16763	Lad1	6.83	6.90*	3.48	1.44	0.28	0.21	0.12	0.04	19.77	21.86	6.54	1.6		3
	56692	Lamtor3	1.08*	1.1	-0.08	0.03	18.92	25.45	27.93	36.72	44.03	54.24	26.3	37.7		4
	71835	Lancl2	1.50*	0.77	-0.47	-1.08	13.71	14.41	16.22	18.36	39.41	24.4	11.86	8.02		5
	66988	Lap3	1.77*	1.48*	0.31	0.16	12.64	14.34	14.6	15.15	41.96	39.79	18.54	17.31		4
	73158	Larp1	1.62*	1.35*	1.02*	0.66	28.91	33.93	33.33	30.85	88.22	81.41	64.81	47.56		2
	207214	Larp4	1.20*	0.71	0.09	-0.19	13.51	17.62	18.54	24.35	32.19	28.33	19.3	20.37		4
	28036	Larp7	1.11*	0.37	-0.28	-0.6	12.01	13.18	13.32	14.81	28.63	15.33	10.76	9.62		5
	16798	Lats1	1.01*	1.16*	0.48	0.45	22.22	22.2	26.42	21.31	47.38	47.09	34.67	28.8		4
	244864	Layn	2.28*	2.55*	2.06*	2.02*	10.39	11.89	9.73	7.49	54.39	69.17	37.47	30.06		2
	18826	Lcp1	1.59*	1.41*	0.04	-0.67	54.15	52.93	52.46	68.95	167.82	135.58	51.69	42.07		5
	16822	Lcp2	2.85*	1.46*	0.65	0.63	88.51	91	86.92	77.66	661.69	240.24	132.85	120.67		4
	16828	Ldha	1.88*	2.25*	1.72*	1.35	610.63	679.12	671.82	812.54	2371.59	3176.05	2185.12	2067.58		2
	16859	Lgals9	1.08*	1.53*	1.59*	1.39	417.48	291.54	203.21	154.38	929.41	825.93	598.11	403.61		3
	218454	Lhfpl2	2.74*	2.35*	1.09	1.36*	55.49	75.45	92.46	96.44	402.79	374.68	189.37	243.02		2
	16878	Lif	7.59*	n/a	4.61	n/a	0.05	0.06	0.04	0.17	24.43	8.79	2.35	1.2		4
	110829	Lims1	1.38*	1.26*	0.58	0.25	60.54	60.28	63.23	61.82	168.28	140.47	90.96	71.92		4
	231506	Lin54	1.81*	1.58	0.32	-0.17	7.35	6.2	8.28	9.95	26.57	16.66	9.68	8.14		4
	16891	Lipg	7.45*	0.74	1.15	n/a	0.23	0.03	0	0	35.34	5.81	1.36	0.18		3
	56722	Litaf	1.40*	1.19	0.47	0.34	379.79	454.96	380.7	335.52	1061	1003.3	504.62	416.39		4
	66225	Llph	0.58	1.12*	0.9	0.79	29.27	31.47	28.87	33.3	44.11	68.74	51.72	56.56		2
	68421	Lmbrd1	1.21*	1.03*	0.58	0.49	93.82	94.81	88.56	101.84	229.75	187.82	128.88	142.05		4
	16906	Lmnb1	2.08*	1.18	-1.99	-1.31	8.21	9.29	10.93	7.49	41.09	21.53	2.71	3.36		5
	16911	Lmo4	2.00*	1.25	1.58	1.34	163.04	178.91	191.35	173.11	673.7	416.76	565.95	448.28		2
	69605	Lnp	1.69*	0.53	0.65	0.54	12.66	13.4	13.71	16.33	41.39	17.5	22.12	24.35		4
	100044398	LOC100044398	0.18	1.42*	0.56	0.36	75.31	73.73	77.59	85.31	90.31	189.82	110.75	107.68		2
	100044742	LOC100044742	3.33*	2.22*	1.43*	1.65*	5.38	9.69	9.35	7.58	61.87	42.61	26.44	27.27		2
	100045999	LOC100045999	1.20*	1.34*	1.01	0.61	146.67	153.96	168.54	195.72	350.02	378.68	325.11	292.27		2
	100047252	LOC100047252	3.24*	3.16*	1.21	-0.15	7.08	6.54	5.69	7	66.37	54.86	13.69	6.94		4
	100047658	LOC100047658	1.11*	1.17*	0.36	0.54	38.66	46.8	52.45	48.31	86.52	101.26	65.29	69.86		2
	100048117	LOC100048117	2.01*	2.11*	2.10*	1.76	6.47	9.89	8.1	5.37	27.82	38.72	31.92	16.35		2
	100048119	LOC100048119	1.39*	1.24*	0.8	0.36	154.48	174.22	167.74	175.28	421.37	399.36	282.37	221.92		4
	100048759	LOC100048759	1.51*	1.72	1.45	1.48	714.83	577.04	448.1	387.5	2173.13	1867.3	1225.84	1120.54		3
	100503254	LOC100503254	1.22*	0.48	-0.18	-1.48	21.53	22.21	20.86	30.45	51.11	31.75	17.36	10.82		5
	677654	LOC677654	2.55*	3.78*	3.94*	2.58*	20.95	18.03	22.13	26.46	134.01	240.78	334.52	161.15		2
	74142	Lonp1	0.52	1.13*	0.14	0.43	33.97	35.22	37.32	32.99	53.11	74.36	39.62	43.38		4
	16948	Lox	4.12*	4.12*	4.72*	5.29*	1.88	2.37	1.83	1.23	29.73	35.75	43.98	43.3		2
	14745	Lpar1	3.67*	1.98*	0.42	-0.26	5.98	6.93	9.9	5.42	70.67	24.14	12.14	3.85		5
	99633	Lphn2	1.79*	-0.11	-0.53	-0.83	26.44	30.21	28.9	34.51	95.93	25.92	19.34	18.39		5
	210126	Lpp	1.07*	0.51	0.32	0.54	15.89	19.99	22.18	17.32	33.58	25.75	25.83	24.3		4
	380916	Lrch1	1.51*	0.95	0.57	0.47	52.76	55.26	47.19	40.76	157.71	99.94	67.61	55.19		4
	16976	Lrpap1	0.48	1.66*	2.09*	2.03*	88.4	81.79	96.62	108.16	129.88	252.61	399.94	435.43		1
	68732	Lrrc16a	4.11*	3.36*	4.08*	3.31*	1.02	2.38	1.61	1.91	25.97	27.69	30.59	22.7		2
	320184	Lrrc58	1.20*	0.58	0.39	0.39	32.72	36.56	36.61	35.51	77.26	52.77	46.45	47.6		4
	433926	Lrrc8b	1.31*	0.72	0.76	0.58	8.73	11.16	9.81	8.66	25.05	17.08	15.16	13.09		4
	100604	Lrrc8c	3.06*	2.92*	2.69*	1.71	30.3	31.29	30.67	32.2	257.05	226.51	192.85	103.44		2
	231549	Lrrc8d	1.70*	2.02*	0.11	0.37	41.56	50.09	51.9	45.21	144	194.15	53.83	56.65		4
	71268	Lrrfip2	2.74*	2.06*	1.38*	0.8	60.65	64.17	64.95	76.68	431.13	257.31	165.02	132.17	1	4
	66725	Lrrk2	2.08	2.21	2.84*	2.26*	5.28	4.52	3.33	6.59	19.81	18.89	21.11	26.4		2
	17076	Ly75	3.23*	3.65*	4.21*	6.16*	2.3	3.36	2.49	1.39	20.25	36.37	37.89	33.32		2
	17096	Lyn	1.24*	0.26	-0.17	-0.79	332.17	351.89	303.74	253.54	811.98	400.24	260.23	144.96		5
	67636	Lyrm5	0.55	0.97	1.70*	1.68*	10.91	12.85	11.13	10.01	13.9	24.75	33.27	33.8		1
	93730	Lztfl1	4.48*	3.58*	1.63*	0.82	8.48	7.85	9.86	10.14	190.03	91.72	29.15	17.3		4
	17113	M6pr	1.44*	1.19	1.19*	1.05	111.98	144.51	164.72	174.09	310.47	314.49	366.01	357.33		2
	17133	Maff	9.23*	7.18*	5.72*	4.46	0.61	1.41	0.98	0.75	278.19	163.44	39.92	16.11	1	2
	17134	Mafg	1.12*	1.49*	0.85	0.08	22.32	25.61	27.95	32	51.21	69.88	48.44	32.2	1	2
	17135	Mafk	3.03*	2.47*	0.86	-0.06	12.33	17.38	15.09	19.13	109.51	91.85	28.12	18.64	1	4
	17149	Magoh	0.98	0.48	1.09*	0.8	47.2	51.25	38.03	54.99	97.53	70.76	77.69	93.77		2
	67920	Mak16	1.26*	1.09*	0.63	0.89	29.48	26.41	29.32	26.31	71.84	55.29	43.44	47.12		4
	240354	Malt1	5.64*	4.80*	4.42*	3.35*	11.28	15.67	13.92	16.77	596.61	418.47	287.39	179.62		2
	17158	Man2a1	1.29*	0.53	0.19	-0.2	19.86	23.44	22.93	26.52	51.04	31.62	26.11	23.61		4
	69161	Manbal	1.11*	0.14	0.42	0.39	16.36	22.98	22.38	23.75	35.14	22.63	29.62	31.23		2
	74840	Manf	0.41	0.11	1.17*	0.96	112.64	112.52	109.85	138.04	153.21	114.31	237.82	261.62		1
	17161	Maoa	1.14	2.50*	1.44*	1.73*	6.16	5.86	12.35	16.65	12.5	35.84	32.02	53.94		1
	26395	Map2k1	1.57*	2.04*	1.39*	1.22	64.93	71.8	73.19	68.35	201.05	284.37	185.56	156.48		2
	26397	Map2k3	1.51*	0.94	0.5	0.12	41.67	49.57	51.16	47.69	124.21	89.39	71.06	52.29		4
	26398	Map2k4	1.66*	1.01	0.34	0.07	38.04	37.39	39.19	39	123.18	70.89	48.66	41.65		4
	17758	Map4	2.07*	2.79*	1.89*	0.79	58.89	54.18	55.42	53.31	259.16	358.72	200.91	89.83		3
	225028	Map4k3	1.33*	1.25	0.62	0.08	41.77	49.86	53.39	69.5	112.8	112.43	79.78	73.48		4
	26921	Map4k4	1.61*	1.31*	0.42	0.26	44.36	48.42	44.45	41.66	145.28	113.04	57.07	49.01		4
	218975	Mapk1ip1l	1.96*	1.11*	0.18	0.63	72.43	72.72	78.47	57.48	290.59	150.01	85.19	87.34		4
	50772	Mapk6	3.12*	2.35*	1.33*	1.18*	17.44	21.23	20.65	18.51	162.74	103.11	50.36	42.25		4
	17164	Mapkapk2	1.22*	0.47	0.1	-0.3	241.3	257.81	257.47	222.48	580	343.99	268	179.8		5
	13589	Mapre1	1.32*	0.84	0.43	0.1	56.66	63.4	58.86	67.33	151.25	108.45	77.53	71.58		4
	212307	Mapre2	1.21*	0.91	0.11	-0.05	66.92	66.16	68.58	49.87	160.95	117.56	70.86	47.59		5
	69104	March5	1.84*	1.40*	1.35*	1.08*	99.18	94.65	83.18	72.04	365.17	238.56	206.23	151.33		3
	57438	March7	1.41*	0.92	-0.07	-0.13	42.64	46.4	48.87	43.72	123.56	84.79	44.53	39.06		5
	17357	Marcksl1	3.54*	1.99*	0.45	-0.38	108.87	116.19	125.41	121.98	1332.59	449.67	168.11	93.54		5
	17167	Marco	3.88*	7.47*	8.07*	6.39*	5.72	1.48	0.86	0.46	84.11	240.99	163.93	39.09		3
	223989	Marf1	1.25*	1.04	0.35	-0.37	10.57	11	9.53	10.11	24.75	19.82	11.22	7.05		5
	232087	Mat2a	1.46*	0.98	-0.06	-0.46	109.84	132.2	132.7	137.73	315.55	252.14	123.54	98.67		5
	17187	Max	1.01*	1.09*	0.19	0.01	82.16	70.76	78.86	77.55	172.51	143.98	86.73	76.46	1	4
	105559	Mbnl2	1.55*	1.37*	0.66	0.58	95.11	90.88	83.49	88.78	294.63	227.77	126.54	130.06		4
	100046119	Mcg1038069	1.27*	1.02*	0.64	0.27	99.76	91.27	97.68	107.84	247.12	178.25	146.51	128.92		4
	68279	Mcoln2	2.13*	1.45	0.19	0.38	56.41	51.42	52.27	43.92	268.05	135.82	57.75	55.08		4
	16543	Mdfic	1.54*	0.77	0.14	-0.45	109.59	134.55	123.4	133.17	337.49	220.65	131.65	96.27		5
	17246	Mdm2	3.48*	3.42*	2.32*	1.70*	67.07	77.98	82.73	102.05	780.49	792.08	400.7	327.11		2
	17436	Me1	2.88	4.18*	2.88*	2.33	2.23	2.11	3.89	4.34	13.08	34.31	25.16	18.71		2
	67279	Med31	0.14	0.85	1.27*	0.87	14.54	9.44	8.96	12.85	13.74	17.32	20.73	22.75		1
	80509	Med8	1.07*	0.6	0.73	1.13	29.45	25.9	29.66	25.63	61.77	38.68	47.09	56.28		2
	54483	Mefv	3.31*	2.05	1	0.84	12.39	12.9	19.44	13.34	124.51	50.13	37.63	23.56		4
	76890	Memo1	1.44*	0.75	0.12	0.26	19.43	17.4	22.68	23.72	57.7	26.6	24.8	29.07		4
	17289	Mertk	1.70*	2.56*	1.82	0.47	20.49	18.63	16.66	15.02	66.38	103.77	57.66	20.72		3
	80889	Mesdc1	1.80*	0.09	0.63	-0.4	9.49	14.25	18.24	23.85	34.35	13.61	27.88	18.56		4
	17295	Met	5.03*	5.89*	5.21*	4.53*	1.96	2.23	1.4	0.97	65.69	112.53	60.65	37.19		2
	75624	Metap1	1.07*	1.04*	0.62	0.26	24.58	27.27	33.43	36.37	52.06	55.42	49.77	42.2		2
	17299	Mettl1	-0.34	0.99	1.22	1.36*	7.4	8.55	7.63	8.23	5	18.55	17.58	22.3		1
	67011	Mettl6	1.70*	1.63*	0.94	1.04*	19.96	21.29	19.67	17.77	66.69	61.9	35.76	36.62		4
	240396	Mex3c	1.19*	0.97	0.47	0.16	10.78	11.48	13.07	13.41	28.27	19.83	16.95	15.24		4
	71306	Mfap3l	0.99	2.84	3.43*	2.25*	4.08	2.1	3.4	7.06	7.93	16.71	36.29	29.71		1
	243197	Mfsd7a	2.76*	2.96*	3.04*	2.75*	11.59	10.21	7.56	9.93	75.92	74.31	55.63	61.57		2
	67749	Mgarp	6.44	5.32*	5.45*	3.12	0	0.73	0.82	1.81	2.91	22.55	27.18	11.1		2
	56615	Mgst1	1.04*	0.43	1.27*	1.68*	87.44	106.82	122.68	153.1	186.02	141.76	288.4	487.55		1
	231830	Micall2	1.54*	1.53*	1.12*	0.98	9.82	13.51	16.17	12.52	25.52	37.17	32.56	22.48		2
	100316685	Mir1907	1.46*	1.36	0.17	-0.05	9.37	7.01	8.25	6.18	24.69	16.37	8.14	4.97		5
	100316690	Mir1932	0.5	0.6	0.84	1.04*	40.63	39.42	28.83	23.94	59.89	56.02	48.93	46.69		3
	100316706	Mir1956	4.68*	4.13*	2.3	1.87	2.02	2.58	2.68	3.73	59.13	43.01	12.75	12.32		4
	69028	Mitd1	1.15*	0.93	1.77*	1.68*	40.15	39.4	25.45	27.85	88.63	75.75	82.47	84.97		2
	17345	Mki67	2.66*	0.73	-0.53	-0.73	3.47	5.98	9.04	4.52	21.71	9.23	5.89	2.98		5
	59030	Mkks	0.61	0.83	1.25*	1.25*	31.09	29.9	26.54	32.23	48.39	52.49	60.07	74.26		1
	74568	Mlkl	2.97*	4.04*	4.20*	4.22*	14.58	8.74	6.52	5.57	114.37	133.02	108.28	83.26		2
	17356	Mllt4	1.08	1.78*	1.36*	0.79	11.19	8.82	10.59	10.75	23.85	28.17	25.01	16.27	1	2
	246198	Mllt6	0.81	1.22*	-0.2	-0.15	29.22	24.04	26.12	16.98	53.19	51.19	21.83	15.09	1	5
	17381	Mmp12	3.58*	2.59*	0.97	-0.34	59.68	96.61	176.1	560.73	748.44	553.52	327.75	424.04		4
	17386	Mmp13	7.91*	7.05*	5.09*	2.57*	3.89	5.99	6.67	12.17	1169.09	807.25	233.93	71.63		2
	17387	Mmp14	2.43*	1.42	1.07	0.58	111.67	136.53	158.77	155	636.49	362.33	332.98	237.65		4
	17420	Mnat1	0.61	0.33	1.24*	1.02*	17.34	16.29	14.3	18.39	28.9	21.9	33.05	35.41		1
	381308	Mnda	2.25*	1.84*	2.22*	2.35*	366.33	273.8	185.06	162.32	1811.59	952.28	836.61	825.4		3
	64113	Moap1	0.26	1.32*	0.76	0.23	16.44	18.76	18.91	23.61	21.83	45.61	31.19	27.03		2
	68473	Mob1b	1.23*	1.44*	0.71	0.22	36.24	30.49	29.44	32.52	87.69	78.04	46.36	36.47		4
	19070	Mob4	1.18*	0.8	0.57	0.32	41.86	48.33	48.08	50.7	100.32	83.76	68.55	62.41		4
	21761	Morf4l1	0.97	1.46*	1.66*	0.98	40.49	31.52	28.14	35.78	87.47	85.76	84.62	68.28		2
	56397	Morf4l2	0.83	1.2	1.27*	0.57	13.14	7.71	8.55	12.23	25.01	17.02	20.7	18.47		2
	17454	Mov10	1.06*	1.40*	1.99*	2.06*	33.84	25.84	15.93	11.52	72.8	66.73	60.33	44.24		3
	56217	Mpp5	1.60*	1.32	0.87	0.18	9.21	12.55	10.59	18.14	34.71	29.67	18.35	19.11		4
	353242	Mrpl21	0.96	0.49	0.92	1.16*	16.76	16.91	16.09	16.35	32.53	21.28	30.06	38.52		1
	107734	Mrpl30	1.11*	0.49	1.14*	1.16*	19.12	21.83	18.41	18.56	42.41	32.05	39.82	40.42		2
	75398	Mrpl32	0.71	0.56	0.81	1.03*	64.68	58.86	57.94	55.33	108.27	84.71	98.14	111.01		2
	68499	Mrpl53	0.73	0.7	1.77*	1.22*	21.57	24.13	22.01	26.91	34.91	38.26	73.57	61.34		1
	64657	Mrps10	-0.07	0.9	0.81	1.08*	26.29	20.34	25.26	25.98	23.7	38.87	43.22	55.19		1
	66973	Mrps18b	0.45	0.41	0.77	1.47*	34.23	33.93	34.02	32.92	44.84	43.5	56.32	91.83		1
	64655	Mrps22	0.39	0.52	1.00*	0.78	31.36	29.6	28.44	29.06	40.52	43.13	54.75	49.79		1
	69902	Mrto4	0.82	1.39*	0.16	0.34	7.91	8.55	11.49	10.72	14.41	23.4	12.75	14.87		2
	64380	Ms4a4c	0.1	0.87	2.79*	3.3	339.55	189.96	73.25	34.14	381.43	342.95	500.66	341.78		3
	68774	Ms4a6d	0.68	1.32	1.85*	1.90*	823.31	639.54	526.13	413.64	1388.49	1566.55	1871.66	1559.56		2
	66665	Msantd3	4.92	4.54	4.76*	4.64	0.21	1.08	0.81	0.31	16.08	19.6	20.72	15.97		2
	17698	Msn	1.41*	1.20*	0.7	0.43	300.87	274.26	272.42	275.75	843.76	608.89	427.66	369.14		4
	20288	Msr1	1.98*	1.08	1.39*	0.78	69.98	76.47	82.87	109.32	285.57	156.81	209.87	185.52		2
	17748	Mt1	5.40*	3.81*	3.96*	2.34*	299.62	376.61	461.22	613.56	13046.2	5068.51	6867.81	3036.91		2
	17750	Mt2	6.83*	5.20*	5.98*	3.91*	38.01	43.34	45.76	77.54	4494.71	1543.09	2808.16	1150.38		2
	67154	Mtdh	2.08*	1.74*	0.68	0.47	42.47	52.08	54.06	53.97	184.17	166.4	83.98	73.35		4
	17765	Mtf2	1.19*	1.53*	0.85	0.68	9.19	10.7	10.82	11.54	21.64	32.86	19.65	18.86	1	2
	270685	Mthfd1l	2.34*	2.84*	2.41*	0.91	8.53	10.49	7.84	10.29	44.2	69.32	39.77	17.62		2
	107885	Mthfs	2.23*	0.9	-0.09	-0.46	13.45	16.2	17.06	18.53	60.43	28.98	15.98	13.91		5
	97287	Mtmr14	1.53*	0.95	0.4	0.01	41.42	40.19	39.96	38.77	124.1	71.88	50.9	38.73		5
	14489	Mtpn	1.74*	1.47*	0.71	0.48	197.12	210.07	234.22	232.58	690.93	564.63	369.86	319.42		4
	17857	Mx1	3.41*	4.11*	4.63*	4.64*	48.37	24.65	12.6	6.16	531.29	412.18	304.57	144.03		3
	17858	Mx2	3.89*	3.17*	5.12*	4.31*	7.15	10.13	2.4	2.59	106.17	84.85	77.08	49.61		3
	17119	Mxd1	3.35*	2.97*	2.93*	1.55*	24.41	22.35	24.53	21.2	261.98	163.4	181.22	58.8	1	2
	17859	Mxi1	1.45*	2.28*	1.12	0.34	36.56	32.91	29.76	32.76	109.99	153.07	62.85	39.86	1	4
	17909	Myo10	2.19*	2.34*	1.05	-0.35	20.71	25.38	26.49	33.37	97.47	119.5	52.12	25.62		4
	74838	Naa15	1.21*	0.76	-0.14	0.09	50.58	58.77	57.76	59.09	122.96	95.55	50.34	61.26		4
	67877	Naa20	1.22*	-0.17	0.52	0.25	45.43	54.11	51.48	63.23	104.66	44.27	71.69	75.85		4
	231713	Naa25	1.82*	1.80*	1.14	1.28*	22.3	22.61	22.84	20.87	79.74	77.12	47.7	46.75		2
	72117	Naa50	1.03	1.73*	0.53	-0.04	47.34	49.44	53.75	68.9	105.79	156.22	75.82	67.36		4
	17936	Nab1	1.20*	0.5	0.3	0.5	16.28	27.54	27.35	18.72	40.22	35.14	32.77	26.63		4
	109019	Nabp1	1.73*	1.69*	0.72	1.51*	52.04	57.52	53.42	42.71	180.02	174.19	84.75	121.69		2
	17948	Naip2	0.36	0.92	1.08*	1.80*	33.45	32.54	28.1	28.23	45.03	59.89	56.1	94.46		1
	59027	Nampt	3.58*	3.44*	2.28*	1.44*	106.18	98.42	91.11	101.8	1329.18	1031.91	433.42	272.11		4
	50927	Nasp	1.06	1.08*	0.73	-0.11	20.67	22.49	23.15	29.75	50.18	45.99	36.55	25.96		4
	27354	Nbn	1.08*	1.03*	0.34	-0.22	13.72	13.3	13.18	14.93	32.49	25.85	15.72	12.62		5
	17973	Nck1	1.56*	0.78	0.15	-0.06	31.36	36.43	38.82	39.06	102.18	62.36	41.18	36.4		5
	17975	Ncl	1.12*	1.36*	0.12	-0.16	287.18	265.99	250.69	280.06	658.51	658.71	262.15	246.28		5
	17716	ND1	1.35*	0.55	0.6	0.45	112.45	121.5	137.11	146.31	302.64	169.37	201.15	197.75		4
	17717	ND2	2.26*	0.89	1.02	0.77	243.66	339.27	272.1	269.5	1248.03	609.88	543.42	458.72		4
	17719	ND4	3.50*	1.39	1.65*	0.74	17.78	31.8	25.01	30.48	211.23	81.28	75.76	50.03		4
	17720	ND4L	2.57*	0.62	0.64	-0.05	151.86	228.29	192.11	222.5	964.85	342.44	293.73	214.17		4
	17721	ND5	1.90*	0.37	1.01	0.62	274.5	368.98	314.6	367.75	1079.17	459.52	620.84	564.38		4
	83431	Ndel1	1.22*	1.33*	1.07*	0.35	29.09	28.89	26.19	32.48	70.96	68.63	54.36	41.21		2
	76273	Ndfip2	1.06*	1.49*	0.64	0.52	37.13	37.3	43.17	34.98	85.75	100.14	65.98	51.15		2
	17988	Ndrg1	3.77*	3.34*	1.87	0.18	42.11	54.37	52.07	60.99	605.42	519.91	183.49	68.5		4
	66706	Ndufaf3	-0.92	-0.23	0.93	1.07*	45.82	39.14	35.71	37.37	22.24	32.6	66.07	76.12		1
	68493	Ndufaf4	-1.41	-0.99	0.59	1.18*	24.49	21.44	17.89	20.48	8.23	11.78	25.29	43.39		6
	83814	Nedd4l	2.17*	3.07*	1	0.51	5.43	4.92	6.04	6	27.78	40.97	12.36	9.17		4
	59126	Nek6	1.86*	1.52*	0.24	-0.25	31.48	49.95	57.13	68.62	124.77	139.43	64.78	55.99		4
	54446	Nfat5	0.77	2.39*	0.82	0.44	38.7	32.95	32.32	29.13	71.44	163.23	54.74	38.57	1	3
	18023	Nfe2l1	1.26*	1.27*	0.44	0.38	81.51	68.95	74.04	60.79	203.97	159.97	97.19	76.63	1	4
	18024	Nfe2l2	1.83*	0.54	-0.27	-0.43	265.31	317.56	321.53	336.72	998.76	447.58	259.44	248.76	1	5
	18030	Nfil3	2.28*	1.13	0.39	0.28	45.94	56.18	57.97	49.33	233.31	116.16	73.33	58.68	1	4
	18033	Nfkb1	3.14*	2.33*	0.79	0.14	50.54	56.36	55.32	41.92	462.77	266.55	92.82	45.55	1	4
	18034	Nfkb2	2.42*	2.41*	1.21*	0.61	85.82	79.89	83.54	71.63	477.43	409.1	186.96	106.89	1	4
	18035	Nfkbia	3.58*	3.24*	2.20*	1.43	161.83	147.99	175.14	161.17	2053.38	1361.78	790.76	432.45	1	4
	18036	Nfkbib	2.79*	3.15*	1.93*	1.53*	53.54	48.99	50.86	41.97	381.96	415.79	186.52	117.7	1	3
	243910	Nfkbid	4.07*	3.59*	1.34*	0.41	11.9	11.25	11.56	9.17	206.63	129.4	29.61	13.03	1	4
	18037	Nfkbie	4.07*	3.32*	2.16*	1.31	20.59	23.12	27.78	31.89	354.39	219.02	118.91	75.48	1	4
	80859	Nfkbiz	3.44*	2.37*	0.43	-0.39	170.33	156.15	138.52	158.95	1939.38	768.04	179.37	119.56	1	5
	18045	Nfyb	1.56*	0.81	0.18	0.35	11.79	9.39	12.72	10.62	41.38	16.43	13.43	13.74	1	4
	80885	Niacr1	8.31*	7.90*	6.39*	3.37*	6.04	5.23	3.39	9.08	1915.53	1168.05	237.34	87.75		2
	18081	Ninj1	1.10*	0.84	0.55	0.16	470.54	590.61	729.78	767.87	1048.91	1012.68	1037.23	854.04		2
	216799	Nlrp3	3.39*	1.69*	0.19	-0.49	36.87	42.63	39.32	27.8	408.2	129.73	42.91	18.61		5
	64685	Nmi	1.48*	1.17	1.65*	1.32*	46.19	38.06	28.82	21.41	132.54	83.41	86.2	49.13		3
	100608	Noc4l	0.89	1.13*	0.91	0.58	15.09	16.38	12.67	15.12	29.54	32.27	24.06	21.68	1	2
	107607	Nod1	1.72*	2.69*	2.58*	1.92	8.5	6.88	6.62	5.71	33.34	40.84	37.57	19.32		2
	257632	Nod2	2.06*	1.99*	1.49*	1.52	13.39	9.84	9.54	6.97	55.95	37.64	24.25	16.34		3
	217431	Nol10	2.26*	1.11	0.93	0.9	7.26	7.08	7.67	9.17	37.52	13.39	14.18	17.29		4
	67134	Nop56	0.61	1.23*	0.2	0.15	23.25	22.3	21.21	27.15	36.94	50.66	23.9	29.04		4
	18126	Nos2	8.13*	8.52*	7.57*	5.82	10.2	10.93	11.18	24.46	2999.72	3982.75	2112.48	1398.42		2
	67963	Npc2	0.38	0.55	1.26*	1.42*	2330.64	1922.47	1655.05	1507.8	3181.46	2728.63	3846.81	3983.47		1
	217365	Nploc4	0.64	1.30*	0.6	0.33	50.85	48.29	48.71	47.9	84.5	114.68	70.87	58.44		3
	109648	Npy	2.34*	3.17*	2.64*	0.85	189.27	169.83	228.71	406.07	1002.6	1462.34	1350.92	698.94		2
	18104	Nqo1	3.31	5.32*	3.60*	1.74	0.5	0.59	1.64	2.73	8.76	32.78	21.05	9.82		2
	22259	Nr1h3	1.07	2.16*	1.86*	0.79	15.69	13.24	14	13.2	31.81	55.74	47.97	23.78	1	3
	14815	Nr3c1	1.11*	1.18*	0.79	0.02	32.05	32.7	31.38	26.97	73.79	70.64	51.71	27.17	1	3
	15370	Nr4a1	4.73*	3.27*	0.62	-0.15	3.32	4.25	2.87	2.82	100.45	39.8	4.95	3.08	1	5
	18227	Nr4a2	4.44*	3.79	3.29	1.59	0.41	0.9	0.69	0.25	20.91	12.97	5.71	2.77	1	3
	18124	Nr4a3	7.24*	6.68*	4.16	1.93	0.66	0.42	0.28	0.46	146.4	70.9	6.41	2.1	1	4
	211323	Nrg1	3.56*	0.91	-1.39	-0.21	2.43	4.46	5.97	2.39	27.03	7.28	2.17	2.17		5
	18187	Nrp2	1.45*	1.11	0.95	0.86	239.44	247.56	283.87	294.51	687.65	522.8	536.35	534.4		2
	107569	Nt5c3	3.27*	3.09*	2.73*	2.29*	55.69	39.48	27.7	23.16	565.07	325.65	175.73	108.93		3
	53312	Nub1	2.30*	2.20*	1.33*	1.18*	81.59	80.34	74.11	67.75	428.4	355.21	180.21	150.93		4
	71207	Nudt4	0.76	1.17*	0.25	0.13	20.79	22.15	26.3	17.74	36.98	47.67	31	20.61		3
	27275	Nufip1	1.76*	1.29	0.59	0.66	29.13	33.36	35.06	34.4	98.46	75.73	51.7	54.55		4
	68564	Nufip2	1.11*	1.02	0.29	0.21	146.86	156.1	140.53	140.75	330.99	301.82	166.38	162.03		4
	18141	Nup50	0.94	1.40*	0.74	0.76	28.4	28.21	28.67	33.72	61.74	71	46.05	55.09		2
	269113	Nup54	1.38*	1.59*	0.75	0.74	18.58	15.14	20.65	19.55	49.8	42.31	33.43	32		2
	18226	Nup62	1.13*	1.10*	0.74	0.5	50.84	51.96	56.81	57.35	112.57	108.04	91.25	79.92		2
	100328588	Nup62-il4i1	1.31*	1.18*	0.8	0.52	50.22	51.93	55.6	55.17	125.08	113.81	93.07	78.17		2
	269966	Nup98	1.31*	0.88	-0.01	-0.22	39.64	43.44	40.23	43.79	103.85	74.03	38.5	36.89		5
	246730	Oas1a	0.83	0.9	1.84*	2.49*	20.64	12.94	9.56	5.55	34.64	22.99	31.26	23.62		3
	23961	Oas1b	1.53*	2.05*	2.33*	3.12*	26.75	16.04	11.95	6.76	83.75	64.38	56.17	47.85		3
	246727	Oas3	0.27	1.25	2.09*	2.46*	250.03	149.16	78.18	53.83	317.92	348.92	323.72	294.45		3
	231655	Oasl1	5.21*	5.90*	6.47*	5.38*	41.72	28.83	9.27	8.35	1599.9	1652.85	793.69	330.84		3
	23962	Oasl2	1.56*	2.35*	2.30*	2.51*	286.98	205.76	128.47	88.77	895.28	1028.25	620	503.34		3
	18263	Odc1	0.71	1.24	1.23	1.68*	10.24	6.68	7.54	5.87	17.35	14.7	18.21	20.87		2
	72075	Ogfr	1.38*	1.69*	1.45*	1.19*	76.69	67.69	55.44	56.12	213.1	211.06	145.91	126.06		3
	18356	Olfr56	3.30*	2.77*	2.75*	2.32*	193.67	141.41	95.63	92.97	2002.61	943.13	624.37	465.13		3
	108078	Olr1	11.34*	7.04*	1.49	0.09	0	0.21	0	0.15	81.81	22.65	4.73	1.84		4
	403187	Opa3	1.10*	1.47*	0.45	-0.39	19.05	16.42	18.43	19.72	44.5	44.34	24.33	14.16		4
	71648	Optn	3.04*	2.87*	0.46	0.61	12.6	9.11	14.45	12.02	111.37	67.72	19.83	19.2		4
	269717	Orai2	1.62*	1.01	0.4	0.02	10.27	8.67	10.33	9.68	30.24	15.56	12.23	8.7		5
	18405	Orm1	n/a	8.38*	11.72*	10.95*	0.26	0.03	0	0.04	6.26	31.09	82.63	213.1		1
	18406	Orm2	n/a	n/a	9.67	9.41*	0	0	0	0.04	0	10.4	19.92	73.89		1
	209212	Osgin2	4.42*	3.53*	2.81*	1.63*	8.14	10.34	8.83	8.18	187.82	112.41	60.31	26.55		4
	18413	Osm	5.65*	4.42*	3.63*	2.68*	4.36	5.93	4.47	5.15	242.96	124.88	54.66	34.03		2
	71198	Otud1	1.65*	1.3	1.54	0.44	12.09	14.06	12.94	11.76	38.03	31.64	36.58	15.77		3
	73945	Otud4	1.96*	1.08*	0.81	0.15	11.26	15.58	13.83	19.47	46.55	32.59	24.89	21.12		4
	229603	Otud7b	0.69	2.09*	1.28	1.37	8.02	5.62	7.29	6.39	14.36	23.2	18.08	17.8		2
	18442	P2ry2	2.35*	1.38	0.04	0.38	14.88	15.02	19.86	17.76	80.31	36.84	19.88	21.42		4
	18451	P4ha1	1.87*	1.90*	1.55*	1.22	126.19	148.65	124.45	149.7	488.01	534.91	352.7	345.14		2
	18452	P4ha2	2.7	5.77*	4.99*	2.38	0.3	0.7	0.87	1.4	3.29	31.11	27.47	8.44		2
	18453	P4hb	0.7	1.77*	1.78*	1.32	282.82	278.7	279.59	289.97	479.3	921.46	936.98	717.66		1
	230721	Pabpc4	2.06*	2.1	0.17	0.56	19.92	24.48	27.84	28.13	88.64	99.11	31.04	41.91		4
	54624	Paf1	1.26*	0.79	0.15	-0.32	50.29	49.59	54.35	53.41	125.65	82.13	58.51	42.23		5
	72333	Palld	1.60*	2.30*	1.12	0.68	22.12	24.13	29.19	28.42	66.93	114.99	60.44	43.74		2
	55991	Panx1	0.43	1.37*	1.84*	0.9	7.08	9.31	10.23	15.77	13.11	22.41	36.85	30.38		1
	210106	Papd7	1.55*	0.79	0.71	0.28	18.82	17.09	13.71	12.02	52.85	26.47	22.32	13.76		5
	671535	Parp10	0.99	1.75*	2.32*	2.18*	25.51	19.73	16.52	17.28	50.59	62.82	77.92	72.16		1
	101187	Parp11	0.84	1.80*	2.26*	2.22*	37.19	28.19	19.64	16.89	65.45	95.88	90.08	76.19		3
	243771	Parp12	1.45*	2.00*	2.32*	2.01*	57.37	39.99	30.61	23.27	159.6	152.78	147.73	94.05	1	3
	547253	Parp14	2.60*	2.25*	2.30*	1.81*	195.08	161.85	114.89	107.88	1255.24	750.78	551.71	376.95		3
	235587	Parp3	0.17	0.98	2.27*	1.84*	20.77	17.45	12.26	13.79	23.55	33.04	53.86	43.78		1
	80285	Parp9	1.56*	1.41*	1.19	1.32	134.73	104.18	82.78	60.99	416.61	267.56	182.6	149.58		3
	170736	Parvb	1.39*	1.83*	0.09	0.17	21.15	19.79	24.55	22.39	63.98	71.43	25.61	26.11		4
	225929	Patl1	1.46*	1.72*	0.22	-0.1	42.58	40.68	39.24	41.1	128.7	128.25	43.67	36.77		4
	67683	Pbdc1	1.29*	1.54*	0.6	0.47	54.84	47.13	56.59	74.41	143.63	132.97	83.11	101.03		2
	54216	Pcdh7	2.36*	1.16	0.85	0.71	32.39	40.15	40.35	46.64	177.67	85.48	69.75	74.22		4
	74737	Pcf11	1.32*	1.53*	0.39	0.04	19.75	21.41	22.59	26.36	57.19	58.24	27.93	26.38		4
	69587	Pcgf3	1.58*	1.55*	0.66	0.76	26.23	26.09	24.82	23.7	81.42	73.94	37.06	37.61		4
	76073	Pcgf5	2.35*	2.22*	1.90*	0.93	17.25	14.79	13.44	15.76	92.6	64.01	47.43	27.66		4
	234069	Pcid2	1.02*	0.79	0.46	0.85	21.37	21.65	22.6	23.21	43.31	33.53	29.63	39.98		2
	18538	Pcna	1.34*	0.61	0.27	-0.87	76.43	84.91	89.06	146.23	196.03	122.16	104.27	78.86		5
	56426	Pdcd10	1.79*	0.93	0.63	0.15	49.99	50.92	50.33	55.22	176.69	91.71	75.7	60.93		4
	18578	Pde4b	2.59*	1.87*	1.02	0.2	31.73	36.62	33.34	29.63	201.48	128.44	64.82	33.41		4
	218461	Pde8b	-0.83	0.71	2.76	2.75*	4.24	2.92	1.93	3.92	1.57	5.59	12.97	21.46		1
	68263	Pdhb	0.58	1.11*	0.72	0.33	14.09	18.69	19.06	20.62	21.7	37.38	30.39	25.8		2
	71853	Pdia6	0.38	0.32	1.12*	0.9	118.94	109	109.1	136.1	166.28	130.77	228.48	248.27		1
	30794	Pdlim4	0.46	2.15*	0.04	-1.02	10.8	8.91	19.36	20.27	15.98	38.05	19.63	10.22		5
	67399	Pdlim7	2.96*	3.94*	2.69*	2.19*	4.48	5.06	5.36	7.32	36.88	72.92	34.47	30.41		2
	14726	Pdpn	8.82*	8.08*	7.73*	6.39*	3.24	6.04	5.94	10.36	1218.33	1523.81	1124.17	807.02		2
	72621	Pdzd11	0.93	1.15*	1.17*	1.59*	33.76	32.23	29.96	25.71	65.09	68.87	64.23	74.5		2
	67898	Pef1	0.74	1.30*	1.30*	0.95	30.61	33.37	34.06	38.17	53.77	80.81	80.76	72.36		1
	67245	Peli1	3.03*	2.33*	1.03*	0.62	49.29	44.64	47.52	35.64	419.17	211.88	93.35	52.38		4
	18626	Per1	1.52*	1.40*	0.16	0.06	26.78	24.47	24.88	22.69	80.96	60.04	26.09	21.88		5
	170768	Pfkfb3	2.30*	2.45*	2.24*	2.03*	48.77	53.25	54.82	42.73	251.44	278.48	254.29	171.1		2
	18641	Pfkl	1.79*	2.10*	1.27	0.68	30.91	33.84	35.86	45.44	107.47	139.69	84.2	71.63		2
	56421	Pfkp	3.17*	3.07*	1.71	0.5	35.54	29.29	27.04	38.96	328.2	233.45	85.65	53.13		4
	18648	Pgam1	1.97*	2.30*	1.12	0.35	48.86	56.03	61.98	96.83	202.63	269.36	131.45	121.55		2
	110208	Pgd	1.45*	1.62*	1.45*	0.62	301.72	286.93	286.21	398.6	864.97	856.72	757.12	609.13		2
	18655	Pgk1	1.96*	2.03*	1.75*	1.1	112.13	117.54	109.15	148.03	457.29	471.64	357.88	313.77		2
	72157	Pgm2	1.70*	2.88*	2.30*	1.19	36.46	39.17	40.54	48.6	123.41	280.13	196.57	108.06		2
	54383	Phc2	1.05*	0.88	0.59	0.16	75.33	77.94	80.38	76.09	161.04	136.37	117.56	84.58		4
	219131	Phf11a	2.06*	3.05*	3.26*	4.38*	11.62	5.59	5.87	1.1	44.66	42.49	50.07	27.03		3
	236451	Phf11b	1.75*	2.53*	3.63*	2.95*	107.3	55.33	27.08	23.75	373.76	311.25	324.92	178.4		3
	219132	Phf11d	2.14*	2.64*	3.60*	3.66*	117.23	67.1	36.12	31.85	537.91	409.91	421.09	387.17		3
	70998	Phf6	1.94*	1.56*	0.52	0.39	9.66	9.76	11.96	11.09	34.74	25.58	16.06	13.94		4
	21664	Phlda1	5.42*	4.92*	3.47*	2.08	2.07	2.22	2.68	3.97	121.61	73.58	32.82	18.02		2
	102693	Phldb1	4.22*	2.7	0.21	-0.09	1.83	2.49	3.66	2.89	47.49	16.53	3.8	3.54		4
	98432	Phlpp1	1.44*	1.06	0.08	0.03	13.68	19.17	17.58	16.46	40.09	37.12	18.49	17.41		4
	68770	Phtf2	1.67*	1.48*	0.13	-0.24	9.73	8.3	9.36	8.25	30.44	22.52	9.76	6.02	1	5
	67073	Pi4k2b	2.43*	2.96*	2.18*	1.69*	5.98	6.35	7.79	6.78	35.51	50.79	35.81	22.46		2
	234839	Piezo1	2.22*	1.69*	0.66	-0.14	35.28	37.42	36.79	42.77	165.15	112.82	56.05	38.89		4
	320207	Pik3r5	1.33*	0.47	0.07	0.13	306.87	289.97	273.86	222.26	814.14	388.94	277.64	240.25		5
	18712	Pim1	2.39*	1.24	0.83	0.64	109.93	132.76	121.42	94.34	595.58	300.19	208.2	144.34		4
	223775	Pim3	3.32*	2.84*	1.65*	1.5	9.98	18.39	18.86	15.1	108.15	123.97	57.51	41.17		2
	69617	Pitrm1	1.47*	1.97*	0.49	0.46	27.66	25.59	28.18	30.69	83.63	96.22	38.51	40.05		4
	106522	Pkdcc	0.87	3.17*	2	1.67	3.92	3.94	4.32	4.11	7.94	33.25	16.99	13.21		2
	18746	Pkm	1.43*	2.07*	1.27	0.67	1281.77	1271.11	1458.28	2090.02	3671.79	5246.45	3442.19	3273.77		2
	109333	Pkn2	1.14*	0.78	0.49	0.5	35.92	41.61	38.49	35.36	80.62	66.26	51.77	48.15		4
	227937	Pkp4	2.94*	3.29*	1.27	0.35	3.56	3.75	4.88	5.23	25.35	32.38	9.85	5.79		4
	225845	Pla2g16	2.86*	3.64*	3.34*	2.15*	23.31	16.68	13.56	14.85	170.39	197.1	133.79	62.86		2
	18783	Pla2g4a	2.97*	2.75*	2.14*	1.23	19.56	24.39	26.51	29.35	163.22	156.73	112.89	66.36		2
	54711	Plagl2	1.86*	1.25*	0.4	0.33	69.48	60	60.3	53.2	269.2	136.72	76.41	65.25	1	4
	18792	Plau	2.99*	1.69	-0.72	-0.25	51.69	67.77	69.24	100.09	442.02	206.63	40.09	83.06		5
	18793	Plaur	5.15*	4.40*	2.36*	0.89	8.79	15.07	20.63	30.42	356.26	304.2	102.7	55.07		4
	433022	Plcxd2	2.78	4.43*	2.97	2.05	1.12	1.43	0.55	0.97	9.89	29.44	6.33	5.34		2
	18810	Plec	1.30*	0.28	0.41	0.19	91.73	102.38	94.93	92	234.78	118.72	121.9	103.69		5
	56193	Plek	3.99*	2.78*	1.47*	0.8	173.59	183.15	181.9	191.59	2911.69	1211.29	491.29	328.78	1	4
	78670	Plekhj1	0.34	0.44	0.95	1.15*	40.04	40.42	34.94	36.74	55.04	51.77	65	81.06		1
	231002	Plekhn1	1.96*	3.01*	2.32*	2.71*	10.71	5.78	7.15	4.74	41.25	42.57	32.21	31.68		2
	102595	Plekho2	1.29*	0.54	0.37	-0.01	180.18	199.46	185.14	230.84	470.93	279.55	231.46	226.69		4
	20620	Plk2	4.75*	4.40*	2.52*	1.56	52.53	53.33	54.62	75.77	1527.29	1074.05	295.72	214.81		4
	12795	Plk3	4.16*	3.53*	1.98*	0.79	12.55	16.36	17.17	19.9	232.09	178.37	64.61	32.76		4
	102866	Pls3	1.19*	1.28	0.5	0.56	26.62	25.22	30.46	33.33	65.52	61.05	41.37	47.1		2
	22038	Plscr1	1.31*	0.1	0.28	0.39	33.85	35.8	27.34	28.52	92.19	38.3	31.12	36.09		5
	18844	Plxna1	1.95*	1.48*	1.18*	1.47*	100.9	133.44	142.01	144.01	404.92	354.31	311.76	393.44		2
	18854	Pml	1.18*	1.17*	0.93	1.42*	56.49	39.45	35.31	19.76	135.53	84.08	64.1	50.65		3
	18858	Pmp22	1.57*	0.79	-0.5	-0.21	430.21	479.78	513.84	418.46	1340.4	787.94	344.61	352.27		5
	66249	Pno1	0.43	0.89	1.03*	1.14*	39.33	39.19	38.97	44.58	52.66	71.66	76.87	97.38		1
	18950	Pnp	2.68*	2.56*	2.75*	2.33*	169.56	139.24	103.19	84.43	1140.94	799.81	680.71	420.86		3
	108767	Pnrc1	1.35*	0.99	-0.12	-0.22	321.09	357.76	363.06	282.16	877.11	686.12	325.95	242.29		5
	71592	Pogk	2.11*	1.59	0.53	0.55	4.23	3.02	4.46	4.72	23.33	9.76	7.11	8.46		4
	73826	Poldip3	0.88	1.19*	0.56	0.06	87.44	85.82	86.24	78.71	172.57	187.4	122.85	80.49		3
	66979	Pole4	0.88	1.85*	1.57*	0.83	29.61	28.55	30.12	38.36	57.45	100.08	87.82	68.21		2
	67710	Polr2g	1.27*	1.57*	1.99*	1.82*	47.01	50.9	47.48	58.21	112.37	143.83	182.27	204.33		1
	67065	Polr3d	1.94*	1.21	1.18*	0.91	6.83	9.47	9.03	9.7	27.99	20.82	20.66	18.46		2
	66537	Pomp	0.54	0.89	1.36*	1.05	167.45	138.41	145.01	156.73	249.13	249.34	360.06	321.47		1
	66161	Pop4	1.35*	0.8	0.47	0.75	7.89	10.05	9.35	5.14	22.73	14.98	11.49	9.55		3
	18991	Pou3f1	3.04*	2.94*	1.76	0.56	2.16	3.68	1.81	4.08	20.59	26.46	7.64	7.19	1	4
	67895	Ppa1	2.17*	2.58*	2.43*	1.64*	17.13	11.88	11.11	12.52	76.87	69.51	60.11	40.04		2
	19012	Ppap2a	2.86	5.08*	6.43*	5.61*	1.64	1.36	0.95	0.65	8.86	39.42	72.72	42.22		1
	67916	Ppap2b	5.47*	5.31*	4.85*	4.79*	3.07	4.95	7.42	10.74	139.67	188.27	193.21	262.6		2
	233977	Ppfia1	1.12*	1.93*	1.04*	0.58	33.47	36.38	35	31.27	77.67	135.19	69.67	46.92		3
	76787	Ppfia3	5.27*	7.53*	5.32*	4.01*	4.15	1.45	2.8	3.02	146.18	224.54	92.16	38.44		2
	67533	Ppfibp1	1.62*	0.24	-0.33	-0.43	15.47	17.27	23.41	27.26	53.54	19.16	17.95	20.19		5
	19024	Ppfibp2	2.24*	2.74*	2.27*	1.18*	30.15	31.12	24.61	32.21	154.64	200.11	116.55	69.81		2
	228005	Ppig	1.68*	0.74	0.47	0.43	39.22	55.6	46.78	46.49	137.86	89.95	62.08	60.8		4
	19043	Ppm1b	1.04*	0.92	0.45	0.01	25.86	23.84	24.28	25.2	52.62	41.06	32.09	25.13		4
	72590	Ppme1	1.41*	1.71*	0.94	0.79	18.37	21.71	21.66	21.89	54.24	65.02	40.51	36.56		2
	19046	Ppp1cb	1.10*	2.03*	0.5	-0.15	29.14	30.98	33.8	33.46	60.43	119.66	45.47	28.84		4
	76497	Ppp1r11	1.25*	1.07	1.44*	0.85	11.01	11.02	12.3	14.78	24.17	20.59	31.69	27.38		1
	17872	Ppp1r15a	4.17*	3.61*	2.07*	1.90*	20.11	26.1	25.3	21.48	389.47	302.59	100.28	74.29		4
	108954	Ppp1r15b	2.36*	2.00*	1.04	0.91	57.67	50.41	55.44	44.18	305.27	191.19	109.98	81.6		4
	66849	Ppp1r2	1.04*	0.82	0.38	-0.17	33.93	41.33	39.62	45.16	72.15	68.51	49.92	39.77		4
	100040453	Ppp1r2-ps1	1.04*	0.82	0.38	-0.17	33.93	41.33	39.62	45.16	72.15	68.51	49.92	39.77		4
	100040488	Ppp1r2-ps5	1.04*	0.82	0.38	-0.17	33.93	41.33	39.62	45.16	72.15	68.51	49.92	39.77		4
	433058	Ppp1r2-ps6	1.04*	0.82	0.38	-0.17	33.93	41.33	39.62	45.16	72.15	68.51	49.92	39.77		4
	19052	Ppp2ca	1.06*	1.28*	0.55	-0.12	140.61	131.38	140.62	170.92	306.67	305.71	199.37	155.24		4
	51792	Ppp2r1a	1.39*	1.33*	0.62	0.56	97.66	98.69	109.33	109.95	267.96	240.39	162.83	160.99		4
	71978	Ppp2r2a	1.24*	1.40*	0.44	0.02	30	31.15	31.24	30.04	73.79	76.9	41.49	30.1		4
	19057	Ppp3cc	1.05*	1.64*	1.43*	0.7	10.36	8.18	9.29	8.96	22.1	24.83	25.45	15.46		2
	232314	Ppp4r2	1.95*	2.60*	1.27*	0.8	16.36	14.69	16.65	17.94	69.12	84.22	38.28	29.81		2
	226169	Pprc1	1.18*	0.79	0.29	0.06	11.51	12.8	11.22	13.67	27.83	21.59	13.36	12.71		4
	12142	Prdm1	1.86*	1.30*	0.24	-0.16	16.41	15.81	18.92	18.26	69.91	40.06	21.52	16.72	1	4
	18477	Prdx1	3.23*	2.74*	2.88*	1.92*	524.79	909.24	1038.54	1730.32	5089.38	5776.8	7469.49	6506.72		2
	54683	Prdx5	1.4	2.22*	2.14*	0.96	605	485.14	577.27	670.87	1684.89	2227.17	2509.97	1305.12		2
	11758	Prdx6	2.55*	3.78*	3.94*	2.58*	20.95	18.03	22.13	26.46	134.01	240.78	334.52	161.15		2
	77619	Prelid2	2.38*	2.25*	2.64*	1.77*	4.02	5.58	5.54	6.79	20.01	24.2	33.38	21.07		2
	19084	Prkar1a	0.81	1.15*	0.46	-0.19	141.48	141.25	143.6	169.92	264.37	303.54	190.97	146.43		4
	19088	Prkar2b	0.46	2.25*	2.61*	1.42*	8.42	7.35	7.24	12.04	12.56	35.2	44.03	31.12		1
	19089	Prkcsh	0.3	0.9	0.88	1.27*	119.94	104.65	108.9	112.03	152.73	189.73	193.65	266.74		1
	66801	Prkrip1	0.87	1.28*	1.34*	1.23*	23.59	19.86	19.11	23.89	43.61	46.9	46.29	54.43		2
	19108	Prkx	0.9	1.14*	0.11	-0.25	59.14	60.36	60.1	55.33	116.25	126.32	62.66	46.88		5
	19124	Procr	7.69*	8.13*	7.12*	5.49*	2.48	4.22	4.66	5.07	660.88	1173.16	671.55	260.15		2
	114863	Prosc	1.48*	1.53	0.1	0.08	32.91	37.69	42.63	46.81	99.55	102.96	44.79	49.74		4
	230596	Prpf38a	2.50*	1.68*	1.07	0.86	16.5	17.01	15.22	16.64	90.86	49.59	29.8	27.5		4
	66151	Prr13	0.6	0.68	1.23*	1.30*	266.28	264.08	232.5	228.93	423.91	412.23	529.6	564.13		1
	226562	Prrc2c	1.59*	1.65*	1.03*	0.56	93.64	93.31	81.17	92.51	298.69	280.4	159.86	134.04		4
	228413	Prrg4	3.91*	5.98	1.56	0.07	1.38	0.29	1.48	1.23	20.14	17.66	4.29	1.16		4
	74306	Prss46	3.03	2.58	5.67*	5.03*	0.81	0.89	0.32	0.61	4.53	5.43	20.24	24.9		1
	107272	Psat1	3.27*	3.15*	1.17	-0.11	7.15	6.65	6.07	7.07	68.63	55.49	14.09	7.16		4
	215632	Psd4	1.55*	1.01*	0.6	0.34	45.32	42.8	34.86	35.97	143.8	83.07	50.46	43.46		4
	19164	Psen1	0.76	1.05*	0.4	0.38	84.01	89.95	91.19	77.9	152.36	181.57	116.03	99.28		3
	101739	Psip1	2.09*	2.22*	1.62	1.05	19.33	21.33	20.77	17.34	80.05	93.42	61.65	34.83		2
	19166	Psma2	1.07*	1.15*	1.25*	1.24*	75.04	68.35	77.67	74.49	160.57	145.28	179.7	175.26		2
	19167	Psma3	1.55*	1.80*	1.13*	1.16*	12.55	10.45	13.39	12.94	36.23	36.74	29.23	31.04		2
	26441	Psma4	1.06	1.50*	1.29*	0.63	32.73	32.13	27.41	32.67	66.67	86.63	64.18	50.09		2
	26442	Psma5	1.37*	1.91*	2.05*	1.30*	32.17	30.89	28.9	36.04	83.06	113.95	115.93	87.19		2
	26443	Psma6	1.35	1.31*	1.32*	0.51	78.59	62.53	57.95	70.48	207.3	149.48	140.13	98.01		3
	19171	Psmb10	1.02	1.55*	1.90*	1.90*	105.22	70.27	67.47	51.17	222.72	200.65	243.68	186.8		3
	19172	Psmb4	0.7	0.91	1.20*	0.72	54.99	46.52	56.3	74.31	88.81	82.53	125.23	120.23		1
	19175	Psmb6	2.15*	2.34*	1.85*	1.2	114.67	121.44	129.18	154.58	535.08	596.72	448.87	349.52		2
	19177	Psmb7	0.82	1.48*	1.30*	0.85	102.22	91.49	83.53	98.34	187.89	246.55	199.06	174.77		2
	16913	Psmb8	0.39	0.99	1.63*	1.23	364.53	300.81	246.42	227.6	498.54	580.35	737.49	525.15		3
	16912	Psmb9	0.36	1.22	1.76*	1.92*	117.91	100.25	78.23	63.08	156.22	224.79	256.05	233.03		1
	23996	Psmc4	0.65	1.22*	0.69	0.59	68.94	66.19	64.67	62.68	111.12	148.74	101.05	92.83		2
	67089	Psmc6	1.16*	1.64*	1.07*	0.82	117.11	96.97	95.57	109.67	273.12	296.56	193.09	191.44		2
	70247	Psmd1	0.91	1.27*	1.07*	0.84	56.38	57.26	57.1	66.36	112	136.1	116.18	116.58		2
	53380	Psmd10	0.39	0.82	1.02	1.63*	22.18	20.37	22.5	14.66	26.94	34.52	42.98	44.16		1
	69077	Psmd11	1.71*	1.71*	1.38*	0.88	24.05	36.58	33.77	36.14	79.29	114.29	84.7	64.77		2
	66997	Psmd12	0.82	1.22*	0.59	-0.12	45.42	42.06	47.73	54.64	85.14	96.58	69.35	48.89		4
	59029	Psmd14	1.18*	1.24*	1.09*	0.7	74.78	65.96	65.64	73.01	175.72	150.85	135.04	117.47		2
	21762	Psmd2	0.13	1.14*	0.82	0.27	93.51	85.77	85.8	106.5	105.77	182.14	146.12	126.37		1
	22123	Psmd3	0.41	1.19*	0.67	0.05	82.46	76.43	78.26	88.75	111.83	168.16	120.94	90.17		2
	17463	Psmd7	1.11*	1.44*	0.86	0.34	49.86	50.7	51.06	62.27	112.08	133.17	89.66	77.29		2
	19186	Psme1	1.04*	1.53*	1.38*	0.78	383.15	317.23	250.4	247.69	828.9	890.83	633.99	422.26		3
	19188	Psme2	0.96	1.41*	2.07*	1.18	174.25	140.06	124.53	144.03	349.3	362.06	504.65	320.71		2
	19201	Pstpip2	2.39*	1.85*	1.06	0.05	48.67	60.23	73.83	84.56	265.59	212.05	149.73	86.85		4
	19204	Ptafr	1.64*	0.75	0.29	0.04	242.37	265.15	251.88	266.75	799.53	434.46	296.89	269.96		4
	19205	Ptbp1	1.13*	0.91	0.08	-0.18	149.2	134.42	127.12	149.73	335.63	240.55	129.95	131.14		5
	230257	Ptbp3	1.12*	0.67	0.2	-0.09	176.5	175.06	177.67	147.67	399.84	263.66	197.25	137.15		5
	64292	Ptges	6.61*	6.34*	6.26*	5.14*	3.97	6.38	8.83	15.23	380.49	508.59	651.88	531.04		2
	56351	Ptges3	1.39*	1.24*	0.79	0.36	154.81	174.71	168.28	175.6	421.95	399.61	282.74	222.37		4
	19222	Ptgir	2.09*	1.52	1.14	0.88	7.8	9.4	8.76	10.35	36.33	27.08	18.06	17.29		4
	67103	Ptgr1	1.3	2.87*	2.80*	2.24*	15.1	14.5	20.77	21.08	42.72	103.35	143.79	100.57		1
	19225	Ptgs2	12.54*	10.54*	9.37*	7.00*	4.25	11.23	9.01	13.94	23643.2	16133.8	5679.91	1656.04		2
	19229	Ptk2b	1.16*	1.25*	0.1	-0.38	115.66	117.54	108.03	115.11	274.41	266.79	111.81	87.42		5
	19231	Ptma	1.40*	-0.46	-0.45	-0.43	10.11	14.41	15.98	19.41	25.12	9.58	11.17	14.27		5
	19243	Ptp4a1	3.33*	2.22*	1.43*	1.65*	5.38	9.69	9.35	7.58	61.87	42.61	26.44	27.27		2
	19248	Ptpn12	1.29*	0.95	0.58	0.2	19.54	21.42	19.1	22.02	52.76	39.69	26.62	23.3		4
	19255	Ptpn2	3.16*	2.63*	1.40*	1.27*	27.86	29.08	28.49	27.85	264.05	171.61	71.87	64.01		4
	104831	Ptpn23	1.83*	2.08*	0.18	-0.08	26.92	26.74	31.59	30.52	103.26	106.54	35.73	28.44		4
	19267	Ptpre	1.81*	1.87*	1.53*	0.78	47.26	50.06	48.16	60.87	175.82	180.7	134.07	102.4		2
	19271	Ptprj	1.19*	-0.02	-0.31	-0.97	167.47	165.85	157.17	151.71	394.07	154.7	123.76	76.9		5
	80913	Pum2	0.96	1.13*	-0.03	-0.51	21.93	22.63	21.33	30.74	45.38	46.34	19.52	20.5		5
	52118	Pvr	2.86*	3.03*	2.59*	2.27*	13.68	11.59	12.76	12.89	107.8	90.59	71.33	54.65		2
	100033459	Pydc3	2.59*	2.59	3.87	3.24	5.94	2.97	0.93	1.24	36.14	15.64	9.35	5		3
	236312	Pyhin1	2.47*	2.05*	2.47*	2.66*	28.29	19.55	11.24	6.72	163.88	77.03	58.98	38.45		3
	19325	Rab10	2.47*	2.30*	1.76*	0.78	95.74	88.81	91.85	116.69	555.16	422.88	300.86	197.36		2
	75767	Rab11fip1	5.94*	5.41*	2.96*	2.04*	9.57	9.79	13.39	12.05	636.18	395.87	96.2	44.01		4
	19328	Rab12	1.42*	1.18*	0.51	0.48	73.67	72.11	79.64	71.49	210.28	157.35	109.13	98.47		4
	19332	Rab20	3.20*	2.15*	1.63*	1.35*	33.81	48.49	48.18	45.83	332.15	207.72	144.56	114.17		2
	19334	Rab22a	1.27*	1.14*	0.69	0.37	57.3	59.61	62.51	61.17	147.48	126.49	97.62	79.09		4
	216363	Rab3ip	1.48*	1.93*	1.19*	0.58	11.24	7.53	9.68	11.18	32.8	29.25	21.59	15.39		2
	271457	Rab5a	1.10*	1.28*	0.64	0.23	57.32	62.18	60.4	68.69	131.21	144.77	90.77	78.7		4
	19346	Rab6a	0.93	1.25*	0.83	0.38	72.42	70.96	78.63	85.4	145.07	159.79	135.53	109.53		2
	235442	Rab8b	1.06*	0.1	-0.28	-0.48	200.21	204.92	182.85	171.13	427.85	208.49	145.09	121.86		5
	56382	Rab9	1.54*	1.06	0.01	0.42	86.1	85.6	75.62	73.41	269.42	171.94	73.32	96.79		4
	54189	Rabep1	1.04*	0.89	-0.02	-0.34	43.49	54.08	48.52	55.36	95.93	96.79	46.52	42.82		5
	56715	Rabgef1	3.18*	2.47*	1.53*	0.84	11.07	12.48	10.97	12.58	104.65	64.7	31.79	22.28		4
	19359	Rad23b	0.81	1.57*	0.6	0.57	121.7	102.98	106.88	99.83	227.31	296.99	157	145.59		3
	75646	Rai14	2.76*	3.72*	2.05	2.19	4.25	2.27	3.7	2.95	30.41	28.32	15.55	16.18		2
	56044	Rala	0.78	1.30*	1.20*	1.07*	47.63	43.64	47.26	51.34	82.47	102.91	106.48	107.76		2
	19730	Ralgds	3.83*	2.76*	1.62*	1.40*	25.96	37.39	40.33	33.52	386.47	241.27	119.39	85.9		4
	56089	Ramp3	n/a	9.90*	10.62*	8.5	0.07	0	0	0	4.56	23.37	38.61	8.77		2
	19384	Ran	1.23*	1.40*	1.11	0.71	159.34	167.31	184.31	212.31	388.44	430.46	382.45	339.86		2
	19385	Ranbp1	1.21*	0.81	0.42	0.12	67.29	77.7	75.46	82.41	156.64	127.71	98.17	89.49		4
	19386	Ranbp2	1.29*	0.89	0.41	0.02	78.53	84.84	73.46	78.56	202.42	149.33	94.64	78.74		4
	215449	Rap1b	1.23*	1.31*	0.56	-0.09	340.75	313.47	294.69	321.95	844.27	747.46	418.69	296.12		4
	76108	Rap2a	2.22*	2.29*	1.84*	1.7	26.78	34.68	32.32	34.01	135.18	166.02	112.41	109.31		2
	72065	Rap2c	1.85*	1.40*	1.03	0.47	36.89	32.26	32.96	32.06	138.65	80.42	64.46	42.71		4
	107746	Rapgef1	1.03	1.39*	1.14*	0.79	18.67	21.62	21.02	19.87	39.34	54.62	46.57	35.14		2
	76089	Rapgef2	6.65*	7.18*	5.90*	3.73*	3.86	1.68	1.76	3.48	325.13	206.26	91.97	28.79		2
	192786	Rapgef6	1.50*	0.58	-0.12	0.16	10.67	11.44	10.21	7.97	36.01	14.99	8.91	9.08		5
	104458	Rars	1.97*	1.61*	0.82	0.41	67.73	78.34	67.24	86.37	275.93	232.24	114.25	112.78		4
	114713	Rasa2	1.96*	1.18	0.35	0.28	5.57	7.86	8.6	7.68	24.14	16.81	10.43	8.53		4
	54153	Rasa4	1.31*	1.04	0.57	0.43	204.26	177.88	171.21	128.33	532.08	348.02	247.28	171.12		3
	320292	Rasgef1b	3.10*	1.87*	0.24	-0.59	46.54	62.58	61.01	72.22	421.62	216.49	69.67	47.99		5
	19419	Rasgrp1	3.41*	5.69*	5.43*	5.10*	3.36	1.14	1.61	1.81	32.74	36.28	44.27	30.13		2
	56289	Rassf1	0.9	1.42*	1.20*	0.65	36.95	35.32	32.55	39.56	70.8	88.78	72.97	61.28		2
	225182	Rbbp8	3.02*	2.10*	0.75	-0.86	6.35	9.22	8.32	6.46	52.45	35.68	13.26	3.47		5
	225432	Rbm27	1.05*	0.78	0.18	0.43	23.83	27.35	30.39	23.22	51	45.51	32.28	30.06		4
	19652	Rbm3	1.63*	1.41*	0.88	0.29	104.44	82.83	91.03	92	337.72	210.86	162.64	111.29		4
	67010	Rbm7	1.72*	1	0.34	0.38	125.86	133.25	124.85	105.04	436.32	256.88	152.85	135.13		4
	56878	Rbms1	1.43*	0.94	0.39	0.05	97.12	114.41	107.86	88.88	266.69	206.51	136.26	91.43		4
	19664	Rbpj	1.54*	1.43*	0.44	-0.3	102.5	106.83	122.98	158.09	317.08	277.75	163.15	127.98	1	4
	19663	Rbpms	1.97*	1.55	0.46	-0.05	12.62	19.95	22.96	34.73	49.33	54.95	30.42	33.2		4
	54720	Rcan1	3.09*	1.41	0.58	-0.54	28.62	29.95	22.63	23.16	264.49	77.37	32.41	16.63		5
	71330	Rcbtb1	1.35	2.04*	1.46*	1.05	10.05	11.25	10.49	10.35	25.69	43.51	28.42	23.27		2
	59028	Rcl1	1.67*	1.78*	1.03	1.67*	10.73	13.73	20.05	12.29	36.03	47.12	39.54	39.37		2
	19672	Rcn1	2.95*	1.76	0.92	1.6	3.42	3.79	4.5	3.28	31.1	13.71	9.16	12.45		4
	17252	Rdh11	0.97	1.62*	0.72	0.73	22.74	22.64	23.29	22.24	46.69	66.42	36.42	35.73		2
	108841	Rdh13	0.35	1.75*	1.04	1.20*	12.62	10.73	11.54	12.52	16.47	34.79	22.66	27.27		1
	19696	Rel	3.11*	2.80*	1.08*	0.14	21.16	24.29	21.7	19.46	196.52	158.56	43.83	20.61	1	4
	19697	Rela	1.54*	1.04*	0.71	0.34	112.99	114.03	112.15	94.63	339.68	223.72	177.86	118.67	1	4
	19698	Relb	1.25*	0.67	-0.02	-0.03	20.44	23.02	25.17	14.63	46.49	32.6	23.51	14.94	1	5
	19707	Reps1	1.13*	2.22*	0.82	0.4	14.6	12.83	11.96	11.78	34.54	56.39	21.92	16.2		3
	67338	Rffl	2.23*	1.63*	1.49*	0.7	11.28	16.4	11.82	12.03	55.13	48.52	33.66	18.25		4
	66214	Rgcc	5.75*	5.55*	4.16	4.58	0.64	1.17	1.02	0.23	46.33	46.81	18.26	10.49		2
	19731	Rgl1	2.99*	2.48*	1.38*	1.86*	9.89	16.44	15.01	9.2	84.07	86.94	37.31	33.74		2
	50778	Rgs1	4.77*	3.59*	2.50*	1.82*	45.89	59.5	52.65	87.49	1350.82	683.19	285.73	304.58		2
	217344	Rhbdf2	2.95*	2.38*	1.71*	1.36*	60.03	60.9	59.2	54.34	481.09	302.04	187.74	135.28		4
	19744	Rheb	0.96	1.05*	0.91	0.38	54.55	50.22	56.07	62.64	107.1	99.47	102.55	81.45		2
	11853	Rhoc	2.05*	1.76*	0.72	-0.32	43.33	47.51	56.97	94.45	190.93	157.31	90.97	74.63		4
	228543	Rhov	1.57	2.97*	1.92*	1.31	6.75	7.14	10.77	16.78	22.92	54.62	40.64	42.82		2
	78757	Rictor	1.43*	1.23*	0.62	0.43	20.24	21.65	21.4	22.39	59.68	50	30.61	28.66		4
	80291	Rilpl2	1.25*	0.74	-0.18	-0.2	134.15	130.41	136.36	132.32	340.75	211.9	116.36	113.26		5
	66878	Riok3	2.08*	2.19*	1.45*	0.79	43.02	39.06	43.79	41.41	190.92	169.12	116.42	72.17		3
	192656	Ripk2	4.04*	3.39*	2.47*	1.69*	24.09	27.65	24.1	21.84	411.75	273.94	129.04	66.78		4
	19820	Rlim	1.34*	0.94	0.42	0.46	42.94	48.05	48.27	48.99	117.9	89.68	61.5	66.57		4
	67809	Rmdn3	1.91*	1.47*	1.43*	1.43*	11.78	12.06	11.96	14.82	48.17	30.62	30.35	37.85		2
	67153	Rnaseh2b	1.11*	2.14*	1.54*	0.78	15.4	13.15	14.55	12.99	31.04	56.25	41.15	23.12		2
	223881	Rnd1	2.61*	1.09	0.42	0.38	3.58	3.93	5.53	4.27	25.86	7.79	6.96	4.48		4
	81018	Rnf114	0.97	0.97	1.48*	1.20*	230.64	207.43	144.28	126.77	469.66	394.28	388.87	289.41		3
	66889	Rnf128	0.86	1.51*	1.45*	0.95	54.97	67.72	101	168.81	104.83	188.19	267.95	322.82		1
	71956	Rnf135	1.09*	1.44*	1.39*	1.27*	38.72	29.65	32.06	29.29	82.13	78.5	81.32	69.04		2
	56736	Rnf14	1.50*	1.26*	1.05*	1.05*	52.29	53.89	54.58	56.23	152.48	124.67	109.04	113.27		2
	67702	Rnf149	1.76*	1.25	0.95	1.46*	186.14	202.07	220.9	198.09	664.55	468.31	419.16	543.21		2
	75234	Rnf19b	1.41*	0.73	1.04	0.88	85.6	89.28	84.18	65.08	231.63	138.11	168.1	117.76		3
	19821	Rnf2	1.21*	0.43	-0.84	-0.54	40.93	43.74	40.53	32.95	106.65	57.33	21.1	22.12		5
	672511	Rnf213	2.61*	2.83*	2.92*	2.47*	144.29	99.49	55.54	52.55	928.04	686.82	408.58	285.98		3
	268291	Rnf217	3.11	3.21*	1.85	0.31	2.61	2.63	2.11	3.07	18.41	21.02	7.42	3.62		4
	51902	Rnf24	2.29*	3.19*	1.64*	1.2	8.39	6.57	10.79	9.21	40.27	54.53	31.31	18.67		2
	268749	Rnf31	1.04	0.84	1.10*	0.51	41.06	36.87	31.2	29.06	82.52	62.33	63.84	39.25		3
	19822	Rnf4	1.26*	0.91	0.46	0.68	59.02	59.4	65.05	56.36	145.61	105.49	86.35	89.67		4
	24018	Rngtt	1.00*	0.79	0.05	-0.06	18.25	20.15	23.13	22.24	38.66	31.47	22.46	20.66		5
	19826	Rnps1	0.45	1.22*	1.36*	0.67	14.59	10.58	9.19	14.69	18.75	21.65	22.25	21.77		2
	19883	Rora	1.92	2.47*	-0.89	-0.42	4.9	4.09	6.83	6.32	21.57	22.31	3.49	3.99	1	5
	20091	Rps3a1	1.07*	1.09*	0.91	0.34	14.02	14.07	15.57	18.32	28.51	29.76	29.52	24.41		2
	20112	Rps6ka2	2.91*	3.93*	0.75	-0.12	5.69	7.41	6.11	8.94	45.31	106.93	10.85	9.05		4
	56613	Rps6ka4	0.74	1.39*	0.41	-0.09	23.47	24.26	27.95	24.65	40.3	58.93	35.54	23.78		4
	81910	Rrbp1	1	1.23*	1.10*	0.67	268.87	234.55	217.65	219.67	563.02	530.82	452.67	345.16		3
	74778	Rrp7a	1.25*	1.41*	0.89	0.85	10.84	9.31	11.92	11.73	29.29	25.99	21.28	22		2
	59014	Rrs1	1.21*	1.41*	0.18	0.51	16.78	18.28	21.42	21.99	43.7	49.23	23.38	30.43		4
	58185	Rsad2	6.69*	7.17*	8.08*	7.47*	55.07	32.06	13.1	7.69	5936.56	4450.95	3447.55	1401.31		3
	229675	Rsbn1	2.05*	2.54*	1.42*	0.02	11.91	8.57	8.07	11.06	51.17	46.87	20.95	10.64		4
	242860	Rsbn1l	1.65*	0.47	0.21	0.17	19.65	23.69	21.25	19.7	68.23	31.32	22.84	21.07		5
	225215	Rsl24d1	1.41*	0.69	0.38	0.82	19.69	24.52	23.99	22.19	56.51	40.64	30.55	39.26		4
	208606	Rsrc2	1.08*	0.68	0.17	0.05	53.43	53.17	53.03	45.75	116.34	81.31	57.01	45.68		5
	100213	Rusc2	2.11*	1.40*	0.83	0.66	28.04	43.44	42.09	45.09	130.68	109.08	72.62	70.47		4
	66521	Rwdd1	0.65	0.22	1.00*	1.02*	64.81	66.13	61.02	58.5	102.68	71.72	117.87	117.16		1
	56353	Rybp	1.55*	1.1	-0.11	-0.24	8.06	8.46	6.35	6.61	26.17	16.39	5.83	5.7		5
	20195	S100a11	1.90*	1.09	0.99	0.15	44.72	40.99	39.96	34.58	168.95	81.18	76.89	39.1		4
	20201	S100a8	7.95*	6.50*	6.16*	4.67*	0.27	1.12	1.95	3.17	67.55	94.52	117.27	60.68		2
	224902	Safb2	0.52	1.16*	-0.07	-0.38	50.49	46.92	46.08	58.38	82	100.4	41.73	43.5		5
	209086	Samd9l	3.21*	1.95*	1.3	1.47	41.03	54.62	53.39	48.99	384.41	201.24	129.52	136.04		4
	56045	Samhd1	1.84*	1.77*	1.84*	1.37*	547.66	451.51	327	229.44	2032.18	1491.24	1147.36	593.26		3
	67742	Samsn1	3.48*	1.39	0.33	-0.27	46.43	48.86	48.12	54.17	552.68	124.28	58.55	44.6		5
	20220	Sap18	2.03*	1.74*	1.16*	1.08	9.3	12.33	12.1	10.7	43.21	38.51	26.14	21.66		2
	60406	Sap30	2.52*	1.84*	0.69	0.41	53.42	46.92	44.01	42.7	318.49	160.85	68.13	55.34		4
	20224	Sar1a	1.12*	0.56	0.48	0.44	76.19	85.31	89.41	85.79	167.74	121.09	120.79	115.59		4
	70097	Sash1	1.26*	0.21	-0.3	-0.49	80.07	104.41	102.91	96.02	205.75	114.77	80.69	67.53		5
	64010	Sav1	1.13*	1.12*	0.56	0.22	43.95	39.35	37.61	39.51	100.97	80.95	54.02	44.92		4
	66711	Sbds	2.54*	1.73*	0.85	0.95	66.44	56.89	64.07	61.82	403.06	178.84	111.25	118.91		4
	243272	Sbno1	1.43*	1.65*	0.42	0.46	17.84	23.18	21.05	19.89	49.47	68.62	26.83	27.41		4
	235293	Sc5d	1.33	1.33*	0.55	1.05	47.99	34.52	34.43	24.13	124.74	84.23	48.25	46.66		3
	327957	Scimp	2.34*	1.66	1.95	0.74	4.63	2.92	2.35	3.4	20.94	9.56	8.21	5.21		4
	69269	Scnm1	-0.33	0.65	1.12*	1.29*	17.35	17.23	13.47	14.27	12.92	27.19	27.87	32.76		1
	52892	Sco1	1.62*	1.63	1.24	0.8	11.55	10.31	10.56	9.82	33.19	28.53	24.07	17.41		3
	74617	Scpep1	1.03*	1.13*	0.73	1	241.36	253.12	237.49	209.56	517.35	535.1	380.13	417.19		2
	213326	Scyl2	0.9	1.01*	0.49	0.55	25.62	22.5	24.13	19.01	53.58	43.72	32.67	27.91		3
	231452	Sdad1	0.87	1.19*	0.66	0.64	21.17	17.63	16.17	15.26	38.17	38.58	23.6	21.91		3
	20969	Sdc1	2.86*	1.97*	2.28*	2.22*	35.32	63.39	70.07	89.99	269.66	245.05	329.79	413.38		2
	20971	Sdc4	3.89*	2.19*	0.67	-0.3	252.27	302.13	329.23	350.61	3900.63	1321.82	510.62	281		4
	208768	Sde2	2.60*	2.53*	1.09*	0.38	25.37	23.5	26.03	31.16	168.99	131.69	54.14	39.45		4
	27054	Sec23b	1.10*	0.62	0.51	0.44	35.78	38.15	41.65	42.38	76.06	55.85	57.2	55.82		2
	99683	Sec24b	2.41*	1.93*	0.96	0.06	37.72	46.4	39.86	41.29	207.86	168.81	74.96	41.96		4
	20335	Sec61g	1.16	0.36	1.61*	1.39*	17.84	29.31	20.2	22.17	37.46	37.65	60.92	61.08		1
	72124	Seh1l	1.92*	1.96*	1.04*	0.69	22.41	20.43	22.3	24.47	90.37	73.84	43.7	39.53		4
	52398	Sept11	3.68*	2.51*	0.41	-0.4	14.16	17.69	24.25	31.66	187.1	98.16	31.09	23.57		4
	235072	Sept7	1.24*	0.83	0.39	-0.09	121.31	114.04	110.34	137.27	304.69	197.83	139.39	127.28		4
	20364	Sepw1	0.54	0.7	1.69*	2.26*	200.06	156.9	134.83	105.15	306.41	248.12	426.05	508.22		1
	20365	Serf1	-0.1	1.43*	2.77*	1.82*	12.16	15.33	15.47	19.68	10.08	42.41	100.44	68.84		1
	56442	Serinc1	1.22*	0.93	0.65	0.63	102.76	103.13	114.72	106.99	255.42	190.64	173.93	164.44		2
	18788	Serpinb2	6.45*	3.04	1.77	0.82	3.7	16.31	31.37	80.3	318.58	132.49	105.56	141.04		2
	20723	Serpinb9	3.96*	5.74*	5.15*	3.22*	16.14	12.64	10.87	16.62	256.11	646.24	381.45	153.88		2
	20706	Serpinb9b	3.53	4.83	3.64	2.56*	1.18	0.41	1.26	3.26	12.92	14.83	19.58	24.51		2
	18787	Serpine1	7.99*	7.95*	7.35*	3.13*	1.11	0.9	0.91	2.61	380.29	252.89	174.76	23.77		2
	20720	Serpine2	n/a	4.67*	4.68*	1.82	0.21	0.68	0.67	1.96	0.59	21.02	21.55	8.24		1
	55942	Sertad1	2.27*	1.90*	1.55*	0.68	39.75	42.4	36.45	45.27	205.39	149.39	102.83	70.97		4
	58172	Sertad2	1.07*	0.85	0.06	0.01	37.65	34.03	34.97	30.84	85.81	57.93	34.98	31.63		5
	56086	Set	0.49	1.33*	1.17*	0.9	68.4	60.85	59.39	62.75	97.83	148.1	128.81	115.76		2
	67956	Setd8	1.21*	1.13	0.95	0.34	39.45	46.93	46.18	53.44	93.63	99.49	86.05	65.78		2
	239122	Setdb2	2.47*	1.95*	1.62*	1.35	14.01	11.64	8.45	8.48	79.23	43.77	25.05	19.55		3
	71514	Sfpq	1.63*	0.63	-0.34	-0.68	255.02	338.27	309.64	295.61	818.06	500.52	235.93	182.56	1	5
	20393	Sgk1	2.31*	2.16*	1.87	1.95*	207.74	217	214.29	223.9	1102.59	943.57	757.48	858.34		2
	56726	Sh3bgrl	1.07*	0.24	-0.69	-0.74	340.45	320.36	295.91	335.78	751.14	366.75	177.64	199.06		5
	212531	Sh3bgrl2	2.07*	0	-0.75	-1.61	26.93	34.87	36.87	54.98	120.48	32.21	21.82	17.33		5
	98402	Sh3bp4	2.62*	2.49*	1.35	2.18	5.92	4.91	6.8	3.26	36.37	23.7	15.62	11.09		4
	54673	Sh3glb1	1.37*	1.01*	0.67	0.57	178.4	189.74	172.42	147.54	490.33	369.64	264.87	218.04		3
	268396	Sh3pxd2b	1.32*	0.79	0.05	-0.22	55.5	69.18	67.22	60.22	150.35	116.42	67.49	51.75		5
	231147	Sh3tc1	1.55*	1	-0.12	-0.17	16.1	16.65	18.09	16.77	53.22	33.47	16.41	15.5		5
	20439	Siah2	1.42*	1.29*	0.42	0.09	30.1	22.93	23	22.87	81.57	51.32	30.35	24.59		4
	70661	Sik3	1.57*	1	-0.21	-0.13	29.17	30.52	36.41	27.83	96.21	57.23	29.87	24.84		5
	20467	Sin3b	1.10*	1.13*	1.12*	0.76	97.62	110.63	114.39	122.97	223.92	235.76	240.29	204.26		2
	217692	Sipa1l1	2.19*	1.58*	1.4	0.52	11.46	18.75	13.6	18.14	57.12	52.07	33.93	23.82		4
	93759	Sirt1	1.75*	2.16*	0.33	0.12	10.44	10.53	11.81	11.55	42.49	43.98	15.05	12.31		4
	54353	Skap2	1.01*	0.83	0.52	0.06	121.55	131.61	117.56	123.64	257.21	227.46	163.53	127.25		4
	20482	Skil	2.25*	1.76*	1.4	0.82	73.33	70.95	71.59	75.33	363.16	232.33	185.61	132.15	1	4
	27218	Slamf1	12.97*	10.22*	8.18*	6.18	0	0.09	0.2	0.08	268.86	248.56	55.24	13.66		2
	75345	Slamf7	5.10*	4.99*	3.28*	2.81*	64.05	51.94	46.9	49.24	2288.39	1589.24	441.12	341.94		2
	74748	Slamf8	3.65*	4.37*	4.66*	3.54*	8.15	8.09	5.03	11.54	97.34	152.04	124.93	136.66		2
	98365	Slamf9	-0.65	-0.34	1.98*	1.90*	126.01	53.14	18.92	15.91	80.11	39.35	72.2	59.25		3
	20492	Slbp	0.91	1.02*	0.43	-0.26	42.55	46.4	43.89	53.46	88	89.39	57.32	44.24		4
	18173	Slc11a1	0.73	1.59*	1.60*	1.47*	263.29	226.9	263.57	299.07	455.72	664.43	771.52	815.87		1
	18174	Slc11a2	1.38*	1.58*	0.93	0.88	57.44	57.15	59.26	54.65	154.45	165.09	108.96	99.94		2
	65221	Slc15a3	2.74*	2.17*	2.00*	1.29*	120.49	153.39	124.1	156.45	846.48	669.87	480.5	377.78		2
	20501	Slc16a1	3.01*	2.55*	0.81	0.7	13.06	18.05	17.07	19.81	108.96	100.21	28.65	30.02		4
	80879	Slc16a3	3.51*	2.45*	1.97	0.71	36.81	66.93	71.6	124.28	439.79	362.18	280.81	205.24		2
	20511	Slc1a2	6.34	7.55*	8.99*	6.62*	0.02	0.6	0.04	0.66	6.94	72.51	50.85	43.07		2
	20515	Slc20a1	2.55*	2.89*	1.08	1.17*	43.81	48.02	50.72	41.33	263.58	337.97	102.17	90.43		4
	54338	Slc23a2	1.54*	1.28*	0.96	0.1	49.56	47.97	50.68	66.11	149.29	108.43	95.52	70.18		4
	227731	Slc25a25	1.79*	2.35*	0.61	0.09	10.56	7.88	11.24	14.55	39.47	38.43	17.2	15.75		4
	67712	Slc25a37	2.81*	2.69*	2.49*	2.56*	45.03	47.97	48.59	42.76	338.86	299.57	264.51	245.23		2
	229517	Slc25a44	0.05	1.87*	0.48	0.07	9.26	8.94	8.41	12.77	9.45	30.86	11.78	12.1		1
	20525	Slc2a1	4.50*	3.84*	3.20*	1.7	80.28	93.06	96.89	171.02	1921.82	1305.28	885.95	557.9		2
	227659	Slc2a6	1.96*	1.23	0.42	0.11	219.72	179.17	179.28	146.04	904.67	413.65	237.6	158.19		5
	22782	Slc30a1	1.21*	1.96*	0.89	-0.49	13.33	17.25	18.78	19.8	31.16	64.01	34.29	14.9		4
	210148	Slc30a6	1.37*	0.85	0.78	0.75	19.54	17.81	17.63	17.63	49.69	28.9	28.89	29.34		4
	20529	Slc31a1	0.94	1.33*	1.34*	0.96	90.33	87.73	73.28	66.05	177.47	212.44	179.51	127.57		3
	20530	Slc31a2	1.21	1.80*	2.06*	1.77*	205.12	174.29	144.89	141.48	497.02	594.88	589.07	483.01		2
	105727	Slc38a1	1.76*	1.52*	-0.04	-0.02	26.84	30.16	28.64	22.52	98.92	82.43	27.35	22.74		5
	213053	Slc39a14	2.93*	1.91*	0.05	0.19	6.18	5.72	7.53	5.08	49.37	22.05	7.34	6.27		4
	106957	Slc39a6	0.84	1.67*	0.27	0.39	29.44	31.93	32.96	30.75	55.74	98.24	38.35	40.25		4
	14977	Slc39a7	0.21	1.83*	1.35*	1.92*	10.12	8.45	9.85	9.3	11.18	27.97	24.2	33.39		1
	17254	Slc3a2	2.20*	2.61*	1.99*	1.78*	197.82	187.17	191.21	227.71	972.23	1108.98	729.7	768.47		2
	338365	Slc41a2	1.66*	1.33*	0.45	0.03	21.28	25.03	22.87	27.14	72.77	63.11	29.9	26.69		4
	100434	Slc44a1	1.22*	0.43	-0.66	-0.38	27.01	28.37	35.06	32.34	64.04	35.43	21.62	25.69		5
	67739	Slc48a1	0.76	1.26*	1.83*	1.54	150.8	198.74	257.3	343	269.5	461.93	880.38	981.57		1
	102857	Slc6a8	2.35*	2.61*	2.20*	1.58*	34.98	48.8	51.42	77.81	186.5	286.81	229.93	231.45		2
	11987	Slc7a1	3.33*	2.80*	1.39	1.38	4.42	3.55	2.54	2.17	38.5	21.4	6.35	7.65		3
	26570	Slc7a11	10.83*	8.32*	6.68*	4.87*	0.47	2.79	5.46	13.37	1095.43	800.48	515.63	369.42		2
	11988	Slc7a2	8.37*	8.51*	8.16*	6.20*	3.57	4.97	4.76	8.52	1091.31	1718.41	1362.74	657.2		2
	20539	Slc7a5	2.43*	3.38*	0.4	1.09	5.69	4.59	3.58	2.04	31.52	44.3	5.37	5.48		3
	50934	Slc7a8	2.35*	2.52*	2.12*	1.18	38.91	42.75	43.52	44.03	204.83	236.14	184.92	97.28		2
	77031	Slc9a8	0.97	1.05*	0.39	0.27	20.54	21.38	22.72	16.55	41.8	41.56	28.32	19.41		3
	108116	Slco3a1	3.10*	4.18*	4.38*	3.26*	8.84	6.83	3.76	3.38	71.84	114.72	72.37	21.81		3
	20555	Slfn1	2.09*	2.63*	4.08*	5.14*	34.14	18.14	7.46	3.19	152.69	108.83	118.15	92.41		3
	237887	Slfn10-ps	1.63*	1.82*	2.12*	2.60*	11.65	9.53	6.54	5	38.9	33.33	27.03	33.62		3
	20556	Slfn2	2.61*	2.05*	1.94*	1.80*	510.93	427.97	348.12	330.15	3296.46	1730.04	1295.41	1150.23		3
	20557	Slfn3	2.20*	1.69	2.06	2.56	7.46	5.69	4.17	2.53	32.49	17.37	16.54	15.44		3
	20558	Slfn4	2.53*	2.58*	5.24*	6.21*	30.56	16.27	5.81	3.17	182.38	93.79	205.28	219.06		3
	327978	Slfn5	2.07*	1.54*	1.53*	1.49*	232.65	202.32	143.65	109.84	1031	572.4	403.53	306.8		3
	276950	Slfn8	1.99*	2.33*	1.87*	1.80*	183.13	124.2	98.79	77.15	766.96	610.99	349.23	266.42		3
	237886	Slfn9	1.95*	1.79*	2.31	2.29	9.35	7.53	3.72	3.02	33.3	24.62	16.73	11.97		3
	66390	Slmo2	1.03	1.21*	0.97	0.59	30.34	29.05	28.66	32.22	63.69	64.17	53.85	46.95		2
	74243	Slx4ip	1.08*	1.12*	1.12*	0.94	10.25	10.53	10.18	12.87	23.8	20.93	20.97	23.09		2
	17126	Smad2	1.02*	0.81	0.27	-0.16	21.3	27.47	26.36	28.24	45.98	47.65	31.31	25.48	1	4
	98366	Smap1	0.78	1.02*	1.26*	0.59	21.96	23.91	21.48	20.74	38	45.7	49.62	31.44		2
	226026	Smc5	0.69	1.22*	0.49	0.34	13.01	13.85	17.27	12.43	20.49	30.05	22.91	16.25		2
	67241	Smc6	1.47*	0.68	0.41	0.26	21.58	30.47	28.94	26.67	63.21	45.16	36.18	30.93		4
	239555	Smcr7l	0.84	1.86*	0.7	0.56	19.4	18.96	18.34	17.97	37.66	65.4	28	27.34		3
	237782	Smcr8	1.72*	1.99*	1.07*	0.75	59.86	53.57	53.23	61.1	211.45	204.61	107.18	100.99		4
	68734	Smek1	1.04*	0.5	0.28	0.04	13.88	21.02	21.38	20.14	31.57	27.58	25.17	21.45		4
	229512	Smg5	0.49	0.52	0.96	1.08*	16.84	20.2	17.46	21.55	25.07	28.51	32.1	45.88		1
	226517	Smg7	1.36*	1.94*	1.33*	1.26*	13.03	12.9	10.85	8.15	32.12	45.76	26.09	21.09		3
	71997	Smg9	0.55	1.04*	1.12*	1.20*	36.23	31.31	30.27	23.85	52.08	62	62.62	53.38		3
	106878	Smim3	2.00*	1.54*	1.33*	1.45*	21.48	23.26	25.64	18.41	95.27	63.1	61.36	48.35		2
	76479	Smndc1	1.22*	0.8	0.53	1.01*	42.84	41.78	36.48	28.47	104.13	67.74	50.15	57.8		3
	228608	Smox	1.99*	2.24*	1.55*	0.64	26.81	28.59	32.54	31.27	113.8	127.1	92.73	48.23		2
	67474	Snap29	1.06*	0.17	-0.39	-0.73	101.89	86.51	86.06	73.47	229.28	95.94	62.81	43.32		5
	75627	Snapc1	1.29*	0.54	0.39	0.42	10.86	12.18	11.07	11.89	27.17	15.68	14.26	15.12		4
	76167	Snrnp35	1.83*	1.15	0.08	0.42	12.96	14.34	15.52	13.55	51.64	33.4	15.27	17.58		4
	68981	Snrpa1	0.24	-0.02	0.93	1.11*	18.39	20.62	17.77	22.05	22.11	17.74	34.05	47.52		1
	20641	Snrpd1	1.07*	0.66	0.87	0.49	52.6	54.08	48.93	62.43	115.18	84.26	86.68	87.42		2
	66354	Snw1	0.37	1.15*	0.62	0.49	39.15	31.34	31.13	31.09	50.35	68.38	45.19	41.9		3
	71982	Snx10	2.22*	1.78*	1.39	0.99	144	143.74	139.54	141.23	713.29	486.06	359.96	281.49		4
	170625	Snx18	2.11*	1.29*	0.63	0.35	37.2	51.91	55.64	53.09	173.72	120.66	82.66	65.95		4
	72183	Snx6	1.07*	0.52	0.72	0.29	45.52	46.42	38.35	39.82	97.14	64.66	60.64	47.79		4
	76561	Snx7	0.53	1.04	1.13	1.44*	12.53	13.24	15.86	16.08	16.7	26.6	33.05	40.94		1
	12703	Socs1	5.86*	6.54*	7.43*	6.10*	4.72	4.66	2.45	3	279.06	408.7	435.29	208.74		2
	12702	Socs3	4.31*	3.26*	2.85	2.85	100.31	107	117.02	73.33	2115.98	1007.28	822.4	528.48		2
	20656	Sod2	2.74*	2.63*	2.54*	2.08	634.86	623.79	650.08	692.75	4492.63	3820.27	3740.23	2928.99		2
	268301	Sowahc	1.31*	1.24*	0.56	1.02	11.17	14.58	9.54	8.64	27	32.15	13.17	15.69		4
	20684	Sp100	1.19*	1.10*	1.73*	1.29	26.71	21.59	14.32	14.93	62.23	43.9	43.99	33.79	1	3
	434484	Sp140	1.39*	1.01	1.01	0.97	63.97	60.93	37.26	28.72	173.11	118.05	72.87	54.66	1	3
	70834	Spag9	1.06*	1.17*	0.16	-0.12	29.17	28.4	33.07	33.1	67.38	60.58	35.41	30.4		4
	219140	Spata13	2.20*	2.54*	2.75*	2.85	7.08	6.85	5.33	3.11	34.7	36.03	30.67	15.68		3
	57815	Spata5	0.79	1.18*	0.66	0.51	12.64	11.19	12.93	14.42	21.29	24.07	20.63	19.66		2
	432572	Specc1	3.83*	4.49*	3.23	1.52	3.35	3.2	1.92	3.11	48.5	66.91	19.71	10.23		2
	20698	Sphk1	8.81*	n/a	n/a	n/a	0.02	0	0.12	0.11	39.93	13.57	2.36	1.59		4
	20728	Spic	2.66	2.90*	1.48	2.18	6.71	5.96	7.24	3.17	43.66	42.91	19.81	15.3	1	3
	20750	Spp1	1.48*	2.6	0.3	-1.58	867.46	865.66	998.48	1362.77	2552.5	4996.16	1161.32	443.6		5
	66552	Sppl2a	1.63*	2.00*	2.00*	1.49*	121.26	97.64	93.11	84.15	388.51	375.81	362.6	233.73		3
	114715	Spred1	1.93*	1.22	0.29	-0.43	66.06	71.19	82.98	79.09	261.14	156.73	98.55	58.57		5
	114716	Spred2	0.62	1.04*	1.04*	0.34	9.14	12.61	11.33	16.97	13.17	23.7	21.83	20		1
	66674	Spryd7	3.36*	3.01*	2.13*	1.71*	22.46	21.63	26.15	26.92	242.03	173.44	111.7	89.92		2
	20773	Sptlc2	1.46*	1.27	0.41	0.55	68.84	76.94	73.41	60.25	202.05	176.73	94.17	87.23		4
	101685	Spty2d1	2.37*	2.29*	1.39*	0.43	16.45	18.5	15.7	20.29	93.9	85.46	39.09	25.57		4
	18412	Sqstm1	3.94*	3.47*	2.62*	2.25*	350.12	415.66	447.33	426.85	5730.39	4472.86	2660.29	2011.13		2
	20779	Src	3.09*	2.69*	1.71*	1.02	25.63	26.76	30.11	26.56	227.3	165.03	94.03	52.45		4
	67222	Srfbp1	1.22*	1.16*	0.12	0.75	14.69	16.98	21.84	20.48	34.98	38.67	22.45	32.07		2
	19073	Srgn	4.01*	4.13*	3.16*	1.43*	257.23	239.51	257.79	289.76	4327.04	4022.04	2232.17	778.97		2
	69207	Srsf11	1.12*	1.18	0.27	0.17	86.12	78.54	79.28	70.01	197.66	169.18	92.16	77.49		4
	20383	Srsf3	1.81*	0.62	0.75	-0.02	27.58	36.87	36.11	45.33	102.37	54.5	58.3	43.74		4
	67996	Srsf6	1.05*	0.49	-0.32	-0.83	35.15	47.34	51.35	57.03	79.74	65.34	40.52	32.58		5
	225027	Srsf7	0.86	1.15*	0.73	0.1	44.65	42.17	41.53	53.04	86.01	88.61	67.85	57.14		4
	76650	Srxn1	4.60*	4.16*	3.13*	1.91*	19.63	23.84	38.57	65.11	515.09	418.28	332.01	243.82		2
	66256	Ssr2	0.14	0.52	1.14*	1.06*	60.4	61.05	58.68	57.67	67.25	86.25	125.28	119.51		1
	67437	Ssr3	1.16*	1.07*	0.82	0.95	116.27	112.78	116	100.4	277.6	229.41	197.77	190.59		2
	70356	St13	1.15*	1.84*	0.74	0.28	144.93	163.57	175.54	197.47	342.05	567.51	283.77	237.01		2
	20442	St3gal1	1.76*	1.25	0.39	-0.03	74.57	97.79	116.86	142.52	272.59	231.15	150.76	139.28		4
	20454	St3gal5	2.65*	2.99*	2.68*	0.79	43.9	44.37	35.39	42.24	279.32	335.83	221.52	74.43		3
	20448	St6galnac4	2.54*	2.06*	0.64	0.68	36.08	33.52	27.53	31.64	224.04	133.45	42.48	50.76		4
	64213	St7	4.07*	2.98*	2.00*	1.25	10.57	7.49	6.24	6.4	177.48	54.3	23.78	15.01		4
	217154	Stac2	1.77	1.58*	0.49	0.43	13.56	14.75	21.31	24.28	51.65	44.48	28.96	32.98		2
	56324	Stam2	1.54*	2.05*	1.06*	0.71	25.55	25.86	27.55	29.53	77.39	104.07	56.02	47.77		2
	20846	Stat1	1.19*	2.16*	3.02*	2.91*	194.87	129.82	83.55	71.31	467.54	570.17	661.32	530.83	1	3
	20847	Stat2	1.24*	1.84*	1.97*	2.03*	103.16	70.1	45.49	34.69	253.06	244.17	172.1	136.59	1	3
	20848	Stat3	1.54*	1.60*	0.54	0.37	93.69	87.18	87.36	63.97	282.93	251.31	123.17	80.32	1	4
	20850	Stat5a	0.98	1.09*	-0.09	0.17	16.69	11.4	12.31	8.38	32.02	21.38	10.98	9.87	1	5
	20853	Stau1	1.11*	1.03	0.48	0.59	63.93	69.81	64.92	53.18	143.86	134.8	86.96	77.71		3
	116873	Stim2	1.44*	1.13*	1.05	0.36	11.49	11.27	8.04	10.67	28.34	22.23	15.77	12.04		4
	20867	Stip1	2.06*	1.94*	1.43*	0.52	42.03	42.87	39.77	51.58	189.44	159.54	102.74	72.18		4
	67333	Stk35	1.08	2.06*	0.76	0.79	16.09	11.27	14.01	9.59	37.81	45.63	21.91	14.4		3
	74178	Stk40	2.58*	2.36*	1.22*	0.43	16.11	17.97	17.6	14.08	103.89	87.07	39.98	19.5		4
	20901	Strap	0.32	1.00*	0.53	0.54	39.88	38.03	47.21	49.25	51.8	75.35	66.5	72.25		1
	74732	Stx11	4.21*	3.95*	2.98*	3.29*	11.12	9.93	10.58	7.1	204.82	145.19	75.99	56.97		2
	20908	Stx3	1.29*	1.20*	0.5	0.71	29.16	28.26	26.55	22.1	75.96	62.15	36.71	36.12		4
	20909	Stx4a	1.70*	1.66*	0.94	0.75	27.89	28.12	21.7	22.68	97.99	84.22	39.52	36.53		4
	58244	Stx6	1.58*	1.12	0.63	-0.02	27.08	27.31	28.69	34.3	85.05	55.89	44.36	34.31		4
	20912	Stxbp3a	1.45*	1.06	1.68*	1.09	13.34	14.35	9.01	10.85	35.04	26.96	27.65	22.1		3
	20024	Sub1	1.05*	0.21	0.14	-0.32	141.79	131.94	126.05	145.06	305.35	145.1	134.16	114.57		5
	226551	Suco	2.94*	2.74*	1.76*	0.63	5.67	7.43	6.22	8.03	50.63	44.8	20.13	12.67		4
	20926	Supt6	0.78	1.12*	0.66	0.42	47.75	44.28	46.12	49.51	86.29	92.98	70.05	64.97		2
	20963	Syk	1.91*	1.42*	0.73	0.63	222.9	223.14	231.25	238.08	881.25	583.59	374.45	367.75		4
	75316	Taf1d	1.16*	0.47	0.05	-0.39	20.22	21.88	19.37	24.01	51.85	29.47	18.97	17.64		5
	24074	Taf7	2.31*	1.44*	1.47*	1.27*	9.78	13.58	10.44	9.9	53.24	35.61	26.83	23		4
	72536	Tagap	2.07*	1.65*	1.01	1.59	14.95	12.27	8.98	5.48	67.25	34.3	16.05	14.11		3
	21346	Tagln2	1.41*	0.76	0.15	0.56	474.32	433.41	509.62	604.57	1340.28	719.18	547.07	877.91		4
	21353	Tank	2.82*	2.32*	1.28	0.66	79.36	86.69	82.73	94.62	595.37	421.29	195.25	148.38		4
	21354	Tap1	2.37*	3.31*	3.36*	3.49*	90.65	55.81	41.88	29.35	486.08	533.28	415.93	314.77		3
	21355	Tap2	1.61*	2.09*	2.42*	2.51*	55.21	42.71	41.64	31.97	171.54	174.57	212.94	174.28		2
	21356	Tapbp	0.6	1.04	1.52*	1.64*	994.38	743.22	573.99	440.66	1562.84	1481.77	1610.16	1370.32		3
	213233	Tapbpl	1.48*	2.61*	2.28*	2.80*	16.56	13.58	15.69	9.22	49.54	80.22	71.64	60.35		2
	231225	Tapt1	1.03	1.20*	0.9	0.92	9.72	12.7	13.51	14.42	20.78	28.03	23.39	24.88		2
	230908	Tardbp	0.69	1.14*	0.4	0.23	44.48	42.36	44.3	52.75	76.98	90.92	56.61	61.2		4
	245126	Tarm1	7.04*	7.88*	7.10*	5.77*	1.94	1.5	1.87	1.43	155.22	216.03	172.33	47.43		2
	52440	Tax1bp1	2.16*	1.91*	1.30*	0.99	145.86	146.91	140.79	145.87	695.57	535.41	335.76	286.94	1	4
	67581	Tbc1d23	1.59*	1	0.43	-0.11	44.3	44.73	45.61	53.62	145.24	85.79	59.41	48.54		4
	71310	Tbc1d9	2.40*	2.45*	1.96*	1.84*	40.18	49.65	49.95	50.56	226.23	260.39	188.05	176.81		2
	21371	Tbca	1.38*	0.26	0.13	0.05	32.8	39.2	35.92	46.71	87.31	46.44	38.71	48.76		5
	56480	Tbk1	1.21*	0.8	1.06*	0.81	50.01	60.85	53.73	49.77	117.34	100.2	108.26	86.11		2
	27368	Tbl2	0.52	1.51*	0.9	0.37	10.69	11.13	13.33	11.57	15.7	28.81	23.5	13.75		2
	21376	Tbrg1	0.52	0.6	1.02*	0.82	38.72	41.11	39.56	39.82	54.34	60.04	77.68	68.99		1
	21399	Tcea1	2.35*	1.23*	1.12*	0.93	19.07	25.7	23.6	26.47	101.28	56.03	48.78	49.21		4
	67923	Tceb1	1.34*	0.8	0.77	0.04	56.21	63.36	52.49	71.94	150.34	106.87	86.82	72.51		4
	66061	Tctex1d2	-0.19	-0.02	0.65	1.39*	76.14	61.58	61	51.76	70.56	61.28	92.74	133.61		1
	100121	Tdrd7	1	1.16*	0.83	0.76	17.73	18.5	19.18	15.1	33.24	38.04	32.44	24.13		3
	21753	Tes	2.87*	2.67*	1.88*	0.83	30.65	31.41	30.91	46.88	239.76	192.78	110.24	81.49		2
	214133	Tet2	0.99	1.44*	0.33	-0.02	27.74	22.85	21.41	21.64	54.61	57.18	25.19	20.11	1	5
	21426	Tfec	3.01*	0.51	0.34	0.08	9.51	10.43	8.88	9.29	82.83	14.72	10.33	8.55	1	5
	21787	Tfg	0.68	1.06*	0.31	-0.18	74.19	64.77	68.95	69.71	123.18	127.91	82.9	60.95		4
	21815	Tgif1	2.26*	2.05*	1.20*	0.95	88.63	90.71	86.5	94.19	450.7	361.37	191.8	179.26	1	4
	21817	Tgm2	3.98*	3.31*	2.69*	2.52*	60.6	94.64	98.65	82.82	1014.62	903.75	618.99	469.89		2
	22135	Tgoln2	1.22*	1.77*	0.6	0.3	87.49	89.13	88.4	91.77	218.78	292.33	129.65	111.34		4
	21822	Tgtp1	4.78*	5.76*	5.37*	6.76*	4.91	2.12	2.26	1.05	116.06	112.88	83.82	70.45		2
	100039796	Tgtp2	4.78*	5.76*	5.37*	6.76*	4.91	2.12	2.26	1.05	116.06	112.88	83.82	70.45		2
	381650	Thap6	2.70*	2.70*	2.36*	2.37*	7.55	9.62	6.79	4.82	55.75	59.68	34.32	25.26	1	2
	21825	Thbs1	3.64*	3.46*	3.07*	2.34	46.09	70.78	63.95	39.81	591.54	737.06	521.13	201.5		2
	106759	Ticam1	1.17*	1.86*	0.97	0.88	23.06	22.21	18.15	13.19	60.29	76.59	33.45	24.85		3
	225471	Ticam2	1.36*	1.54	0.18	0.12	54.23	49.16	51.36	49.6	144.91	135.92	56.02	52.86		4
	276891	Timd4	7.14*	7.48*	5.11	0.25	1.06	0.45	0.43	0.42	172.38	103.51	19.84	1.1		3
	30059	Timm10	0.59	0.86	0.74	1.26*	18.56	17.36	16.37	17.09	25.73	33.21	27.39	42.88		1
	21854	Timm17a	0.69	1.08*	1.39*	1.13*	24.89	20.98	25.97	34.54	37.4	42.29	66.3	74.73		1
	53600	Timm23	0.88	0.89	0.89	1.07*	7.66	11.71	12.46	11.93	13.24	20.76	22.66	26.06		1
	30057	Timm8b	0.07	0.72	1.44*	1.32*	70.35	69.96	67.47	77.47	74.7	114.28	176.98	191.59		1
	99929	Tiparp	3.78*	2.99*	1.96*	1.19	39.01	49.34	46.47	56.13	561.02	371.55	172.8	124.25		4
	74094	Tjap1	0.72	1.12*	0.55	0.8	11.89	11.53	11.78	12.1	23.09	22.55	15.87	20.36		2
	21887	Tle3	1.78*	0.17	-0.27	0.2	30.22	34.69	37.64	33.5	111.5	37.26	29.55	37.14		5
	24086	Tlk2	0.78	1.10*	0.66	0.42	19.57	15.3	13.51	13.91	38.14	31.04	20.12	18.61		3
	24088	Tlr2	1.77*	0.62	-0.11	-0.25	91.79	97.13	108.54	105.94	329.92	146.2	98.68	88.37		5
	277203	Tm4sf19	3.56*	4.52*	3.24*	2.44*	2.84	3.55	3.92	6.66	36.41	80.33	36.34	40.04		2
	99237	Tm9sf4	0.87	0.74	0.86	1.34*	88.14	84.35	74.34	70.55	169.56	137.94	129.82	175.97		2
	66282	Tma16	2.87*	2.09	1.88	1.47	53.06	62.84	91.21	99.71	418.47	266.38	338.45	284.04		2
	68212	Tmbim4	1.13*	0.98	1.31*	1.07	133.14	141.92	146.07	142.89	298.49	269.8	350.29	297.47		2
	110213	Tmbim6	1.35*	1.17	0.71	0.27	401.88	442.21	416.5	441.96	1070.12	957.83	660.16	530.33		4
	319880	Tmcc3	3.41*	4.10*	3.70*	0.81	2.51	3.43	2.58	6.55	30.55	64.83	37.81	13.42		2
	73130	Tmed5	1.65*	0.95	0.5	0.45	52.01	57.43	54.3	54.35	173.25	106.87	73.94	73.99		4
	66271	Tmem126a	-0.52	-0.02	0.86	1.22*	48.83	42.16	44.52	46.77	32.29	42.46	78.17	108.53		1
	68487	Tmem140	1.55*	2.00*	1.73*	2.26*	160.06	157.01	146.36	126.46	501.23	607.08	467.6	604.78		2
	66074	Tmem167	1.04	0.42	1.03*	1.09*	23.16	24.87	24.36	26.89	46.73	32.4	48.69	57.24		1
	68027	Tmem178	3.87	5.38*	3.69*	2.16	0.84	0.68	2.27	3.73	7.95	26.46	24.74	14.4		2
	407243	Tmem189	1.06	1.15*	0.33	-0.03	146.95	177.71	189.63	215.02	321.27	375.36	231.54	207.94		4
	83921	Tmem2	1.89*	1.23	0.81	-0.07	18.35	20.67	16.26	13.87	74.17	43.7	26.81	11.95		5
	70612	Tmem230	-0.34	0.95	1.19*	1.10*	27.5	21.66	23.7	22.27	19.78	40.99	52.57	49.89		1
	652925	Tmem243	1.04*	0.25	0.79	0.49	49.45	52.22	56.75	52.43	102.06	60.83	94.34	72.27		2
	320351	Tmem251	2.00*	1.67*	0.79	0.84	30.32	39.56	42.98	52.66	133.01	122.17	72.79	93.24		2
	67846	Tmem39a	1.02*	1.53*	1.00*	1.29*	25.5	18.61	18.67	17.03	53.5	50.66	35.81	38.78		3
	216395	Tmem5	0.27	0.45	0.56	1.04*	14.74	13.21	16.99	15.99	16.14	18.83	24.65	31.87		1
	224807	Tmem63b	1.82*	2.25*	1.4	0.49	4.99	6.25	7.87	9.02	22.18	27.88	19.14	11.48		2
	329795	Tmem67	2.00*	2.30*	2.83*	2.53*	13.69	10.02	7.25	7.21	51.46	45.27	48.8	40.96		2
	72098	Tmem68	1.21*	0.78	0.14	0.14	17.4	17.26	16.56	16.51	44.62	31.79	17.07	18.9		5
	50875	Tmod3	1.19*	1.32	0.79	0.22	52.16	49.51	47.55	53.85	122.12	116.46	79.51	60.77		4
	19240	Tmsb10	1.24*	1.33*	1.54*	1.21*	21.49	17.59	18.85	19.25	48.8	40.95	51.81	43.24		2
	278279	Tmtc2	4.96*	4.58*	2.71	0.78	0.97	1.76	1.66	1.53	58.15	46.22	11.11	2.11		4
	21923	Tnc	9.53*	n/a	n/a	2.02	0.02	0.06	0.28	0.38	61.82	15.34	1.46	1.48		4
	21926	Tnf	8.53*	7.43*	5.26*	3.39*	42.99	45.67	45.14	76.2	16521.2	7566.83	1657.83	780.46		2
	21928	Tnfaip2	3.33*	2.23*	0.94	0.66	75.79	78.77	95.17	99.94	796.11	356.32	176.49	155.74		4
	21929	Tnfaip3	5.55*	4.27*	2.93*	2.23*	20.53	31.23	27.83	29.76	1000.49	574.01	201.19	133.13		4
	27279	Tnfrsf12a	4.57*	4.32*	1.79	0.69	2.98	5.4	4.83	7.67	82.03	102.93	16.91	12.95		4
	21938	Tnfrsf1b	2.26*	2.32*	1.98*	1.96*	662.2	642.81	641.46	584.4	3333.22	3102.59	2442.94	2253.46		2
	79201	Tnfrsf23	-0.5	2.1	1.83	2.11*	24.09	18.48	18.91	16.13	19.27	76.96	63.75	63.62		1
	22035	Tnfsf10	3.68*	3.73*	4.98*	3.84	2.97	2.3	0.99	1.11	34.47	25.49	25.23	6.06		3
	326623	Tnfsf15	9.28*	8.11*	3.94*	2.74	1.63	1.56	2.31	1.58	712.47	327.17	27.55	5.66		4
	21950	Tnfsf9	7.17*	4.18*	1.94	0.58	3.57	9.48	9.68	15.11	506.46	163.73	34.68	21.73		4
	57783	Tnip1	2.73*	1.93*	1.57*	1.38	110.5	108.49	106.4	106.91	768.1	398.96	309.06	276.24		4
	414084	Tnip3	3.83*	2.03*	0.88	-1.08	130.61	113.13	94.46	129.86	1979.8	450.07	170.76	61.19		5
	54473	Tollip	1.58*	1.49*	0.4	0.3	61.72	73.21	78.3	72.64	192.63	196.74	100	88.21		4
	21969	Top1	2.05*	1.22*	0.38	-0.13	84.74	88.37	86.18	93.55	370.44	195.35	108.14	84.53		5
	106021	Topors	0.97	1.48*	0.19	0.25	13.43	15.03	16.49	15.84	32.19	40.51	18.53	18.6	1	4
	208263	Tor1aip1	1.23*	0.59	0.17	-0.21	252.93	234.68	212.56	187.96	616.04	339.29	231.31	161.36		5
	240832	Tor1aip2	1.57*	1.27*	1.04*	0.75	146.55	139.63	123.48	121.31	451.86	321.12	246.25	201.7		3
	30935	Tor3a	1.32*	1.60*	1.63*	1.43*	233.76	187.32	151.74	129.59	606.39	545.8	455.89	344		3
	21991	Tpi1	1.28*	1.95*	1.49	1.2	279.96	291.72	310.06	387.33	718.51	1109.63	856.42	888.46		2
	326618	Tpm4	2.18*	1.56*	0.54	-0.49	127.53	150.73	175.9	231.68	616.82	426.96	249.42	163.35		4
	108989	Tpr	1.17*	1.26*	0.65	0.25	68.26	69.46	63.88	61.32	160.69	160.96	96.75	71.1		4
	22021	Tpst1	1.28*	0.92	1.34*	0.82	38.76	35.04	31.26	25.74	93.85	61.93	75.29	43.44		3
	101214	Tra2a	2.32*	1.44*	0.76	-0.01	24.94	27.64	23.62	35.4	136.31	71.8	37.63	34.34		4
	20462	Tra2b	2.06*	0.57	0.78	0.22	14.74	24.06	18.7	21.64	62.56	34.14	31.6	24.97		4
	22029	Traf1	4.02*	3.85*	3.32*	3.33*	45.58	45.56	42.44	33.87	772.21	645.68	413.21	333.93		2
	22030	Traf2	0.75	1.33*	1.26*	0.94	13.86	9.84	9.62	10.87	22.44	23.66	21.42	18.24		2
	103213	Traf3ip2	1.48*	1.50*	0.77	1.33*	10.6	8.8	12.88	8.66	27.6	23.69	20.24	20.14		2
	22033	Traf5	1.20*	1.89*	0.92	0.35	14.74	12.71	13.87	12.42	39.72	47.95	26.59	16.77		3
	22034	Traf6	1.42*	1.73*	0.96	1.16	8.19	8.78	10	7.2	23.76	26.93	18.79	16.16		2
	231712	Trafd1	1.03*	1.34*	1.03	0.72	116.51	100.38	79.43	69.84	248.27	242.45	157.93	113.68		3
	58217	Trem1	6.70*	4.9	n/a	n/a	0.27	0.61	0.42	1.35	27.36	12.15	4.17	1.18		4
	22040	Trex1	1.27*	1.13	1.34*	1.33*	275.42	212.38	149.49	91.6	684.58	448.57	364.43	227.47		3
	211770	Trib1	1.74*	0.62	-0.88	-1.51	26.22	26	28.23	20.5	96.03	38.58	14.74	6.69		5
	228775	Trib3	1.86	2.68*	2.77	2.74	4.73	3.64	2.53	1.09	16.75	21.19	14.26	11.1		3
	66597	Trim13	2.57*	2.06*	0.48	-0.87	5.91	6.51	8.24	13.27	36.98	26.64	10.65	6.93		4
	20821	Trim21	1.82*	1.86*	1.81*	1.44*	36.76	24.74	20.7	19.32	133.34	87.44	68.16	50.65		3
	217069	Trim25	1.46*	1.68*	0.81	0.44	198.58	185.17	168.39	150.52	567.35	566.54	285.21	201.67		3
	22670	Trim26	1.14*	0.94	0.3	0.11	28.5	27.67	27.67	26.33	67.11	48.7	32.19	27.45		4
	20128	Trim30a	2.07*	2.47*	2.18*	1.75*	25.57	17.23	12.54	11.52	115.95	91.97	52.86	34.76		3
	94094	Trim34a	1.18*	1.72*	1.89*	1.85*	28.47	19.2	11.88	10.57	65.29	60.3	41.45	34.48		3
	66854	Trim35	1.84*	1.16*	0.44	-0.19	60.06	64.68	66.9	76.32	223.45	138.97	88.1	66.79		4
	384309	Trim56	1.04*	0.71	0.75	0.42	46.39	43.2	37.6	43.21	94.26	68.54	60.49	55.72		4
	110253	Triobp	1.32*	0.83	0.3	-0.39	15.49	18.11	19.8	21.73	36.78	29.03	23.31	15.26		5
	106628	Trip10	1.71*	1.88*	0.27	-0.54	14.39	9.99	13.49	20.47	49.75	33.57	15.82	12.97		4
	14897	Trip12	1.03*	1.18*	0.5	0.47	51.84	49.14	47.49	44.51	112.49	107.72	64.19	60.47		4
	66966	Trit1	-0.38	0.34	0.44	1.15*	22.3	20.06	16.59	14.19	17.53	24.43	22.06	31.51		1
	67674	Trmt112	1.39*	0.85	0.54	1.02*	25.78	34.57	26.42	24.91	75.43	58.79	37.55	51.66		4
	627985	Trmt112-ps2	1.39*	0.85	0.54	1.02*	25.78	34.57	26.42	24.91	75.43	58.79	37.55	51.66		4
	76357	Trmt5	1.09	2.11*	1.21	1.36	7.06	5.3	6.43	5.68	16.32	23.53	13.76	15.29		2
	70047	Trnt1	1.22*	1.07*	0.86	1.32*	13.51	16.4	17.05	13.47	31.49	32.42	29.65	33.87		2
	110796	Tshz1	3.04*	2.34*	2.05	0.66	4.67	4.82	3.96	4.96	40.28	22.21	16.66	9.09	1	4
	56434	Tspan3	1.84*	2.94*	2.45*	1.27	85.46	69.03	61.24	58.71	313.4	505.36	327.08	141.7		3
	12257	Tspo	0.48	0.73	1.69*	1.53*	227.54	176.12	154.56	138.75	326.35	281.93	487.41	396.03		1
	104662	Tsr1	0.82	1.70*	0.57	0.68	6.94	6.79	9.32	10.29	12.53	23.73	13.75	17.23		2
	69863	Ttc39b	2.28*	2.31*	1.16	1.20*	9.64	7.2	10.7	9.06	47.08	34.95	23.31	22.34		2
	72747	Ttc39c	2.99*	2.20*	1.36*	0.21	11.76	12.68	17.34	23.25	91.89	54.49	41.58	25.39		4
	70387	Ttc9c	1.45*	1.72*	1.04	1.25*	24.89	20.38	21.37	17.49	69.41	64.61	42.15	41.03		3
	76080	Ttpal	1.65*	0.89	0.46	-0.15	14.34	17.23	14.1	14.26	47.15	28.65	18.39	12.9		5
	22142	Tuba1a	-1.05	0.23	1.28*	1.28*	25.63	18.42	16.05	10.82	13.47	21.24	36.97	28.46		1
	22146	Tuba1c	1.47*	1.01	1.25*	0.78	14.04	32.98	17.65	19.96	43.78	64.41	42.04	36.15		2
	22145	Tuba4a	1.84	2.83*	1.59	0.65	46.56	34.69	46.04	56.7	178.32	241.01	133.26	86.98		2
	227613	Tubb4b	0.59	1.60*	1.51*	0.68	56.31	46.46	39.08	44.55	85.72	136.04	108.97	72.14		3
	67951	Tubb6	2.50*	3.01*	2.25*	1.23	27.71	24.35	27.13	33.31	166.09	187.08	126.94	78.08		2
	22166	Txn1	2.97*	2.83*	2.99*	1.91*	339.49	337.15	376.97	516.34	2783.55	2333.04	2928.03	1927.53		2
	52700	Txndc17	1.39*	0.98	0.7	0.42	292.65	270.24	261.84	277.41	792.35	513.94	414.26	369.8		4
	98258	Txndc9	0.9	1.06*	1.05*	0.44	29.94	25.65	27.42	30.34	59.43	51.88	55.66	40.03		2
	53382	Txnl1	1.92*	1.56*	1.20*	0.6	143.03	143.71	141.94	153.7	570.17	410.29	315.9	229.13		4
	50493	Txnrd1	4.71*	4.07*	2.28*	1.17*	45.88	55.56	88.54	129.39	1291.99	911.42	420.11	288.04		2
	108121	U2af1	1.51*	1.30*	1.26*	1.21*	13.33	11.74	13.04	13.29	34.98	28.94	31.65	32.23		2
	67958	U2surp	1.02*	1.16*	0.46	0.53	34.05	29.52	29.11	30.65	75.72	63.21	37.61	42.65		4
	57425	U90926	8.01*	9.57*	9.94*	8.33*	0.78	0.23	0.24	0.21	64.73	127.63	260.39	69.84		2
	22200	Uba3	1.44*	0.4	0.56	0.24	9.83	14.48	12.55	16.92	25.67	17.09	17.39	19.57		4
	231380	Uba6	1.38*	0.86	1.10*	0.65	14.85	15.58	12.07	15.72	38.95	27.1	24.32	22.81		4
	74153	Uba7	0.62	0.94	1.43*	1.22*	115.03	82.18	59.87	45.19	185.35	153.38	155.24	102.21		3
	319370	Ubald2	2.98*	1.11	0.03	0.45	10.95	14.83	12.87	8.64	91.34	29	12.68	12.4		5
	67123	Ubap1	1.18*	1.60*	0.92	0.3	43.25	40.56	44.11	59.17	109.25	118.96	81.31	71.25		2
	72828	Ubash3b	1.90*	1.84*	1.02	0.27	7.8	6.81	8.51	9.46	32.23	23.94	15.81	11.62		4
	22187	Ubb	1.14*	1.60*	1.16*	0.68	25.08	26.25	25.3	26.9	59.06	76.63	54.06	41.9		2
	22190	Ubc	1.67*	1.73*	1.30*	1.34*	431.5	419.84	362.29	334.18	1458.95	1340.35	869.27	845.03		2
	24108	Ubd	8.38	9.96*	11.72*	13.24*	0	0	0	0	9.33	24.56	84.04	237.76		1
	22209	Ube2a	1.13*	0.81	0.73	0.3	58.75	60.33	55.53	69.09	132.74	100.8	89.36	84.29		4
	216080	Ube2d1	1.32*	0.47	0.3	-0.12	20.91	21.93	22.97	22.86	54.69	31.1	26.86	20.05		5
	66105	Ube2d3	1.65*	1.36*	0.87	0.41	444.07	413.13	411.15	411.91	1457.21	1026.83	729.45	544.93		4
	218793	Ube2e2	1.75	2.54*	0.88	0.05	5.31	4.69	6.24	7.75	19.36	26.62	11.28	7.96		4
	67921	Ube2f	1.51*	0.9	0.45	0.01	35.44	36.96	40.96	36.23	108.14	65.97	53.39	35.54		4
	56228	Ube2j1	1.36*	1.04*	0.4	0.01	65.96	69.85	71.66	64.52	180.18	137.53	91.43	63.52		4
	53323	Ube2k	0.43	1.39*	0.9	0.41	57.56	50.98	44.37	59.92	83.79	130.56	79.26	77.6		2
	56791	Ube2l6	0.49	1.48	2.08*	2.24*	262.05	166.01	97.58	77.07	383.87	454.08	399.74	356.17		3
	22192	Ube2m	0.46	1.23*	1.43*	0.73	91.9	85.19	86.27	95.6	133.23	192.36	224.37	156.04		1
	93765	Ube2n	1.27*	1.02*	0.64	0.27	99.76	91.27	97.68	107.84	247.12	178.25	146.51	128.92		4
	77891	Ube2s	1.64*	1.43*	0.92	0.4	30.98	34.08	37.6	39.26	99.7	90.74	69.96	52.74		2
	66589	Ube2v1	1.31	1.51*	0.78	0.69	5.67	8.12	7.55	6.17	17.3	22.48	12.14	10.81		2
	268470	Ube2z	1.40*	1.53*	0.97	0.13	45.3	45.31	44.78	52.06	127.2	123.58	84.84	55.56		4
	56085	Ubqln1	0.96	1.18*	0.77	0.15	26.26	27.07	32.1	34.12	51.75	58.71	52.38	36.74		2
	69116	Ubr4	1.16*	1.15*	0.59	0.57	140.24	145.78	137.06	126.84	330.35	311.76	198.71	186.43		4
	67812	Ubxn4	1.03*	1.33*	0.74	0.8	39.33	41	41.31	34.06	86.2	100.59	66.15	58.52		3
	108159	Ubxn8	0.95	1.17*	0.8	0.6	16.09	14.85	17.46	18.93	30.68	32.54	29.03	28.1		2
	67890	Ufm1	1.24*	0.79	0.82	0.83	28.02	30.59	35.93	35.83	65.7	49.68	61.72	64.21		2
	22234	Ugcg	1.90*	1.26*	-0.37	-0.3	48.45	48.94	47.13	32.32	193.76	110.9	36.12	26.9		5
	22235	Ugdh	0.7	1.23*	1.37*	0.91	13.39	11.5	9.63	15.83	23.35	24.5	24.32	28.56		2
	216558	Ugp2	2.02*	2.58*	1.68*	1.35*	10.03	11.93	13.59	16.66	43.87	67.21	42.23	41.12		2
	106840	Unc119b	0.26	1.70*	0.56	0.11	5.79	6.99	8.77	9.7	7.56	21.45	12.87	9.19		2
	22271	Upp1	9.04*	10.17*	8.49*	5.29*	0.51	0.18	0.12	0.83	182.23	143.84	83.55	20.37		2
	101985	Usb1	1.94*	2.25*	2.18*	1.77*	40.77	36.8	32.98	35.76	157.38	167.78	144.49	116.72		2
	56041	Uso1	0.74	1.22*	1.36*	0.51	22.68	17.74	18.95	23.73	40.08	38.14	45.08	31.39		2
	22217	Usp12	1.46*	0.79	0.52	-0.05	54.95	49.87	47.27	45.46	157.17	80.92	65.45	44.08		5
	59025	Usp14	0.82	1.15*	0.34	0.3	40.79	35.84	43.19	43.72	73.87	79.35	53.67	54.74		4
	74112	Usp16	1.02*	1.02*	0.67	0.4	23.86	23.95	24.26	24.89	53.75	44.92	36.86	32.12		4
	24110	Usp18	2.37*	2.86*	3.38*	3.06*	96.51	65.01	39.71	37.17	516.26	455.75	397.43	304.53		3
	30940	Usp25	1.58*	1.50*	1.41*	0.81	82.62	73.12	63	62.74	251.3	196.51	162.37	107.6		3
	76179	Usp31	1.77*	1.09*	0.63	0.08	8.88	12.93	11.63	13.56	34.96	25.85	18.32	14.98		4
	319651	Usp37	1.27*	0.45	0.8	0.78	11.86	15.39	11.53	9.16	33.81	18.07	18.7	16.42		4
	74996	Usp47	2.07*	1.86*	0.7	0.33	23.11	23.17	25.3	20.7	98.23	78.95	39.7	25.9		4
	22284	Usp9x	1.08*	0.67	0.15	0.01	29.61	33.14	30.86	25.75	62.74	48.49	33.37	26.57		5
	217109	Utp18	0.8	1.06*	0.59	0.53	18.44	18.51	20.37	24.5	34.29	38.87	29.48	35.04		2
	30960	Vapa	1.78*	1.46*	0.89	0.45	139.72	147.08	152.2	154.55	511.44	392.9	272.32	208.22		4
	26949	Vat1	1.07*	1.45*	0.2	-0.05	283.86	272.79	309.28	399.61	634.29	721.34	343.19	377.65		4
	22329	Vcam1	5.74*	4.53*	2.07	0.22	1.31	1.6	2.6	3.26	92.01	41.72	12.25	4.47		4
	22333	Vdac1	0.85	1.39*	0.64	0.4	123.35	126.62	136.91	130.83	233.18	317.79	208.24	170.65		2
	22335	Vdac3	0.78	0.73	1.05*	0.94	35.06	39.32	33.03	33.78	62.15	64.66	66.61	65.69		2
	22339	Vegfa	2.24*	1.84	1.05	1.37*	70.58	121.5	113.88	93.37	351.35	411.73	230.13	239.65		2
	22341	Vegfc	4.17	3.89	5.21	5.06*	0.86	1.57	0.47	0.87	16.64	19.09	19.06	21.62		2
	215008	Vezt	1.34*	1.28*	0.24	0.6	13.41	12.88	13.63	12.61	37.86	28.86	15.1	17.96		4
	22352	Vim	1.87*	1.36*	1.26	1.70*	1428.46	1436.2	1303.09	1048.42	5442.41	3544.74	3032.82	3388.41		2
	26464	Vnn3	1.75	4.09*	4.62*	5.67	5.83	3.1	2.13	0.62	19.95	47.13	33.99	14.17		3
	232023	Vopp1	1.26*	1.15*	0.83	0.21	25.38	21.79	28.93	28.83	58.6	46.67	50.05	34.18		2
	30930	Vps26a	1.15*	0.77	0.25	-0.03	62.02	72.05	76.18	84.24	146.53	118.15	87.39	82.04		4
	52348	Vps37a	1.31*	1.68*	1.12*	0.81	46.1	38.16	39.38	41.35	119.87	116.34	81.93	69.94		2
	107305	Vps37c	0.99	1.23*	0.89	0.34	37.84	39.13	31.6	29.61	82.82	86.24	56.57	37.53		3
	245944	Vps54	1.49*	1.45*	1.16*	0.45	13.75	14.03	13.36	11.59	38.65	34.43	29.4	16.69		3
	66201	Vta1	1.29*	0.75	0.95	0.52	38.03	40.97	35.43	43.43	92.86	65.59	66.39	62.23		2
	22371	Vwf	2.71*	3.15*	1.82	1.45*	4.85	5.68	5.1	7.28	35.21	48.13	17.88	21.9		2
	225131	Wac	1.01*	0.84	0.21	-0.13	27.63	32.69	27.01	29.35	62.65	55.99	29.48	25.39		5
	22375	Wars	1.99*	2.41*	1.72*	1.51*	28.13	23.62	22.29	21.34	111.66	119.2	70.39	57.93		2
	70560	Wars2	1.11*	0.59	-0.22	-0.02	15.11	16.72	16.99	16.53	36.2	25.13	14.12	16.22		5
	22378	Wbp2	0.65	1.22*	0.6	0.53	138.81	125.14	125.03	120.77	232.51	283.62	183.34	172.16		3
	22380	Wbp4	1.21*	0.91	0.57	0	21.84	25.25	24.27	29.92	54.83	47.51	34.44	29.2		4
	69368	Wdfy1	0.77	1.35*	0.48	0.49	19.86	19.41	21.14	14.98	33.71	47.99	28.97	21.76		3
	72515	Wdr43	1.29*	0.75	0.63	0.91	32.3	38.99	35.03	32.73	78.27	65.27	52.03	60.89		2
	67561	Wdr48	1.04*	0.61	-0.04	0.33	37.49	39.38	39.98	32.56	83.26	58.86	36.94	39.13		5
	230796	Wdtc1	0.51	1.06*	1.10*	1.08*	12.04	13.92	13.73	14.75	20.68	26.25	27.67	31.56		1
	100034251	Wfdc17	1.92*	1.28*	1.2	0.1	278.56	258.12	249.85	248.67	1100.01	601.2	547.5	260.71		4
	434204	Whamm	1.87*	1.82*	1.39*	1.26*	17.33	15.65	14.77	11.36	63.54	52.93	36.54	25.85		3
	68524	Wipf2	0.43	1.62*	0.21	-0.26	10.5	7.91	9.39	10.95	15.17	23.2	9.93	9.05		4
	78889	Wsb1	1.78*	1.24	-0.1	-0.42	101.37	122.63	125.67	104.73	366.22	273.67	113.57	77.93		5
	327959	Xaf1	1.39*	1.88*	2.66*	2.65*	289.3	195.28	108.6	84.93	790.93	704.04	664.39	527.47		3
	24127	Xrn1	1.34*	0.88	0.82	0.56	27.47	25.58	21.4	18.45	74.43	44.6	35.62	26.63		3
	56449	Ybx3	1.18*	1.61*	0.82	0.66	20.62	16.88	18.95	23.7	46.41	47.64	32.33	36.11	1	2
	230584	Yipf1	0.06	-0.16	0.88	1.02*	32.49	25.98	22.79	23.54	34.01	21.85	40.86	47.78		1
	56418	Ykt6	0.45	1.10*	0.9	0.67	49.54	41.22	47.46	43.11	69.46	84.71	86.95	69.66		2
	27377	Yme1l1	1.42*	1.45*	0.94	0.45	41.28	39.55	44.18	52.49	116.67	105.76	80.9	69.63		2
	230734	Yrdc	1.04*	1.36*	0.99	0.85	24.65	21.47	28.41	29.54	50.44	52.82	55.2	54.17		2
	231386	Ythdc1	0.83	1.10*	0.76	0.53	39.63	32.65	31.26	32.95	75.99	65.68	50.57	46.44		4
	228994	Ythdf1	1.08*	0.43	0.16	0.34	58.8	58.56	59.45	50.59	127.31	75.21	64.1	64.42		4
	22627	Ywhae	0.67	1.19*	0.7	0.42	275.11	259.66	256.29	279.28	460.24	571.41	402.66	367.81		2
	22628	Ywhag	1.48*	1.16*	0.64	0.35	145.04	138.31	158.99	155.44	412.91	295.72	240.33	195.73		4
	22631	Ywhaz	1.25*	1.16*	0.71	0.32	89.32	92.29	88.07	89.82	223.24	197.97	139.24	111.33		4
	58203	Zbp1	1.67*	1.90*	2.66*	3.20*	295.33	189.61	103.89	61.66	993.06	696.27	648.27	563.59	1	3
	30928	Zbtb18	0.09	0.68	1.35*	1.26*	12.1	14.67	10.39	8.96	16.32	21.75	24.22	23.22	1	1
	114565	Zbtb21	1.34*	1.31*	0.8	1.08	17.32	18.86	19.04	14.23	51.09	43.85	32.76	32.47	1	2
	70579	Zc3h11a	1.28*	1.08	0.41	0.22	67.55	62.75	62.12	60.44	173.82	126.2	79.2	69.22	1	4
	230738	Zc3h12a	4.00*	3.16*	1.95*	1.64*	25.49	31.76	32.06	38.56	435.81	271.16	118.59	115.5	1	4
	244871	Zc3h12c	3.40*	3.22*	1.84*	0.9	8.43	7.78	11.38	17.28	96.44	69.35	37.56	30.1		2
	67302	Zc3h13	1.17*	1.36*	0.83	0.72	27.48	25.45	26.24	24.88	70.36	64.85	43.93	39.36	1	4
	69082	Zc3h15	1.34*	1.18*	0.8	0.66	45.91	57.02	45.79	45.04	121.51	121.19	76.54	70.23	1	4
	106205	Zc3h7a	1.75*	1.15	1	0.67	42.58	43.36	44.94	39.62	149.78	90.27	86.7	61.75	1	4
	78781	Zc3hav1	1.79*	1.97*	1.21*	1.17*	143.52	134.42	110.49	89.29	519.22	508.91	246.01	197.79		3
	227449	Zcchc2	2.16*	1.89*	1.83*	1.26*	16.57	19.08	12.76	10.64	78.16	66.97	43.87	26.8		3
	78796	Zcchc4	0.54	1.08*	1.26*	1.12*	10.09	11.19	10.23	13.55	14.33	23.55	23.98	28.38		1
	214290	Zcchc6	1.28*	0.54	0.86	0.28	29.02	38.09	29.52	30.77	72.51	51.09	51.66	36.58	1	4
	69085	Zcchc9	1.02*	0.19	0.29	0.56	26.28	30.16	28.3	29.03	53.38	34.82	32.65	42.02		4
	67197	Zcrb1	1.30*	0.78	1.05*	0.69	22.09	24.51	26.84	28.18	54.76	38.99	54.12	45.91		2
	66220	Zdhhc12	0.73	1.29*	1.40*	1.25*	21.97	22.73	21.84	19.38	35.49	53.71	56.07	47.39		1
	503610	Zdhhc18	1.30*	1.41*	1.64*	0.76	35.22	40.2	37.47	40.7	91.79	103.74	114.4	69.17		2
	70546	Zdhhc2	3.30*	3.24*	2.27	1.49	2.59	2.44	3.36	2.11	26.74	24.27	16.62	6.22		3
	228136	Zdhhc5	1.12*	1.06	0.89	0.57	25.39	22.57	25.08	26.68	53.23	42.86	43.86	38.27		2
	100494	Zfand2a	1.28*	1.39*	0.25	0.18	44.46	60.98	63.79	69.61	120.89	155.38	73.16	77.89		4
	21769	Zfand3	0.81	1.12*	0.47	-0.01	126.02	127.98	125.09	112.21	231.69	265.73	167.39	109.68		4
	22682	Zfand5	2.40*	1.90*	0.98	0.59	108.17	132.68	144.95	154.23	607.74	471.45	275.78	229.36		4
	226442	Zfp281	1.99*	1.21*	1.25*	0.13	9.31	10.22	8.63	15.33	42.44	21.38	20.45	15.09	1	4
	22695	Zfp36	4.28*	3.35*	2.14*	1.37*	190.97	169.07	155.22	118.78	3905.3	1636.3	656.05	304.2		4
	233060	Zfp382	2.38*	1.15	-0.04	0.17	5.2	6.27	7.2	5.06	31.3	14.16	6.16	6.52	1	5
	218820	Zfp503	2.74*	1.76	0.57	-0.83	4.21	5.34	8.4	12.75	32.42	18.57	11.78	6.78	1	4
	72230	Zfp558	4.78*	4.65*	2.58	0.41	0.74	1.11	1.15	1.14	24.49	30.57	6.94	1.81	1	4
	22720	Zfp62	1.37*	1.64*	0.77	0.95	16.29	15.35	16.62	13.76	46.5	46.34	26.93	25.05	1	4
	72611	Zfp655	1.72*	1.86*	0.58	0.92	29.61	33.27	29.54	31.69	107.92	114.78	43.55	60.11	1	4
	627049	Zfp800	2.90*	2.82*	1.98*	0.8	46.82	35.7	38.57	35.32	363.24	240.62	148.25	58.76	1	4
	387609	Zhx2	3.22*	3.05*	0.78	1.49	3.68	3.76	5.36	3.89	33.02	30.64	8.74	9.52	1	4
	98999	Znfx1	1.42*	1.04	1.51*	1.42*	180.33	171.09	107.91	85.28	502.84	337.52	300.12	226.34	1	3
	448850	Znhit3	-0.31	0.39	0.91	1.59*	10.53	8.1	8.14	6.62	7.04	9.94	15.61	22.64		1
	53861	Zranb2	0.59	1.00*	0.27	0.07	45.64	43.76	51.97	51.83	71.8	86.45	60.12	52.88		4
	212168	Zswim4	1.67*	2.10*	1.19	0.2	7.99	9.8	9.63	11.92	28.9	38.37	19.91	12.7		4
	72580	Zufsp	1.69*	1.14	1.36*	1.35*	42.42	37.3	30.89	26.77	141.06	77.95	76.26	64.96	1	3
	52696	Zwint	1.01	1.65*	1.22*	0.48	38.87	36.4	34.69	47.95	87.24	113.67	79.26	65.91		2
	22793	Zyx	2.09*	2.13*	1.27	-0.52	132.13	111.33	86.91	72.29	587.79	463.3	205.7	49.9		5

## Sheet: S4b
	Supplementary Table S4b Down-regulated protein coding genes in IFNγ_Mtb
							Expression (TPM)									K mean
				Fold Change (log FC)			Unstimulated				IFNγ stimulation and M.tuberculosis infection				Transcription	Cluster
	Gene ID	Symbol	4h	12h	24h	48h	4h	12h	24h	48h	4h	12h	24h	48h	Factor	Number
	66839	0610009O20Rik	-1.22*	-1.60*	-0.67	-0.42	20.75	29.88	23.97	19.99	8.51	8.11	15.2	15.87		6
	68347	0610011F06Rik	-1.71*	-2.13*	-1.35*	-0.52	22.87	22.11	21.74	20.51	6.13	6.79	8.22	13.12		6
	106264	0610012G03Rik	-1.77*	-1.57*	-0.73	-0.47	112.13	117.68	140.02	131.54	32.78	36.88	81.58	93.99		6
	68002	1110058L19Rik	-1.24*	-1.86*	-0.51	-0.49	24.49	24.4	22.49	30.12	9.28	8.54	15.47	21.72		6
	67885	1500011K16Rik	-0.65	-1.81*	0.03	0.57	77.91	80.45	81.91	85.9	47.3	22.05	81.63	127.21		6
	100502698	1700021K19Rik	-2.05*	-0.78	-0.6	-0.65	23.68	23.25	17.91	19.35	7.58	12.66	11.55	12.08		6
	69399	1700025G04Rik	-3.48*	-1.47	-2.46	-1.04	24.37	21.41	17.97	13.9	5.02	8.15	2.66	6.58		7
	67326	1700037H04Rik	-1.11*	-0.87	-0.37	0.18	36.31	28.55	27.06	22.62	15.9	15.34	20.39	25.13		6
	69069	1810011H11Rik	-4.02*	-2.45*	-3.00*	-3.48*	31.92	30.88	35.31	36.1	3.34	6.44	4.44	3.5		7
	67884	1810043G02Rik	-2.09*	-1.50*	-0.27	0.46	32.44	31.04	30.85	28.03	5.9	9.09	24.4	37.04		6
	72357	2210016L21Rik	-1.34*	-0.61	-0.75	-0.18	43.27	43.81	44.9	40.63	18.96	30.75	25.74	34.65		6
	72273	2210404O07Rik	-1.59*	-1.79*	-1.84*	-1.02*	52.23	42.58	42.11	28.27	21.97	12.17	10.78	13.32		7
	71923	2310047M10Rik	-1.02*	-0.67	-0.86	-0.58	31.26	27.12	23.59	19.98	15.47	14.65	12.09	12.73		7
	69662	2310061I04Rik	-1.22*	-1.11*	-0.66	-0.55	50.49	56.48	47.73	40.87	22.7	26.33	28.59	27.47		6
	69749	2410004N09Rik	-0.67	-1.50*	-1.34*	-0.32	76.87	81.75	76.72	65.74	55.49	29.61	29.73	51.77		7
	69221	2410006H16Rik	-1.38	-2.02*	-1.77*	-0.28	178.21	199.17	190.4	129.6	76.23	46.09	54.03	107.53		7
	224904	2410015M20Rik	-0.74	-1.38*	-0.46	-0.72	67.7	65.33	67.73	84.31	38.88	24.89	47.96	50.31		6
	76972	2810008D09Rik	-1.69*	-2.56*	-1.04*	-0.81	36.38	39.37	34.75	35.26	9.53	5.72	16.39	19.59		6
	69953	2810025M15Rik	-1.68*	-2.93*	-1.67	-1.27	21.2	21.21	19.63	18.12	7.83	2.85	6.18	8.11		7
	77994	2810055G20Rik	-0.43	-2.47*	-2.35*	-2.40*	33.72	31.15	24.95	26.15	24.85	6.54	4.29	4.45		7
	66928	3110001D03Rik	-1.29*	-1.22*	-0.33	-0.12	53.18	40.32	45.77	47.24	22.4	18.33	34.89	43.58		6
	74048	4632428N05Rik	-2.28*	-2.68*	-2.98*	-2.34*	1401.2	1338.01	1320.72	978.78	297.59	197.74	159.97	190.79		7
	67392	4833420G17Rik	-1.28*	-1.28*	-1.05*	-0.89	62.29	61.97	59.24	50.84	24.55	23.87	27.23	26.61		7
	71653	4930506M07Rik	-1.10*	-1.08*	-0.08	-0.41	66.94	63.51	51.07	57.14	34.02	30.45	46.01	41.69		6
	70984	4931406C07Rik	-1.49*	-1.47*	-0.92	-0.77	29.97	25.14	29.09	26.68	11.72	8.08	15.26	15.52		6
	223739	5031439G07Rik	-1.55*	-0.73	-0.95	-1.30*	129.19	129.12	116.73	129.6	48.07	73.25	59.03	52.4		7
	71398	5430427O19Rik	-0.82	-2.72*	-1.87*	-2.00*	43.02	46.25	42.4	42.86	27.19	6.79	10.87	10.24		7
	234797	6430548M08Rik	-3.95*	-3.50*	-1.91*	-2.09*	21.18	27.09	21.47	20.07	0.85	2.45	5.76	5.09		6
	217830	9030617O03Rik	-1.55*	-1.31	-1.55*	-0.37	34.92	36.09	31.21	22.63	14.48	13.55	9.65	17.03		7
	68161	A930005H10Rik	-1.48	-2.45*	-1.13	-0.24	18.63	21.43	19.55	16.24	8.78	4.23	8.9	14.42		6
	66129	Aaed1	-2.19*	-1.50*	-1.15*	-0.5	38.37	36.27	36.74	28.7	10.44	12.26	15.83	20.16		6
	66939	Aagab	-2.36*	-1.58*	-1.35*	-0.75	77.15	73.22	74.35	59.63	18.55	22.63	28.39	35.66		6
	382062	AB124611	-0.49	-1.40*	-1.50*	-1.12	394.37	377.35	342.81	249.01	291.18	136.42	117.44	114.44		7
	11303	Abca1	-0.43	-1.34*	-0.81	-0.17	196.62	233.94	231.6	211.41	148.66	86.48	127.54	186.71		7
	27410	Abca3	-1.02*	-1.21*	-0.89	-0.79	104.88	115.25	105.7	98.28	52.04	48.27	54.91	56.13		7
	27403	Abca7	-1.02	-1.59*	-1.81*	-1.59*	51.2	58.09	52.74	48.67	22.88	18.02	14.24	15.75		7
	18669	Abcb1b	0.54	-0.38	-2.00*	-1.55*	39.94	43.48	38.89	34.56	65.78	33.95	9.79	12.34		7
	18670	Abcb4	-1.32	-2.37	-2.13*	-2.52*	11.23	15.85	22.17	35.42	4.14	4.9	5	6.1		7
	11306	Abcb7	-1.04*	-1.01	-0.77	-0.36	39.32	36.66	34.99	36.47	21.83	18.92	19.82	27.77		7
	76408	Abcc3	-1.48*	-4.21*	-1.79*	-1.33	114.05	102.21	99.77	85.69	43.8	5.66	27.45	33.71		7
	11666	Abcd1	-2.47*	-2.41*	-1.13*	-1.09*	77.96	66.83	60.59	53.03	14.49	13.6	26.25	24.35		6
	11307	Abcg1	-2.46*	-2.63*	-1.67*	-1.34*	179.25	175.65	175.44	203.69	35.16	27.65	53.03	79.6		6
	76192	Abhd12	-1.73*	-2.03*	-1.34	-1.47	199.25	185.14	190.02	229.59	64.1	42.35	72.15	81.43		7
	216169	Abhd17a	-1.48*	-1.88*	-0.56	-0.98	64.88	65.67	61.52	78.14	21.52	16.12	41.09	39.31		6
	66610	Abi3	-3.65*	-2.84*	-0.74	-0.75	83.23	82.07	73.34	69.49	11.17	13.82	42.41	40.61		6
	11350	Abl1	-1.65*	-1.11*	-0.63	-0.72	48.25	48.55	42.93	40.17	14.35	19.9	26.41	23.52		6
	113868	Acaa1a	-1.25*	-0.82	-0.45	-0.55	137.46	105.17	103.81	106.97	57.71	56.46	74.04	72.01		6
	52538	Acaa2	-1.05	-2.85*	-1.64*	-1.11*	42.91	38.51	33.17	39.85	25.21	4.14	11.01	18.36		7
	11364	Acadm	-0.87	-1.33*	-0.78	-0.16	23.61	27.36	27.34	23.55	14.71	10.84	14.79	21.91		6
	110446	Acat1	-0.55	-1.69*	-1.18*	-0.81	41.18	42.88	43.83	37.36	29.42	10.94	18.13	21.02		7
	66834	Acot13	-1.26*	-1.3	-0.28	-0.09	62.81	58.16	63.16	61.97	27.38	25.4	50.39	57.4		6
	56249	Actr8	-1.77*	-0.75	-0.44	-0.04	29.06	28.69	34.15	26.87	9	17.11	23.66	25.7		6
	11486	Ada	-1.58*	-0.73	-2.69*	-2.1	26.9	19.04	20.2	19.15	11.04	11	2.75	4.54		7
	11490	Adam15	-1.09*	-1.29*	-1.29*	-1.17*	220.88	218.66	224.4	215.8	104.68	83.51	88.46	94.49		7
	11502	Adam9	0.23	-0.51	-0.9	-1.07*	95.61	87.25	91.35	91.65	118.51	58.09	47.45	43.09		7
	57869	Adck2	-1.65*	-0.94	-0.24	0.07	44.61	37.09	30.89	27.11	12.13	18.7	25.59	28.27		6
	268822	Adck5	-1.27*	-1.38*	-1.34*	-1.36*	23	26.61	23.88	25.13	8.62	9.53	9.8	10.35		7
	11513	Adcy7	-1.71*	-2.43*	-2.34*	-2.65*	95.11	82.74	77.92	97.02	31.35	14.65	14.78	15.06		7
	104923	Adi1	-1.49*	-0.79	-0.43	0.05	34.31	29.38	34.1	32.66	15.77	17.07	24.97	34.78		6
	72674	Adipor1	-0.83	-0.49	-1.01*	-1.13	269.93	297.49	301.31	270.56	161.4	203.23	144.76	122.26		7
	68465	Adipor2	-1.09*	-0.41	-0.27	-0.83	24.82	26.16	26.08	27.57	12.38	18.1	21.14	14.88		6
	11534	Adk	-0.35	-1.39*	-1.84*	-1.22*	35.96	38.25	36.84	41.43	32.66	13.22	10.56	17.2		7
	211488	Ado	-1.48*	-1.13*	-0.55	-0.29	35.65	43.95	45.52	45.08	13.43	19.58	30.77	37.6		6
	11555	Adrb2	-0.41	-0.23	-1.85*	-2.27*	43.31	39.71	40.88	35.01	36.38	31.32	11.31	7.01		7
	14797	Aes	-1.70*	-2.21*	-1.51*	-0.91	275.69	271.72	276.04	272.14	87.55	57.5	93.8	142.64		7
	213990	Agap3	-0.95	-1.36*	-1.04*	-1.11*	69.27	76.73	78.58	88.09	35.86	26.36	37.15	40.66		7
	319660	Agmo	-2.79	-7.32*	-7.97*	-6.04*	15.89	20.4	20.53	26.95	2.12	0.13	0.04	0.53		7
	236511	Ago1	-1.31*	-0.38	-0.26	-0.33	26.94	22.67	21.73	18.87	11.38	16.47	17.65	15.58		6
	66395	Ahnak	-0.32	-0.85	-1.52*	-1.13	1580.3	1709.22	1469.31	1099.82	1309.01	896.67	493.31	496.74		7
	11624	Ahrr	-1.99*	-1.88*	-1.59*	-1.55	36.45	40.62	42.22	33.71	7.72	11.91	13.78	11.37	1	6
	107197	AI462493	-2.16*	-0.98	0.23	0.63	35.48	24.94	31.86	28.62	6.71	10.27	36.05	44.55		6
	101602	AI467606	-3.40*	-1.92*	-0.44	0.24	50.5	48.57	44.29	42.03	4.49	15.24	30.89	48.6		6
	233168	AI987944	-1.63*	-0.4	-0.03	0.25	20.45	16.18	15.8	14.64	7.22	12.15	14.04	16.22		6
	11629	Aif1	-0.75	-1.96*	-0.45	-0.52	219.28	173.08	117.16	98.12	133.71	40.97	82.77	67.33		7
	56248	Ak3	-1.50*	-1.74*	-1.19*	-0.62	39.14	38.43	45.06	36.57	12.57	11.95	19.71	24.16		6
	56697	Akap10	-1.11*	-0.9	-0.5	-0.68	90.12	93.19	74.94	79.64	45.97	49.06	51.05	49.15		7
	56399	Akap8	-1.13*	-0.95	-0.25	-0.42	39.41	36.72	29.38	34.55	17.28	17.82	23.33	24.47		6
	54194	Akap8l	-1.25*	-0.4	-0.75	-0.35	49.2	37.86	41.62	32.22	21.22	27.14	23.72	24.7		7
	67861	Akr1b10	-1.60*	-1.68*	-1.17*	-0.55	80.47	66.04	64.9	52.7	28.62	20.43	27.86	36.14		7
	11677	Akr1b3	-0.91	-1.43*	-0.88	-1.04	23.58	20.58	21.45	25.24	10.72	9.12	11.98	12.76		7
	110198	Akr7a5	-1.96*	-1.25*	-0.72	-0.44	34.32	32.4	37.83	36.38	8.65	15.27	23.25	27.42		6
	11651	Akt1	-0.8	-0.96	-1.08*	-0.95	97.99	113.34	133.51	122.24	55.53	54.25	61.48	63.04		7
	17025	Alad	-2.23*	-1.26*	-0.57	-0.26	56.54	53.29	48.63	45.81	10.66	22.34	32.23	38.4		6
	69748	Aldh16a1	-1.45*	-1.03*	-1.41*	-1.47*	29.41	21.39	29.7	21.5	10.43	9.93	11.42	8.04		7
	11669	Aldh2	-0.57	-1.67*	-1.89*	-1.16	688.53	659.13	656.24	581.26	482.21	199.2	169.48	254.91		7
	67689	Aldh3b1	-1.21*	-0.38	0.4	0.13	69.72	62.79	53.47	60.53	27.45	47.6	67.9	64.57		6
	56752	Aldh9a1	-1.78*	-2.35*	-1.85*	-1.15	75.31	69.88	81.62	75.65	23.38	12.7	21.99	34.04		7
	208211	Alg1	-1.26*	-1.03*	-0.29	-0.07	41.94	47.57	51.15	53.3	16	22.45	41.28	50.85		6
	66248	Alg5	-0.82	-1.09*	-0.49	-0.14	51.01	51.81	55.03	56.17	28.05	23.16	38.66	51.51		6
	11690	Alox5ap	-1.02	-2.90*	-1.74*	-1.1	458.15	431.53	381.8	323.1	238.04	55.73	109.9	149.4		7
	270152	Amica1	-3.94*	-4.66*	-5.43*	-5.94	23.48	21.65	22.31	11.11	2	0.43	0.35	0.11		7
	109674	Ampd2	-2.07*	-0.89	-0.9	-1.13	20.56	20.86	20.6	22.34	6.66	10.91	11.02	9.77		6
	99152	Anapc2	-0.18	-0.38	-0.7	-1.27*	33.63	36.53	33.84	39.03	34.15	25.72	20.98	16.02		7
	59008	Anapc5	-0.81	-1.07*	-0.76	-0.45	50.04	47.45	49.21	48.24	27.38	20.63	27.5	35.06		7
	11727	Ang	-1.83*	-4.57*	-5.06*	-2.78	53.91	37.71	32.74	14.41	19.78	1.08	0.76	1.98		7
	102334	Ankrd10	-1.37*	-1.26*	-0.7	-0.4	22.28	24.57	26.03	23.55	7.02	9.99	15.77	17.27		6
	329154	Ankrd44	-1.77*	-2.66*	-1.70*	-1.73*	52.34	62.09	52.04	42.18	15.94	8.01	15.12	12.32		7
	71914	Antxr2	-0.19	-0.85	-0.81	-1.84*	33.49	42.5	43.42	40.14	31.85	21.27	23.7	11.06		7
	16952	Anxa1	1.02	-0.62	-1.73*	-2.28*	275.68	259	295.39	477.83	587.69	159.13	85.62	96.47		7
	11745	Anxa3	1.42	-0.73	-1.49	-2.51*	34.84	42.45	49.36	71.9	99.78	26.79	17.15	12.67		7
	11749	Anxa6	-0.53	-1.38*	-0.52	-0.5	178.02	146.01	152.71	150.93	132.58	53.51	103.39	105.24		7
	11764	Ap1b1	-2.06*	-2.05*	-1.91*	-1.90*	198.4	198.6	197.75	192.81	52.02	44.64	50.56	50.68		7
	108012	Ap1s2	-1.55*	-2.39*	-2.09*	-1.93*	109.85	108.04	103.04	88.23	38.81	19.62	23.2	23.15		7
	11772	Ap2a2	-2.34*	-2.21*	-1.77*	-1.47*	205.74	224.96	219.05	150.59	40.03	45.24	62	53.78		7
	11781	Ap4m1	-1.81*	-1.4	-0.96	-1.34	25.33	19.37	14.75	15.08	8.63	6.36	7.35	5.77		7
	381201	Ap5b1	-1.15*	-0.34	-0.54	-1.14	32.87	35.56	36.51	39.34	15.08	25.96	24.48	17.44		6
	69596	Ap5s1	-1.37*	-2.49*	-1.40*	-0.08	40.8	43.11	43.29	32.41	18.54	8.7	15.49	30.4		7
	68318	Aph1c	-0.12	-0.86	-2.28*	-1.34*	75.55	79.41	76.93	69.08	78	43.74	15.81	27.29		7
	11804	Aplp2	-0.75	-1.48*	-1.75*	-1.81*	224.7	242.83	234.61	254.41	145.66	83.36	67.02	71.24		7
	246703	Apoa1bp	-1.05*	-0.93	0.22	0.23	98.7	81.42	85.03	80	46.3	42.01	95.91	93.59		6
	11810	Apobec1	-2.20*	-2.21*	-1.27*	-0.56	932.93	819.11	828.4	650.62	206.46	171.46	331.91	440.5		6
	11813	Apoc2	-1.64	-3.95*	-4.34*	-4.42*	347.61	424.6	524.13	532.79	121.45	27.84	25.21	24.89		7
	11816	Apoe	-1.45	-2.88*	-3.16*	-4.15*	16338.2	19205.9	17878.1	18705.6	6250.26	2508.78	1924.54	1033.15		7
	68020	Apopt1	-1.23*	-1.33*	-0.07	0.05	61.51	63.86	59.07	57.85	23.55	23.81	54.54	59.38		6
	106952	Arap3	-0.82	-2.16	-3.81*	-3.54	20	17.67	20.5	19.08	14.71	3.33	1.17	1.5		7
	76932	Arfip2	-1.41*	-0.37	-0.28	-0.03	40.08	33.41	33.18	34.98	18.44	27.05	26.72	32.92		6
	76117	Arhgap15	-1.37*	-4.07*	-4.89*	-3.13*	58.72	46.14	30.35	20.18	23.55	1.81	1.15	2.09		7
	73910	Arhgap18	-2.56*	-4.05*	-3.72*	-3.08*	110.76	92.76	84.58	75.3	22.88	5.3	5.89	8.54		7
	544817	Arhgap27	-1.84*	-0.25	1.06	1.29	21.05	20.22	16.85	12.86	5.61	17.93	32.97	30.96		6
	171207	Arhgap4	-1.95*	-2.67*	-1.77*	-2.01*	110.41	85.89	75.24	76.26	30.33	11.42	21.58	18.38		7
	11856	Arhgap6	0.05	-1.41*	-2.20*	-2.28*	34.9	38.73	43.13	52.57	36.91	14.17	9.24	10.71		7
	216445	Arhgap9	-2.74*	-2.14*	-1.15*	-1.06*	37.83	40.49	42.11	42.96	4.73	7.92	18.03	20.23		6
	16801	Arhgef1	-0.75	-1.34*	-1.55*	-1.16*	94.21	92.65	96.64	77.74	57.86	35.23	31.63	34.68		7
	72754	Arhgef10l	-2.73*	-4.26*	-3.42*	-3.02*	26.63	31.3	31.46	29.65	6.4	1.41	3	3.75		7
	73341	Arhgef6	-2.50*	-3.61*	-2.30*	-1.61*	69.67	73.05	56.25	48.54	17.63	5.9	10.91	15.56		7
	239985	Arid1b	-1.49*	-0.54	-0.72	-0.63	41.27	41	34.22	33.55	12.41	26.35	19.89	21.84	1	6
	13496	Arid3a	-1.33*	-0.12	0.3	0.14	22.91	22.56	18.08	14.08	11.56	19.19	20.94	15.77	1	6
	56795	Arl10	-1.23*	-0.71	-0.78	-1.07*	34.6	27.36	27.73	30.79	15.41	16.96	16.06	14.69		7
	219144	Arl11	-2.77*	-2.29*	-1.86*	-1.26*	117.53	125.94	108.93	130.55	22.11	26.54	28.84	53.9		6
	218639	Arl15	-1.72*	-1.60*	-2.07*	-1.98*	31.1	32.05	36.87	36.22	11.17	11.16	8.64	8.78		7
	109689	Arrb1	-1.97*	-0.94	-0.85	-1.2	100.74	99.6	105.75	98.94	25.66	47.88	56.48	42.48		6
	216869	Arrb2	-1.63*	-1.81*	-0.94	-1.14	322.91	300.31	261.36	233.38	106.42	79.96	131.89	105.2		7
	105171	Arrdc3	-2.00*	-0.86	-0.1	1.35	94.63	88.86	73.49	37.01	22.31	45.23	66.27	95.6		6
	77041	Arsk	-1.92*	-2.07*	-1.76	-1.36*	22.68	20.05	19.58	23.7	4.79	4.59	5.19	8.63		7
	11886	Asah1	-0.79	-1.53*	-1.25*	-0.59	339.08	338.27	343.69	325.69	201.26	112.15	139.37	213.25		7
	13196	Asap1	-1.08	-2.01*	-1.60*	-1.18*	129	139.53	143.97	112.48	59.73	32.7	45.74	49.18		7
	23808	Ash2l	-1.07*	-0.8	-0.09	0.02	20.94	20.52	19.53	19.92	10.72	9.6	18.28	19.79	1	6
	70396	Asnsd1	-0.82	-1.18*	-0.22	0.11	69.27	71.29	66.73	61	38.67	30.78	55.13	65.29		6
	228790	Asxl1	-0.54	-0.65	-1.29*	-1.15*	32.54	34.12	35.56	35.18	26.57	20.65	13.47	15.5		7
	70472	Atad2	-0.84	-1.19*	-0.97	-0.66	28.37	25.06	26.48	22.15	17.94	9.12	12.55	13.78		7
	54343	Atf7ip	-1.96*	0.5	-0.64	-0.78	24.56	21.71	22.76	23.4	6.68	28.89	13.6	12.66		6
	242557	Atg4c	-1.38*	-0.55	-0.52	-0.09	21.64	25.98	27.22	23.61	8.73	16.91	17.69	21.78		6
	74772	Atp13a2	-2.61*	-1.82*	-1.09*	-0.74	415.02	394.28	384.13	318.99	71.48	108.95	174.69	188.89		6
	232975	Atp1a3	-0.79	-1.73*	-1.70*	-1.18	95.2	96.79	102.48	87.33	59.78	28.32	30.43	38.24		7
	67126	Atp5e	-0.35	-1.07*	-0.26	0.11	122.37	140.55	150.96	143.01	97.35	65.91	121.47	151.6		6
	11958	Atp5k	0.27	-1.25*	-0.18	-0.2	48.74	67.67	65.04	73.82	58.94	27.82	56.02	64.14		7
	27425	Atp5l	0.16	-1.08*	-0.19	-0.01	44.31	47.45	47.62	48.5	48.29	20.69	41.43	48.67		7
	66349	Atp5sl	-1.37*	-0.66	-0.94	0.24	29.23	24.21	22.92	16.42	9.33	15.93	10.82	18.84		6
	11975	Atp6v0a1	-1.14*	-2.04*	-1.58*	-2.61*	139.05	183.3	169.58	232.4	64.91	41.26	54.6	37.29		7
	76252	Atp6v0e2	-1.29*	-2.01*	-0.55	0.86	64.8	58.27	60.54	42.49	25.05	11.95	39.34	76.37		6
	11980	Atp8a1	-1.20*	-1.45*	-1.76*	-2.05*	33.96	35.75	34.32	28.33	12.94	10.65	9.65	6.56		7
	241633	Atp8b4	-0.29	-1.06*	-1.81*	-1.41*	23.93	26.92	29.13	27.54	23.62	11.26	7.38	10.4		7
	11983	Atpif1	0.08	-1.12*	-0.37	-0.53	401.15	357.98	346.86	382.18	434.83	158.79	258.7	262.5		7
	381629	Atraid	-1.48*	-2.04*	-0.82	-0.16	52.77	48.24	55.03	44.94	17.67	12.46	30.88	40.97		6
	11990	Atrn	-1.10*	-1.30*	-1.27*	-1.69*	25.61	31.38	35.12	40.61	13.19	11.16	13.75	12.53		7
	26879	B3galnt1	-0.92	-1.59*	-1.29*	-1.46*	25.78	25.72	23	23.51	14.68	8.31	8.94	8.84		7
	108902	B3gnt1	-2.87	-2.63	-1.09	-1.15*	16.48	18.42	20.99	22.39	1.3	2.64	10.41	10.2		6
	232984	B3gnt8	-3.52*	-4.21*	-2.29*	-2.00*	60.88	73.57	66.61	66.28	5.42	5.46	13	16.51		6
	14421	B4galnt1	-2.33*	-3.05*	-1.76*	-1.07*	123.82	118.48	105.4	79.54	25.48	13.89	29.61	37.73		7
	56386	B4galt6	-1.48*	-2.98*	-1.36*	-1.11	118.18	133.86	114.42	92.81	40.82	17.17	42.69	42.53		7
	12013	Bach1	0.54	-0.04	-0.48	-1.13*	55.99	67.17	60.98	54.69	90.97	62.21	42.06	24.52	1	5
	170770	Bbc3	-1.70*	-0.37	-0.65	-0.33	21.16	17.39	15.78	10.67	6.34	13.01	10.07	8.2		6
	229600	BC028528	-0.41	-1.11*	0.66	0.72	86.5	71.02	54.34	54.96	67.56	31.72	82.35	89.9		6
	613262	BC029722	-1.00*	-1.52*	-0.44	-0.38	106.38	106.96	102.3	90.19	56.36	34.25	73.39	69.22		6
	231807	BC037034	-1.49*	-1.34*	-0.96	-0.88	75.12	67.19	64.61	48.73	27.03	23.61	32.21	26.27		7
	619441	BC096441	-0.66	-0.9	-1.31*	-0.7	69.67	66.97	59.82	55.53	48.91	34.92	23.47	34.18		7
	12036	Bcat2	-1.57*	-1.3	-1.03	-0.78	102.62	79.12	77.5	66.6	36.34	32.3	36.87	37.86		7
	12039	Bckdha	-1.30*	-2.01*	-1.88*	-1.19*	46.08	45.29	42.31	39.51	20.76	11.18	11.74	17.18		7
	12041	Bckdk	-1.42*	-1.51*	-0.96	-0.58	72.39	77.85	73.72	65.56	25.99	26.61	36.92	43.11		6
	57784	Bin3	-1.04*	-0.47	-0.09	0.38	64.68	62.99	59.34	47.95	29.1	41.94	53.37	61.03		6
	109778	Blvra	-0.31	-1.10*	-0.84	-1.33*	97.58	100.94	98.34	107.9	85.64	47.36	53.41	42.49		7
	69168	Bola1	-1.46*	-0.78	0.23	-0.28	23.03	18.68	19.05	20.69	9.89	11.82	22.24	16.95	1	6
	68021	Bphl	-1.61*	-2.44*	-1.12	-0.88	28.1	29.06	24.68	28.96	8.09	6.97	11.09	16.11		6
	72308	Brf1	-1.25*	-0.4	-0.45	-0.92	20.17	20.89	18.3	18.61	8.32	15.19	13.1	10.45		6
	14705	Bscl2	-1.20*	-1.77*	-0.97	-0.5	112.98	116.24	98.56	77.76	52.88	33.56	48.64	54.39		7
	208198	Btbd2	-2.45*	-1.25	-0.88	-0.44	32.63	25.32	25.76	20.94	5.81	8.96	13.07	15.69		6
	12227	Btg2	0.5	-0.42	-1.27*	-1.30*	71.7	67.2	56.88	43.81	104.53	45.67	23.02	17.32		7
	12259	C1qa	-1.20*	-2.61*	-3.59*	-4.16*	197.6	181.66	182.91	178.05	88.76	27.31	15.2	10.47		7
	12260	C1qb	-0.45	-1.09	-2.49*	-4.17*	554.78	451.94	441.1	411.14	422.83	202.07	75.86	22.52		7
	12262	C1qc	-0.91	-2.16*	-3.11*	-4.21*	1222.76	1082.83	1077.6	953.89	675.39	231.18	120.61	50.78		7
	12267	C3ar1	-0.81	-1.65*	-0.8	-0.34	1620.64	1379.89	1367.21	1293.05	960.55	420.2	755.15	1013.24		7
	12273	C5ar1	0.83	-2.30*	-3.07*	-3.80*	153.33	180.35	208.7	221.59	279.05	34.65	24.6	15.7		7
	381356	Cacfd1	-1.13*	-0.42	-0.07	0.09	28.18	24.95	21.68	19.68	12.15	16.45	20.06	21.13		6
	12286	Cacna1a	-2.50*	-1.17	-1.16*	-1.65*	46.06	45.09	44.79	43.32	7.44	19.96	19.32	14.28		6
	54725	Cadm1	-0.06	-0.96	-1.46*	-1.07	306.97	341.86	362.22	361.99	308.87	164.96	125.92	170.14		7
	54598	Calcrl	2.58	0.64	-0.63	-1.09*	49.69	34.72	36.5	40.19	316.55	49.61	22.71	18.21		5
	72691	Calhm2	-1.61*	-3.77*	-1.50*	-0.28	34.59	32.25	30.01	26.56	10.31	1.81	10.67	22.62		6
	52163	Camk1	-1.13	-2.48*	-2.16*	-1.92*	213.74	206.45	197.31	186.53	105.34	34.85	42.7	48.39		7
	227541	Camk1d	-0.57	0.11	-1.26*	-2.08*	40.5	41.35	41.33	25.88	30.78	41.16	16.66	6.4		7
	12325	Camk2g	-2.10*	-0.59	-0.81	-0.27	27.35	24.92	28.66	23.1	5.19	15.95	15.17	19.52		6
	207565	Camkk2	-0.44	-1.28*	-1.27*	-1.05*	37.6	38.1	33.61	24.84	28.13	15.21	13.35	11.38		7
	332579	Card9	-2.19*	-1.85*	-1.52*	-0.71	45.36	42.6	46.53	33.22	9.37	10.82	15.31	19.07		6
	213819	Casd1	-0.67	-0.89	-0.89	-1.31*	24.56	28.17	26.97	29.93	15.32	16.18	14.23	11.98		7
	12371	Casp9	-2.08*	-1.37	-0.53	-0.33	26.39	28.72	25.01	23.39	5.19	9.03	17.52	19		6
	109857	Cbr3	-1.26*	0.27	-0.29	-0.84	32.42	29.65	35.31	45.14	16.4	37.4	28.49	25.46		6
	12417	Cbx3	-2.10*	-1.86*	-0.7	-0.19	38.53	42.77	41.74	39.31	9.53	11.3	24.22	34.63		6
	212139	Cc2d1a	-1.40*	-0.23	-0.39	-0.43	24.81	24.42	26.48	24.41	9.38	20.09	18.79	17.58		6
	75565	Ccdc101	-1.23*	-0.25	-0.28	0.19	27.2	19.06	22.78	22.41	12.53	16.36	18.2	24.06		6
	622404	Ccdc107	-1.32*	-1.40*	-0.32	0.04	32.17	32.23	33.65	33.35	11.47	10.46	26.91	34.02		6
	69668	Ccdc115	-1.19*	-0.14	-0.38	-0.41	43.5	42.31	41.38	43.35	17.23	36.24	30.42	32.87		6
	68394	Ccdc163	-1.68*	-1.76*	-0.82	-0.49	39.56	36.08	28.27	18.76	11.68	12.02	14.77	12.6		7
	240514	Ccdc85b	-2.83*	-1.40*	-0.71	-0.3	28.52	26.74	30.84	30.62	4.3	9.01	19.16	25.54		6
	20305	Ccl6	-0.71	-3.15*	-5.49*	-7.48*	484.3	575.99	628.99	597.29	305.12	61.3	13.54	3.8		7
	20308	Ccl9	1.88	-0.13	-1.73*	-3.71*	843.73	811.3	924.23	1030.42	3237.14	710.86	265.98	77		5
	216527	Ccm2	-1.23*	-0.69	-0.89	-0.93	41.82	41.94	37.45	41.28	17.36	26.03	19.47	21.61		7
	12443	Ccnd1	-2.88	-3.14*	-3.74*	-3.35*	23.86	22.01	21.86	33.04	3.22	1.84	1.39	3.21		7
	12445	Ccnd3	-2.27*	-2.18*	-1.59*	-1.13*	50.5	46.88	40.44	26.3	8.87	8.39	12.42	11.04		7
	72278	Ccpg1	-1.1	-2.22*	-2.06*	-1.23*	81.85	80.44	83.36	70.18	44.96	16.9	18.65	28.89		7
	12772	Ccr2	-4.15*	-6.67*	-7.25*	-6.19	42.58	37.25	28.35	9.23	1.49	0.15	0.11	0.08		7
	12774	Ccr5	-0.28	-1.60*	-3.07*	-3.56*	39.07	39.77	39.14	27.52	35.91	13.14	4.99	2.17		7
	57781	Cd200r1	-1.10*	-2.02*	-2.04*	-2.04*	98.69	107.1	108.37	141.1	52.41	26	25.39	33.58		7
	12487	Cd28	-2.23	-3.54*	-7.13*	-6.32*	27.43	35.59	46.27	37.35	8.75	4.51	0.71	0.71		7
	217303	Cd300a	-0.59	-1.17	-2.67*	-2.01	178.91	191.87	197.13	175.04	130.53	81.99	29.59	42.8		7
	217304	Cd300lb	-1.68	-1.79	-2.36*	-2.02*	80.65	77.79	84.63	104.06	29.85	23.42	15.93	25.26		7
	217305	Cd300ld	-0.16	-1.88*	-2.19*	-1.62*	75.31	69.06	80.62	93.21	71.55	18.76	16.9	30.06		7
	382551	Cd300lh	-0.96	-2.19*	-3.74*	-3.35*	707.69	550.83	544.76	485.95	390.48	117.28	38.87	46.86		7
	12506	Cd48	0.11	-0.43	-1.08*	-1.13	105.69	100.95	109.96	123.09	114.34	70.53	50.48	55.51		7
	13136	Cd55	-1.06	-3.05*	-3.64*	-3.63*	82.16	62.67	46.83	46.72	45.99	8.5	3.89	3.79		7
	12517	Cd72	-1.45*	-1.71*	-0.83	-1.26	396.52	281.81	267.11	316.76	155.6	86.18	146.4	131.84		7
	12520	Cd81	-0.17	-0.8	-0.79	-1.44*	80.41	76.28	73.37	80.05	69.53	40.1	41.01	29.43		7
	17064	Cd93	-0.31	-2.79*	-3.88*	-3.74*	106.11	113.77	123.24	113.63	93.71	16.74	8.46	7.88		7
	26364	Cd97	-0.25	-1.76*	-1.96*	-0.64	52.55	44.07	45.68	37.28	49	12.85	10.92	23.44		7
	260409	Cdc42ep3	-1.75	-1.77*	-1.33	-2.11*	17.02	21.08	18.76	20.29	5.97	5.9	7.48	5.13		7
	18647	Cdk14	1.05	0.03	-0.36	-1.14*	43.08	44.22	47.09	53.81	93.79	42.99	34.94	24.39		5
	105278	Cdk20	-0.42	-1.75*	-0.97	-0.93	22.02	26.77	22.74	25.6	20.57	7.1	10.92	12.75		7
	52004	Cdk2ap2	-1.57*	-0.71	0.27	-0.87	140.02	124.98	120.58	123.65	48.49	72.08	141.33	66.97		6
	12568	Cdk5	-1.41*	-0.87	0.07	0.42	50.07	43.19	35.63	32.7	20.2	25.35	36.69	44.56		6
	52626	Cdkn2aipnl	-1.31*	-0.57	-0.34	-0.23	40	40.16	43.35	46.28	13.86	28.42	33.03	38.39		6
	12606	Cebpa	-1.78	-2.32*	-1.77*	-0.6	113.57	136.38	114.65	144.71	36.56	27.08	32.15	95.02	1	6
	12609	Cebpd	-0.16	-2.04*	-3.25*	-3.75*	269.89	238.13	238.86	182.36	248.13	55.61	24.8	13.63	1	7
	14007	Celf2	-1.08*	-2.08*	-2.07*	-1.81*	145.67	142.8	124.9	114.87	74.85	30.89	28.15	32		7
	12615	Cenpa	-2.43*	-4.23*	-3.74*	-4.25*	25.22	36.39	44.02	31.25	5.31	1.47	2.91	1.59		7
	12616	Cenpb	-1.34*	-1.25*	-0.75	-0.9	93.69	104.32	105.41	107.43	35.73	41.65	61.16	57.08		6
	16328	Cep250	-1.57*	-1.46*	-0.44	-0.52	26.83	28.95	22.6	20.5	9.53	9.96	15.47	14		6
	223753	Cerk	-1.67	-1.55*	-1.30*	-0.89	138.01	159.94	146.18	136.43	46.88	53.72	57.27	72.99		7
	71949	Cers5	-1.30*	-1.40*	-1.23*	-0.96	63.08	55.59	65.04	62.36	27.63	19.93	27.13	32.16		7
	26370	Cetn2	0.07	-1.31*	0.47	0.42	22.9	29.46	18.01	21.68	25.56	11.98	24.73	29.33		6
	12628	Cfh	-1.48	-3.74*	-6.00*	-4.48*	40.25	36.84	45.09	34.06	15.1	1.77	0.72	1.33		7
	18636	Cfp	-0.59	-1.40*	-1.63*	-1.91*	631.68	585.31	531.16	439.04	448.64	214.8	165.67	114.19		7
	109151	Chd9	-5.20*	-3.13	-2.37	-1.17	22.97	14.58	15.98	11.9	1.41	1.71	2.93	5.27		6
	59031	Chst12	-2.00*	-1.22	-0.41	-0.34	99.46	94.21	93.14	94.02	31.08	42.17	67.26	72.72		6
	72136	Chst14	-2.32*	-1.36	-1.78*	-0.61	21.19	20.87	23.07	15.55	3.96	9.74	6.73	10.98		6
	211151	Churc1	-0.06	-1.00*	-0.21	-0.04	24.83	27.7	25.59	25.48	22.59	13.06	21.89	25.23		7
	71722	Cic	-1.46*	-1.01*	-1.25*	-1.30*	85.18	89.83	75.75	68.56	31.89	41.5	30.64	27.56	1	7
	52637	Cisd1	-1.14*	-0.83	0.58	0.66	31.7	31.29	30.2	28.85	12.98	15.35	44.57	46.24		6
	17684	Cited2	1.23	0.78	-0.58	-1.20*	139.62	138.04	126.38	130.27	343.02	224.71	81.68	55.78		5
	12709	Ckb	-1.82*	-2.88*	-2.45*	-1.73	201.42	148.95	148.32	133.98	58.76	18.28	25.89	39.12		7
	269799	Clec4a1	-0.95	-1.72*	-1.36	-1.53	738.51	594.57	553.86	489.09	396.4	172.72	208.58	169.4		7
	26888	Clec4a2	-0.9	-2.36*	-2.11*	-2.32*	358.11	290.27	270.21	269.31	196.11	52.71	60.38	53.1		7
	73149	Clec4a3	-2.61*	-4.43*	-2.48*	-1.77*	336.13	298.7	228.46	141.57	57.95	14.12	39.43	40.83		7
	56644	Clec7a	1.18	0.77	-1.28	-2.13*	47.02	36.39	43.4	59.9	111.1	57.73	17.05	13.46		5
	76524	Cln6	-1.53*	-2.02*	-1.58*	-1.11*	173.36	168.28	149.93	97.15	65.22	38.57	47.78	44.74		7
	74148	Cluh	-0.94	-0.56	-1.09*	-0.68	29.61	31.31	36.44	34.65	15.6	20.13	16.94	21.44		7
	14747	Cmklr1	-0.98	-1.49*	-1.18	-1.61	52.88	48.42	45.14	44.06	29.72	17.74	19.08	14.22		7
	12793	Cnih	-0.3	-1.13*	-0.28	0.15	80.41	92.86	93.89	92.93	63.83	39.5	74.35	102.21		6
	94219	Cnnm2	-3.36	-2.23*	-3.20*	-1.96	14.72	20.61	21.04	17.18	1.45	3.63	2.16	4.55		6
	12799	Cnp	-1.03*	-0.88	-0.91	-0.7	37.74	32.16	27.88	22.77	18.65	16.7	14.55	14.08		7
	72029	Cnpy3	-2.28*	-1.33*	-0.97	-0.37	108.31	111.23	112.2	84.49	20.97	40.43	55.65	65.11		6
	66455	Cnpy4	-2.1	-1.45*	-0.77	-0.57	19.77	26.52	19.46	20.3	5.71	11.66	10.5	12.9		6
	12802	Cnr2	-10.26*	-6.60*	-3.86*	-2.50*	37.7	32.99	32.85	22.89	0	0.22	2.08	3.78		6
	380686	Cnrip1	-1.08	-4.81*	-4.54*	-3.06*	42.04	60.14	66.34	60.34	23.43	2.26	2.86	7.28		7
	68185	Coa4	-1.73*	-0.61	0.11	0.28	20.64	14.87	12.93	13.74	6.55	8.05	13.95	17.55		6
	67892	Coa6	-2.00*	-1.47*	0.21	0.51	37.83	35.53	32.71	35.86	8.84	12.96	36.66	51.62		6
	71743	Coasy	-1.46*	-0.5	-0.13	0.44	42.09	40.72	36.5	28.4	14.23	29.08	32.45	38.06		6
	233824	Cog7	-1.12*	-1.07*	-0.4	-0.35	28.77	26.8	25.41	27.95	14.64	10.28	18.87	21.79		6
	140792	Colec12	-0.1	0.4	-1.45*	-1.38*	187.38	202.02	225.12	233.87	184.62	255.7	79.34	88.33		7
	12846	Comt	-2.06*	-1.77*	-1.20*	-1.10*	82.22	77.92	75.43	72.82	20.3	21.84	32.35	33.79		6
	71883	Coq2	-1.34*	-1.28*	-0.16	0.03	25.69	25.51	21.32	18.35	8.05	9.39	19.48	19.8		6
	52064	Coq5	-1.08*	-0.15	-0.2	0.19	29.49	22.28	28.09	23.03	14.02	18	23.54	26.05		6
	67914	Coq9	-1.93*	-0.68	-0.18	0.35	45.71	36.28	39.16	35.56	13.27	21.66	34.16	44.8		6
	12721	Coro1a	-1.43*	-1.79*	-1.51*	-1.84*	444.97	345.36	336.39	317.86	171.9	96.93	114.22	87.65		7
	23790	Coro1c	-1.53*	-0.96	-0.75	-0.74	68.35	69	74.35	73.93	22.71	32.67	42.81	44.07		6
	72042	Cotl1	-1.16*	-1.79*	-1.55*	-1.50*	570.14	514.57	478.17	505.19	262.77	141.39	157.39	175.58		7
	20463	Cox7a2l	-0.61	-1.85*	-1.27*	-0.98	121.6	132.28	127.25	126.81	81.22	32.93	50.99	63.25		7
	12892	Cpox	-2.22*	-0.77	-0.09	0.34	21.35	19.66	22.13	18.04	6.93	9.95	20.07	22.63		6
	223978	Cpped1	-1.52*	-0.81	-0.89	-0.37	23.61	19.4	22.5	19.58	7.65	10.66	11.01	14.39		6
	54381	Cpq	-0.21	-0.63	-1.27*	-0.92	69.32	74.31	67.34	46.02	63.45	45.69	26.38	24.3		7
	54451	Cpsf3	-1.08*	-0.83	-0.82	-0.1	44.67	38.32	40.81	31.51	21.35	22.58	21.57	28.74		6
	12896	Cpt2	-1.07*	0.22	-0.12	-0.07	29.47	23.53	19.05	21.65	12.3	26.23	16.89	20.86		6
	12908	Crat	-1.50*	-0.67	-1	-0.87	43.73	44.55	44.51	40.59	17.81	24.9	21.19	22.01		7
	77128	Crebrf	-0.8	-0.58	-1.68*	-1.01	26.32	30.08	31.97	23.73	18.33	17.62	8.93	11.31		7
	12925	Crip1	0.39	-2.80*	-3.11*	-2.80*	371.07	402.54	439.35	550.7	498.67	54.29	48.69	77.72		7
	74114	Crot	-2.54	-1.91*	-1.22	-0.95	19.84	21.92	19.81	20.86	2.29	4.9	7.75	10.08		6
	56693	Crtap	-1.27*	-1.27*	-0.54	-0.16	28.78	28.99	27.06	28.93	9.88	9.71	18.83	26.32		6
	70461	Crtc3	-1.07*	-0.46	-0.45	0.06	20.49	18.3	20.47	11.11	8.83	10.98	14.77	12.42		6
	68631	Cryl1	-1.28*	-1.89*	-1.24*	-0.64	33.57	28.79	31.4	27.14	12.1	8.76	13.14	17.47		7
	12978	Csf1r	-0.78	-1.67*	-1.88*	-1.70*	4357.91	4293.12	4370.23	3400.17	2670.17	1297.03	1154.63	1045.67		7
	78752	Csgalnact2	-1.26*	-0.75	-0.71	-0.99	25.99	25.01	26.73	32.74	9.75	13.39	15.76	15.94		6
	12988	Csk	-0.67	-1.32*	-0.73	-0.82	226.67	242.85	187.55	183.6	143.35	91.38	109.14	103.6		7
	103236	Csnk1g2	-0.86	-0.69	-1.23*	-1.14*	52.81	58.83	63.32	55.42	30.88	34.61	25.69	25.33		7
	52468	Ctdsp2	-1.96*	-1.80*	-1.60*	-1.01*	112.15	92.01	90.13	67.39	33.96	25.43	28.31	33.14		7
	83429	Ctns	-0.07	-0.12	-1.03*	-0.1	42.54	47.62	45.81	41.62	46.13	43.86	21.85	38.29		7
	55936	Ctps2	-1.40*	-1.28*	-0.64	-0.36	39.36	38.89	41.43	41.27	16.1	17.72	25.42	31.76		6
	13033	Ctsd	-0.67	-1.49*	-0.95	-0.2	10348.1	10427.9	9893.47	9553.34	6700.69	3570.7	4918.1	8167.67		7
	13034	Ctse	-0.35	-2.39*	-3.53*	-4.00*	90.08	74.47	54.03	36.09	80.33	15.42	4.27	2.03		7
	80281	Cttnbp2nl	0.03	-0.92	-1.30*	-1.75*	28.64	34.77	31.82	33.42	32.47	15.79	12.34	9.69		7
	67675	Cuta	-0.96	-1.32*	-0.82	-0.78	72.38	73.47	67.57	72.3	37.94	30.04	37.27	41.89		7
	13047	Cux1	-0.21	-0.87	-0.92	-1.37*	117.69	105.35	108.53	130.54	111.94	58.35	55.36	49.67	1	7
	12767	Cxcr4	-0.64	-0.99	-2.17*	-1.57	275.55	309.36	352.94	379.83	191.12	150.29	75.62	126.33		7
	72865	Cxx1c	-1.34	-3.98*	-2.94*	-1.71	25.45	21.1	23.17	14.93	13.52	1.6	2.56	4.46		7
	225912	Cyb561a3	-1.50*	-0.82	-0.27	0.28	24.57	19.62	21.99	18.18	8.8	10.62	17.6	20.46		6
	72017	Cyb5r1	-0.66	-0.57	-1.02*	-0.84	94.65	97.21	100.15	97.19	64.89	64.38	47.93	54.22		7
	54151	Cyhr1	-2.07*	-1.12*	-0.6	-0.13	33.72	28.58	30.55	28.71	7.38	12.45	19.14	26.09		6
	104086	Cyp27a1	-3.48*	-4.99*	-5.72*	-4.07*	80.66	65.67	57.93	38	9.88	1.55	0.8	2.01		7
	70101	Cyp4f16	-2.37*	-2.56*	-0.98	-0.03	28.55	25.15	20.61	16.24	4.19	4.4	9.86	14.88		6
	58861	Cysltr1	-2.44*	-3.68*	-3.15*	-3.67*	55.38	67.26	72.61	90.69	11.68	4.06	7.81	7.13		7
	72318	Cyth4	-0.98	-2.01*	-2.23*	-2.64*	560.78	457.17	417.18	441.74	301.47	108.55	85.38	69.35		7
	28295	D10Jhu81e	-1.52*	-0.74	-0.44	-0.45	33.67	30.13	33.58	34.34	11.01	18.9	25.09	25.75		6
	101966	D8Ertd738e	-1.02*	-1.05*	-0.03	0.15	154.07	162.78	160.26	170.53	77.53	76.42	151.63	187.41		6
	229473	D930015E06Rik	-1.36*	-0.86	-0.99	-0.87	21.76	18.71	19.61	17.77	7.3	8.29	9.12	9.18		7
	13132	Dab2	-0.77	-2.84*	-3.03*	-2.94*	292.85	319.47	305.42	267.95	182.53	42.26	35.75	34.23		7
	231871	Daglb	-2.02*	-3.63*	-3.22*	-3.02*	86.76	93.74	88.75	111.5	25.45	7.95	9.45	13.7		7
	67789	Dalrd3	-1.25*	-1.17	-0.51	-0.23	21.71	22.71	22.82	20.38	8.22	8.26	15.81	17.39		6
	52840	Dbndd2	-1.99*	-2.03*	-0.99	-0.61	37.37	39.72	40.79	32.9	12.74	9.01	20.54	22.16		6
	13170	Dbp	-3.40*	-3.81*	-3.54*	-2.74*	34.89	30.83	34.94	24.48	3.1	1.56	3.47	3.56	1	7
	98193	Dcaf8	-1.45*	-0.59	-1.24*	-0.96	54.5	54.26	55.25	51.43	22.95	33.28	21.88	25.36		7
	67880	Dcxr	-1.29*	-1.64*	-1.18*	-1.51*	33.34	25.95	28.28	34.79	13.07	7.13	12.73	11.92		7
	68817	Ddi2	-2.36*	-1.90*	-1.33*	-1.16*	62.91	67.3	54.42	50.52	10.85	15.68	20.77	21.8		6
	329877	Dennd4c	-0.86	-1.65*	-1.56*	-1.31*	27.58	39.74	30.12	36.13	16.01	11.34	9.88	14.67		7
	19347	Dennd5a	-0.17	0.26	-1.21*	-1.25*	34.38	32.19	37.42	29.05	33.67	34.85	15.59	12.26		7
	227333	Dgkd	-1.12	-1.78*	-1.80*	-1.63*	41.82	56.38	40.42	39.07	20.12	15.06	11.49	13.08		7
	104418	Dgkz	-1.56*	-0.77	-0.75	-0.43	49.54	61.09	62.34	50.63	16.45	32.76	35.51	37.95		6
	27369	Dguok	-1.77*	-1.32*	-0.87	-0.21	49.04	43.23	42.19	37.09	15.36	17.17	22.81	32.74		6
	13360	Dhcr7	-3.06*	-2.39*	-1.37	0.01	44.44	33.05	29.99	23.03	5.56	6	11.5	22.92		6
	20148	Dhrs3	-2.55*	-4.10*	-4.13*	-3.21*	934.75	1034.71	985.51	1015.65	168.3	57.59	53.89	108.16		7
	66375	Dhrs7	-1.18*	-1.80*	-0.58	0.26	44.09	42.6	46.38	42.68	19.42	10.99	30.32	50.79		6
	13385	Dlg4	-1.41*	-1.31*	-0.93	-1.17	51.87	47.62	47.23	42.76	20.4	17.95	23.2	18.53		7
	70604	Dnajb14	-0.56	-0.94	-0.92	-1.10*	37.51	44.49	44.61	37.33	27.72	21.36	22.6	17.47		7
	67713	Dnajc19	-0.79	-1.38*	-0.14	-0.02	104.75	96.22	102.36	114.22	59.69	35.09	89.96	111.11		6
	100503724	Dnajc19-ps	-0.79	-1.38*	-0.14	-0.02	104.75	96.22	102.36	114.22	59.69	35.09	89.96	111.11		6
	13433	Dnmt1	-1.83*	-0.13	0.27	0.63	37.68	34.25	33.59	32.87	14.54	33.63	38.68	49.52	1	6
	13435	Dnmt3a	0.08	0.59	-0.48	-1.49*	30.52	36.01	33.42	49.74	36.97	51.89	23.99	18.02	1	5
	13437	Dnpep	-1.40*	-0.8	-0.02	0.05	23.59	21.17	20.23	16.15	8.86	9.74	19.93	16.85		6
	330662	Dock1	-1.13	-1.68*	-1.17	-0.64	18.18	20.43	22.26	17.28	7.3	6.6	9.03	11.47		6
	94176	Dock2	-1.13*	-1.69*	-1.23*	-1.15*	230.52	198.78	177.67	169.78	113.34	57.41	72.83	75.74		7
	76088	Dock8	-2.14*	-2.85*	-1.44*	-1.28	153.29	149.35	141.57	117.91	33.13	19.67	49.9	48.01		7
	13448	Dok1	-1.09*	-1.14*	-0.02	-0.49	40.27	43.63	34.55	43.06	16.48	18.43	32.92	30.73		6
	27261	Dok3	-0.76	-1.07*	-1	-1.04	102.55	77.39	69.43	64.27	63.08	35.95	32.93	30.33		7
	57170	Dolpp1	-1.77*	-1.15	-0.3	-0.31	21.83	18.54	17.33	20.22	6.07	10.7	14.35	16.63		6
	319446	Dpep2	-0.31	-2.11*	-3.24*	-3.16*	430.02	391.56	406.07	307.28	363.02	90.44	41.58	34.1		7
	68563	Dpm3	-0.56	-1.85*	-0.92	-0.74	32.64	44.06	44.5	46.14	19.32	11.62	23.61	28.24		6
	244745	Dpy19l1	-1.51*	-1.78*	-1.04	-0.68	24	26.98	22.75	20.01	6.82	7.36	10.01	12.77		6
	12934	Dpysl2	-0.76	-1.60*	-1.06	-0.87	377.58	327.73	308.59	232.46	231.99	103.91	143.32	125.93		7
	212898	Dse	-0.14	-0.83	-1.01*	-1.09*	133.68	126.92	118.33	109.09	126.87	67.35	57.1	50.91		7
	213452	Dstyk	-2.05*	-1.40*	-1.21*	-0.85	30.96	32.33	30.11	22.27	6.37	11.81	12.32	12.22		6
	21915	Dtymk	-1.39*	-0.95	0.05	0.07	22.43	18.16	21.81	24.08	7.5	8.75	22.68	26.24		6
	224907	Dus3l	-1.19*	-0.13	-0.75	-0.95	33.82	29.11	31.13	28.09	14.54	28.34	18.56	14.26		7
	105352	Dusp22	-2.10*	-1.42*	-0.73	-1.31	24.86	27.38	21.17	18.33	5.61	9.48	12.92	8.11		6
	235584	Dusp7	0.37	-0.58	-1.54*	-1.29*	23.54	28.34	26.21	22.55	32.57	18.13	8.81	9.35		7
	69190	Dym	-1.19*	-0.49	-0.13	0.12	73.3	70.38	70.35	62.83	33.56	47.65	61.87	66.24		6
	21648	Dynlt1b	-1.31*	-1.19*	0.14	-0.1	33.1	30.43	28.96	33.81	13.83	14.13	31.46	31.3		6
	13549	Dyrk1b	-1.61*	-0.06	-1.1	-1.18	22.69	18.2	20.12	15.33	6.52	15.52	8.64	5.93		7
	13555	E2f1	-2.59	-1.98*	-1.27*	-0.55	19.49	22.39	20.05	16.99	4.46	4.52	8.26	12.39	1	6
	13595	Ebp	-0.98	-1.53*	-0.37	0.05	48.14	43.86	45.97	42.91	22.04	13.79	35.16	44.75		6
	68177	Ebpl	-1.77*	-2.83*	-0.93	0.21	53.35	48.46	53.86	49.96	16.13	7.44	27.26	58.12		6
	51798	Ech1	-1.26*	-1.61*	-0.59	-0.63	76.92	78.49	76.84	79.08	31.07	26.91	49.68	51.04		6
	93747	Echs1	-1.17*	-0.45	-0.14	0.73	63.31	51.84	60.28	49.84	28.84	37.35	53.11	81.07		6
	13177	Eci1	-1.50*	-0.73	-0.23	0.18	24.24	17.93	23.96	20.48	9.34	11.85	20.22	24.3		6
	55949	Eef1b2	0.39	0	-1.22*	-1.44*	193.54	197.88	249.63	287.31	263.11	189.62	103.24	104.54		7
	67484	Eepd1	-2.27*	-2.09*	-1.94*	-1.09*	41.4	58.28	57.64	42.57	10.58	13.13	14.89	20.07		6
	213573	Efcab4a	0.22	-1.29	-4.03*	-3.42*	18.39	26.78	27.17	25.24	26.3	12.53	1.29	2.1		7
	114601	Ehbp1l1	-1.46*	-0.48	-0.25	-0.69	138.35	103.17	106.74	101.07	50.93	71.21	86.79	62.04		6
	98878	Ehd4	-0.85	-1.12	-1.65*	-2.23*	217.5	187.03	163.39	147.8	122.6	80.6	49.74	31.01		7
	110147	Ehmt2	-1.74*	-0.67	-0.61	-0.85	32.84	26.34	33	26.19	9.04	15.6	21.32	14.5		6
	15467	Eif2ak1	-1.07*	-0.38	-0.32	-0.26	33.5	30.43	32.04	30.9	13.67	20.67	24.41	24.71		6
	13667	Eif2b4	-1.37*	-0.75	0.04	0.08	29.88	30.83	28.2	29.63	11.37	19.68	28.17	29.64		6
	66085	Eif3f	-0.39	-1.35*	-1.32*	-0.95	446.6	471.58	439.29	362.79	356.71	176.72	169.7	185.7		7
	13688	Eif4ebp2	-1.95*	-1.01*	-0.99	-0.63	117.35	116.29	107.55	88.16	28.85	54.68	51.84	56.34		6
	114615	Elac1	-1.99*	-0.79	-0.57	-0.68	23.51	17.06	17.62	15.37	6.69	8.29	11.02	9.72		6
	140580	Elmo1	0.8	-0.08	-1.12*	-1.07*	65.74	70.4	69.92	62.15	122.65	61.53	30.82	29.83		5
	238317	Elmsan1	-1.13*	-0.26	-0.37	-0.16	33.82	31.27	28.56	24.06	17.16	23.02	20.63	20.62	1	6
	58523	Elp2	-1.03*	-0.48	-0.39	0.01	36.49	36.07	37.43	40.06	17.29	24.44	27.62	40.48		6
	100952	Emilin1	-3.16*	-1.42*	-0.55	-0.44	35.61	26.14	28.25	27.93	4.99	10.04	18.46	19.7		6
	225898	Eml3	-1.29*	-1.49*	-1.01*	-1.11*	46.36	44.66	46.56	43.86	20.12	14.1	22.2	19.92		7
	13732	Emp3	-0.21	-1.57*	-0.52	-0.77	339.08	314.12	321.37	324.74	302.69	102.75	217.49	189.4		7
	52614	Emr4	-2.30*	-6.30*	-8.09*	-5.92	40.08	31.93	22.8	11.94	9.28	0.26	0.04	0.13		7
	217364	Engase	-6.02*	-3.61*	-3.09*	-2.46*	34.92	33.49	32.63	29.78	1.34	2.7	3.5	5.58		6
	67464	Entpd4	-1.66*	-1.08*	-0.25	0.08	24.94	26.62	26.46	18.42	9.83	12.61	22.13	19.77		6
	12497	Entpd6	-3.24*	-1.94*	-0.8	-0.23	25.57	24.88	19.41	17.64	1.83	4.92	10.36	14.51		6
	269587	Epb4.1	-1.39*	-0.75	-0.87	-0.7	33.27	33.97	33.39	30.32	13.39	18.14	17.18	18.16		6
	13821	Epb4.1l1	-2.41*	-1.17	-0.82	-0.81	28.67	29.39	31.41	27.38	6.23	13.65	17.28	15.71		6
	13854	Epn1	-1.49*	-1.61*	-1.73*	-1.51*	163.52	166.75	156.41	127.32	62.3	52.02	45.8	44.44		7
	67397	Erp29	-1.63*	-1.43*	-0.29	-0.37	248.11	222.72	234.86	238.35	80.94	79.09	185.87	181.45		6
	110826	Etfb	-0.45	-1.29*	-0.19	-0.6	39.46	38.12	40.03	43.64	31.16	14.12	34.7	29.42		7
	66841	Etfdh	-1.69*	-0.63	-0.69	-0.42	26.43	24	27.26	25.13	8.6	16.96	16.75	18.18		6
	14017	Evi2a	-0.48	-0.85	-0.66	-1.31*	105.84	79.2	60.16	63.33	75.16	40.89	36.32	24.92		7
	216984	Evi2b	0.03	-0.95	-1.04	-1.66*	389.81	325.24	306.29	319.7	407.86	160.54	143.99	100.24		7
	14026	Evl	0.6	-0.15	-1.15*	-2.23*	214.61	179.9	203.95	220.25	339.08	155.21	88.3	46.23		7
	107371	Exoc6	-1.53*	-1.32*	-0.67	-0.92	39.53	37.11	29.33	26.04	13.13	13.14	17.23	12.84		7
	27998	Exosc5	-1.27*	-1.43*	-0.43	-0.47	26.04	27.8	25.52	33.14	9.95	10.88	19.4	23.88		6
	14043	Ext2	-1.23*	-1.49*	-0.8	-0.13	50.48	52.97	54.21	44.9	20.7	16.46	29.99	41.41		6
	76267	Fads1	-2.05*	-1.86*	-1.28*	-1.09*	93.83	86.73	74	61.64	24.34	24.29	29.76	28.75		7
	223433	Fam105a	-4.17*	-4.43*	-3.81*	-3.46*	83.05	92.14	92.42	84.4	5.71	3.26	5.87	7.5		7
	432940	Fam105b	-0.06	-0.38	-1.12*	-1.02*	76.6	84.86	82.17	79.12	78.36	61.09	37.17	39.02		7
	66540	Fam107b	-0.26	0.33	-1.77*	-1.90*	41.21	39.43	30.99	28.04	38.76	45.82	9.14	7.03		7
	63913	Fam129a	0.53	-0.75	-1.84	-2.48*	54.43	52.24	47.94	39.41	79.8	28.18	12.64	7.11		7
	66270	Fam134b	-0.11	-1.32	-1.06*	-0.58	33.74	41.26	35.67	36	37.52	17	17.07	23.86		7
	225358	Fam13b	0.83	0.14	-0.86	-1.26*	25.28	31.82	29.74	28.82	49.86	32.3	15.39	12.48		5
	319604	Fam168a	-2.27*	-0.67	-0.54	-0.46	54.41	47.57	44.23	42.26	10.35	29.3	28.7	29.53		6
	214917	Fam173a	-1.16*	-1.08*	-0.04	-0.36	66.62	58.21	64.65	70.75	30.09	28.32	61.32	54.82		6
	67698	Fam174a	-0.68	-0.92	-1.07*	-1.09*	172.45	169.1	176.3	166.86	114.13	85.44	81.18	77.74		7
	68521	Fam189b	-2.19*	-2.79*	-1.59	-1.09	26.58	25.25	19.84	18.25	6.03	4.5	5.95	8.1		7
	68176	Fam212a	-2.16*	-1.82	-1.98*	-1.8	22.27	17.67	22.06	17.58	3.87	5.68	6.13	5.43		7
	27999	Fam3c	-2.02*	-2.51*	-1.38*	-0.68	26.65	30.66	34.62	33.07	7.35	4.54	12.64	20.83		6
	224093	Fam43a	-0.82	-1.1	-1.76*	-1.96	26.9	22.2	26.12	16.56	14.66	8.59	6.89	3.72		7
	74504	Fam53a	-1.35*	-0.59	-0.75	-0.13	20.06	20.44	21.92	17.6	6.43	12.25	12.15	16.2		6
	77938	Fam53b	-2.71*	-2.40*	-1.47*	-1.10*	42.13	42.4	42.2	39.43	6.48	10.28	14.09	17.81		6
	17826	Fam89b	-1.38*	-1.25*	-0.79	-0.56	209.92	181.31	191.45	179.89	85.16	74.11	107.17	121.18		6
	72194	Fbxl20	-2.54*	-1.67*	-1.61*	-0.86	39.08	45.02	39.15	31.08	6.61	13.08	11.66	16.08		6
	30840	Fbxl6	-1.18*	-0.6	-0.67	-0.24	20.28	19.32	23.79	20.31	8.71	11.2	14.56	18.14		6
	231670	Fbxo21	-2.38*	-1.26*	-0.85	-0.58	21.75	20.63	21.11	20.78	5.25	6.84	10.87	13.85		6
	57443	Fbxo3	-1.07*	-0.3	-0.44	0.03	39.74	34.62	34.54	28.12	16.35	26.79	24.3	29.34		6
	30838	Fbxw4	-2.51*	-1.41*	-1.02*	-0.93	43.78	44.14	38.96	28.77	8.68	15.5	18.74	15.22		6
	14132	Fcgrt	-1.66*	-3.62*	-4.01*	-3.04*	121.46	120.17	121.81	97.15	43.36	8.24	7.18	11.62		7
	207278	Fchsd2	1.05	-0.54	-2.20*	-1.48*	88.2	99.5	117.99	84.71	199.25	65.3	24.41	29.47		7
	80891	Fcrls	-2.16*	-4.07*	-5.94*	-8.06*	108.77	86.64	88.17	119.83	28.2	6.95	1.29	0.47		7
	14159	Fes	-1.15*	-2.32*	-1.50*	-1.55*	264.69	250.67	231.42	189.68	126.74	46.14	78.84	63.82		7
	26382	Fgd2	-4.74*	-5.43*	-4.18*	-5.12*	83.18	51.92	42.49	24.7	4.66	1.64	2.14	0.55		7
	30938	Fgd3	-1.91*	-1.90*	-1.02*	-2.02*	26.55	34.23	30.02	39.81	6.8	9.77	13.75	9.31		6
	224014	Fgd4	-2.25*	-2.17*	-1.83*	-0.86	28.1	26.05	22.19	20.75	5.19	5.54	5.86	11.35		6
	14191	Fgr	-0.71	-2.86*	-2.98*	-2.6	62.53	51.55	43.58	25.74	40.34	6.31	5.25	4.1		7
	14194	Fh1	-1.54*	-1.44*	-1.31*	-0.64	66.1	70.57	72.77	49.79	22.16	27.35	28.65	31.88		6
	14226	Fkbp1b	-1.17*	-1.82*	-1.19*	-0.81	40.16	36.03	34.06	35.71	19.5	9.97	14.02	20.05		7
	14228	Fkbp4	-1.61*	-0.21	0.5	-0.25	34.44	30.66	32.03	42.33	12.19	24.81	44.79	35.01		6
	14247	Fli1	-2.60*	-2.78*	-1.85*	-1.84*	97.33	113.87	103.44	114.51	18.99	18.47	27.27	31.28	1	7
	14251	Flot1	-1.26	-1.62*	-1.26*	-1.35	63.26	57.93	55.28	46.34	26.91	18.88	22.48	17.97		7
	57778	Fmnl1	-2.45*	-3.25*	-2.60*	-2.59*	74.14	79.01	68.98	60.74	12.38	9.94	10.51	9.78		7
	14269	Fnbp1	-1.14*	-1.44*	-0.79	-1.17*	66.67	70.02	57.16	71.22	31.7	22.82	31.22	30.89		7
	14276	Folr2	-0.65	-1.83	-3.36*	-4.03*	103.17	104.18	104.56	131.49	67.53	26.63	9.76	7.98		7
	60611	Foxj2	-1.76*	-0.33	-0.25	-0.04	30.72	27.86	25.89	19.69	8.85	19.21	20.5	18.27	1	6
	17425	Foxk1	-0.73	-0.64	-1.30*	-1.05	36.68	41.1	33.1	31.17	26.46	27.56	13.18	14.47	1	7
	71375	Foxn3	-1.99*	-1.33*	-1.83*	-1.69	23.01	25.45	21.66	19.22	5.88	8.32	5.71	6.28	1	7
	56484	Foxo3	-2.04*	-0.33	-0.74	-0.93	25.57	26.63	24.16	25.12	7.02	19.25	13.76	13.11	1	6
	108655	Foxp1	1.15	0.56	-0.84	-1.47*	47.93	45.94	37.31	30.26	112.6	62.97	20.02	11.15	1	5
	232288	Frmd4b	-2.16*	-3.42*	-3.50*	-2.71*	91.93	83.45	67.99	67.27	23.97	7.36	5.45	9.74		7
	26383	Fto	-1.09*	-0.17	-0.03	0.06	25.66	25.25	23.94	26.86	12.63	22.13	23.13	26.72		6
	71665	Fuca1	-1.30*	-1.80*	-1.58*	-1.40*	158.77	141.32	151.69	150.14	69.72	37.08	49.32	56.5		7
	72018	Fundc1	-1.05*	-1.45*	-0.59	-0.85	26.78	27.97	25.02	29.2	12.26	8.51	16.1	15.64		6
	11936	Fxyd2	-0.87	-2.89	-5.08*	-5.66	422	426.37	657.79	1263.27	252.73	57.98	19.04	25.16		7
	14388	Gab1	0.39	-1.48*	-2.90*	-1.68	21.02	25.93	28.55	17.4	32.32	8.7	3.1	4.87		7
	14389	Gab2	-0.23	0.07	-1.15*	-0.69	65.81	59.84	60.63	41.77	62.12	59.3	25.9	26.18		7
	13197	Gadd45a	1.8	1.17	-1.79*	-2.37*	13.97	18.09	27.18	31.62	56.94	37.59	7.9	6.08		5
	14420	Galc	-1.70*	-1.92*	-2.16*	-1.89*	109.13	122.35	126.65	116.14	35	31.83	27.2	31.03		7
	69976	Galk2	-1.31*	-0.78	-0.57	-0.22	69.29	62.43	64.96	74.5	31.05	35.13	42.48	63.26		6
	14423	Galnt1	-1.35*	-1.44	-0.63	-0.66	25.49	25.74	25.13	22.41	9.36	7.56	15.34	13.91		6
	108148	Galnt2	-1.05*	-1.19*	-0.79	-1.19	84.19	95.17	94.37	81.45	40.2	38.05	52.9	35.38		7
	14430	Galt	-1.06*	-0.89	-0.33	0.36	24.05	26	23.44	18.51	10.14	11.73	17.95	22.36		6
	14431	Gamt	-1.15	-3.24	-2.16*	-1.97*	19.38	17.55	21.66	25.06	7.08	1.35	4.33	6.21		7
	14456	Gas6	-1.68	-4.07*	-4.66*	-4.33*	203.6	254.95	284.96	259	68.89	14.83	11.18	12.78		7
	384281	Gatc	-2.13*	-0.96	-0.26	0.5	21.64	22.26	16.9	13.77	5.16	14.1	13.02	19.63		6
	67092	Gatm	-1.01*	-1.49*	-0.52	-0.31	170.13	125.22	100.68	70.01	86.42	40.19	67.41	55.85		7
	80909	Gatsl2	-2.25*	-1.43*	-0.51	-0.69	31.78	31.49	30.49	30.78	9.2	9.55	19.99	18.17		6
	107338	Gbf1	-1.11*	-0.48	-0.08	-0.01	45.09	41.47	37.37	38.87	19.57	27.53	33.65	37.14		6
	14537	Gcnt1	-4.67*	-4.06*	-3.63*	-2.90*	100.69	102.49	102.14	104.09	3.76	5.52	8.09	13.8		6
	68133	Gcsh	-0.81	-1.53*	-0.89	-0.79	20.07	30.76	29.07	38.89	12.25	10.89	15.49	22.93		6
	14544	Gda	-0.54	-2.65*	-3.45*	-2.80*	39.9	49.41	62.57	60.02	30.1	6.64	5.46	8.4		7
	11692	Gfer	-1.30*	-1.11*	-0.53	0.08	42.8	44.92	44.81	37.29	17.58	19.45	30.72	39.96		6
	74412	Gle1	-1.23*	-1.24*	-0.77	-0.07	25	22.61	19.99	19.5	9.55	9.59	10.96	17.78		6
	67201	Glod4	-1.63*	-1.14	-0.52	-0.38	29.45	28.5	29.29	29.68	7.45	14.36	19.76	23		6
	73046	Glrx5	-1.13*	-0.92	-0.37	-0.09	47.7	47.23	52.29	59.53	24.28	25.07	39.81	56.26		6
	56356	Gltp	-1.74*	-2.54*	-1.40*	-1.40*	207.71	236.31	254.23	249.75	61.98	37.96	92.9	93.34		7
	14661	Glud1	-0.59	-0.79	-1.11*	-1.04	196.13	173.12	181.99	148.24	132.13	94.78	81.34	71.39		7
	14645	Glul	-2.31*	-2.51*	-2.55*	-2.05*	66.51	61.18	68.13	40.28	12.31	11.28	11.41	9.89		7
	100503585	Gm10059	-0.05	-1.07*	-0.01	0.19	46.26	48.96	44.1	50.41	42.24	21.29	43.15	57.43		6
	100504483	Gm10068	-2.06*	-1.90*	-0.71	-0.17	36.52	39.41	38.99	36.05	9.27	9.87	22.32	32		6
	100042023	Gm10193	-1.28*	-1.12	-0.49	-0.17	115.67	123.9	129.92	111.55	45.18	52.85	89.05	98.44		6
	100042348	Gm10221	0.16	-1.08*	-0.19	-0.01	44.31	47.45	47.62	48.5	48.29	20.69	41.43	48.67		7
	100040823	Gm10269	0.21	-1.02*	-0.9	-1.38*	68.75	88.97	80.91	102.39	82.2	43.65	42.52	38.82		7
	100039571	Gm10335	0.94	0.38	-1.34*	-1.58*	35.74	35.1	34.23	45.44	77.44	47.73	12.97	14.81		5
	100043125	Gm11711	-1.03	-2.33*	-4.05*	-3.78*	567.65	452.95	434.61	374.8	299.55	88.39	24.98	26.81		7
	622469	Gm12966	0.13	-0.61	-0.72	-1.22*	418.96	420.03	435.8	454.42	486.95	262.13	256.14	194.1		7
	100502825	Gm13826	0.42	-0.59	-0.7	-1.15*	44.09	59.07	54.08	70.59	60.35	39.35	32.79	31.7		7
	629957	Gm14303	-0.05	-1.07*	-0.01	0.19	46.26	48.96	44.1	50.41	42.24	21.29	43.15	57.43		6
	100038909	Gm14548	-0.55	-2.81*	-1.74*	-1.66*	29.8	30.19	24.93	22.16	20.53	5.01	7.39	6.58		7
	100041146	Gm15448	-0.55	-2.81*	-1.74*	-1.66*	29.8	30.19	24.93	22.16	20.53	5.01	7.39	6.58		7
	24083	Gm16515	-1.6	-1.01	-1.01*	-0.47	18.98	20.36	21.21	13.21	9.61	10.79	10.04	10.33		7
	381633	Gm1673	-1.45	-3.70*	-3.65*	-4.09*	17.41	26.28	30.39	25.92	7.08	2.01	2.36	1.55		7
	100503415	Gm19680	-3.84*	-3.60*	-3.25*	-2.08*	27.63	24.12	23.64	22.63	2.86	2.22	2.68	4.89		7
	100316903	Gm20605	-2.06*	-2.46*	-1.46*	-1.31*	168.31	172.47	147.76	117.9	38.6	28.01	51.22	46.95		7
	100502683	Gm2581	-0.05	-1.07*	-0.01	0.19	46.26	48.96	44.1	50.41	42.24	21.29	43.15	57.43		6
	381484	Gm5150	-1.56*	-2.35*	-1.66	-1.1	21.46	24.69	14.89	9.54	7.27	4.59	4.72	4.29		7
	382769	Gm5196	-2.06*	-1.90*	-0.71	-0.17	36.52	39.41	38.99	36.05	9.27	9.87	22.32	32		6
	384622	Gm5331	0.22	-1.51*	-2.49*	-2.87*	277.04	334.3	342.43	301.87	337.07	115.66	59.54	41.24		7
	546663	Gm5963	0.09	-1.1	-1.51	-1.87*	255.17	273.91	298.93	342.13	285.37	126.54	100.7	91.97		7
	622178	Gm6293	0.31	-1.36*	0.1	0.33	26.97	34.13	33.2	39.19	32.07	12.28	35.32	50.3		6
	622568	Gm6334	-1.61*	-0.76	0.03	0.34	55.61	53.88	47.55	41.87	17.09	29.78	46.57	51.41		6
	626009	Gm6644	-0.91	-1.43*	-0.88	-1.04	23.58	20.58	21.45	25.24	10.72	9.12	11.98	12.76		7
	628794	Gm6917	-2.06*	-1.90*	-0.71	-0.17	36.52	39.41	38.99	36.05	9.27	9.87	22.32	32		6
	629383	Gm6969	-0.61	-1.85*	-1.27*	-0.98	121.6	132.28	127.25	126.81	81.22	32.93	50.99	63.25		7
	664849	Gm7367	0.15	-1.54*	-1.04*	-0.87	58.11	76.56	67.64	54.2	67.58	23.85	31.72	29.05		7
	665057	Gm7469	-2.06*	-1.90*	-0.71	-0.17	36.52	39.41	38.99	36.05	9.27	9.87	22.32	32		6
	78816	Gmip	-0.69	-1.10*	-1.25*	-1.76*	49.82	57.43	48.56	43.71	32.4	23.83	19.68	12.55		7
	57441	Gmnn	-3.91*	-2.40*	-0.95	-1.25*	31.57	30.48	29.49	35.73	1.37	4.53	14.16	14.16		6
	14673	Gna12	-3.07*	-3.14*	-3.32*	-3.20*	137.36	164.8	165.26	157.65	14.69	16.64	15.71	17.11		7
	14702	Gng2	-0.7	-1.10*	-1.22*	-0.73	71.23	83.71	70.4	65.9	45.24	35.69	29.32	39.03		7
	26384	Gnpda1	-1.50*	-1.07	-1.24*	-0.56	142.53	163.11	134.62	125.29	55.8	77.05	55.06	84.25		7
	80290	Gpr146	-1.89*	-2.05*	-2.32*	-1.81*	95.78	92.81	90.71	75.12	28.84	21.6	17.63	21.54		7
	68526	Gpr155	-4.04*	-3.47	-4.4	-2.85	27.61	19.06	18.48	13.72	1.04	1.15	0.64	2.36		7
	14788	Gpr162	-4.09*	-4.88*	-2.68*	-2.01	72.82	77.77	68.05	50.8	7.16	3.46	10.15	12.38		7
	14744	Gpr65	-0.74	-2.17*	-1.94*	-1.18*	109.01	93.54	88.57	47.44	64.07	17.96	21.95	20.17		7
	106512	Gpsm3	-1.41*	-1.07*	-0.67	-0.78	231.58	199.96	181.48	154.54	93	92.21	110.54	88.82		7
	14778	Gpx3	-1.98	-3.23*	-4.78*	-4.89*	66.06	56.7	65.26	60.02	18.86	5.5	2.12	1.84		7
	14790	Grcc10	-0.77	-1.92*	-0.93	-1	92.67	103.36	107.71	125.63	51.91	24.31	55.21	62.33		7
	227753	Gsn	-0.81	-2.38*	-1.55*	-1.38*	271.78	237.5	272.7	263.49	165.42	45.08	89.66	99.69		7
	14870	Gstp1	-1.24*	-1.93*	-0.45	-1.51	82.09	93.89	84.12	89.73	37.6	23.88	58.88	31.17		7
	235459	Gtf2a2	-0.46	-1.10*	-0.44	-0.13	72.27	66.97	71.15	69.85	54.47	28.89	50.49	63.25		7
	14886	Gtf2i	-3.74*	-2.53*	-2.24*	-1.3	25.12	25.3	22.47	18.07	2.53	3.24	4.64	7.39	1	6
	66596	Gtf3a	-1.42*	-1.27*	-0.49	0.1	31.93	30.88	31.44	30.02	9.99	12.27	21.02	32.21	1	6
	233863	Gtf3c1	-1.51*	-0.01	-0.04	-0.21	31.99	26.87	28.12	28.02	10.69	24.68	26.58	23.97		6
	231279	Guf1	-2.26*	-2.03*	-0.69	-0.52	24.34	23.7	18.33	19.72	4.48	7.27	11.54	13.96		6
	14923	Guk1	-2.12*	-1.77*	-1.04*	-1.08*	45.66	47.44	45.81	50.44	10.1	13.5	22.12	24.17		6
	14958	H1f0	-1.44*	-0.27	0.4	0.88	30.82	26.98	31.99	29.92	12.59	21.47	40.4	55.34		6
	77605	H2afv	-2.9	-2.07	-1.38*	-1.51	19.28	18.87	22.24	19.84	3.05	3.28	8.84	7.09		6
	14979	H2-Ke6	-1.03*	-1.86*	-1.29*	-1.53*	56.77	51.72	49.85	50.85	26.16	13.73	19.92	17		7
	100198	H6pd	-2.46*	-1.39	-0.54	-0.34	20.05	23.81	33.92	33.09	3.29	9.51	22.62	25.9		6
	15107	Hadh	-0.96	-1.71*	-1.07*	-0.08	56.47	43.48	46.49	38.58	29.62	12.31	21.52	36.48		7
	14651	Hagh	-1.89*	-1.79*	-1	-1.22*	42.42	33.61	37.88	34.95	13.39	8.23	18.9	14.94		7
	68977	Haghl	-1.86*	-1.27*	-0.46	-0.72	35.02	29.34	30.46	29.44	11.38	13.29	21.49	17.4		6
	353502	Hcfc1r1	-0.35	-1.14*	-0.32	0.16	334.1	317.12	304.1	257.55	268.04	138.33	236.15	286.54		7
	15184	Hdac5	-2.31*	-1.77*	-1.58*	-1.46*	88.72	101.48	80.18	72.34	18.79	27.03	25.69	25.93		7
	15199	Hebp1	-1.54*	-1.42*	-1.37*	-0.24	34.22	23.85	28.06	22.8	14.08	10.06	10.19	19.49		7
	380629	Heca	0.07	0.56	-1.27*	-1.63*	26.54	25.25	29.72	26.67	32.42	34.31	11.88	8.1		7
	76608	Hectd3	-1.48*	-1.81*	-0.81	-0.59	26.05	23.6	22.36	19.37	11.02	5.78	12.26	12.89		7
	15211	Hexa	-0.85	-2.38*	-1.61*	-0.95	1380.9	1665.93	1436.11	1222.79	780.72	303.57	451.04	621.85		7
	15216	Hfe	-2.84*	-5.68*	-3.42*	-1.88*	58.77	49.17	46.78	27.14	10.37	0.67	4.26	7.36		7
	15234	Hgf	-1.08	-3.67*	-3.25	-2.3	20.19	24.21	19.88	18.33	12.81	1.53	2.17	3.3		7
	52120	Hgsnat	-1.73*	-1.08	-1.97*	-1.75*	35.93	40.59	40.77	40.56	10.3	17.04	9.92	11.49		7
	15242	Hhex	-2.05*	-2.59*	-2.96*	-2.22*	55.39	68.83	68.34	56.43	11.63	9.61	8.06	11.68	1	7
	68917	Hint2	-1.08*	-1.45*	0.01	0.01	29.17	26.31	27.84	24.3	13.67	10.55	28	25.65		6
	80838	Hist1h1a	-2.03	-3.03*	-2.17*	-2.87	15.24	23.23	24.35	38.57	3.56	3.07	5.03	5.05		7
	56702	Hist1h1b	-1.57	-3.61	-4.27*	-3.57*	10.29	18.88	29.28	40.71	3.43	1.77	1.37	3.3		7
	50708	Hist1h1c	-1.87*	-1.39*	-0.26	-0.41	236.75	241.73	299.62	354.53	68.04	89.12	240.76	260.85		6
	14957	Hist1h1d	-2.29*	-2.67*	-1.47*	-0.92	104.98	105.43	170.67	173.16	20.13	15.78	59.03	90.01		6
	50709	Hist1h1e	-1.07*	-0.83	-0.39	0.04	114.37	117.14	155.65	140.23	55.61	62.73	113.94	142.65		6
	319172	Hist1h2ab	-2.06*	-2.61*	-1.64	-1.56	336.41	475.94	535.88	670.72	80.9	74.04	165.58	224.19		6
	319164	Hist1h2ac	-2.06*	-2.61*	-1.64	-1.56	336.41	475.94	535.88	670.72	80.9	74.04	165.58	224.19		6
	319165	Hist1h2ad	-2.03*	-2.69*	-1.74*	-1.65	409.91	573.44	646.59	818.25	101.36	84.52	185.3	257.43		6
	319166	Hist1h2ae	-2.06*	-2.61*	-1.64	-1.56	336.41	475.94	535.88	670.72	80.9	74.04	165.58	224.19		6
	319173	Hist1h2af	-1.3	-6.33*	-6.35	-5.59*	33.77	73.66	113.3	175.1	13.46	1.21	0.22	3.5		7
	319167	Hist1h2ag	-2.06*	-2.61*	-1.64	-1.56	336.41	475.94	535.88	670.72	80.9	74.04	165.58	224.19		6
	319168	Hist1h2ah	-2.05*	-2.69*	-1.73*	-1.63	350.33	508.45	572.24	717.16	84.95	75.09	166.1	227.5		6
	319191	Hist1h2ai	-2.06*	-2.61*	-1.64	-1.56	336.41	475.94	535.88	670.72	80.9	74.04	165.58	224.19		6
	319169	Hist1h2ak	-2.17*	-3.78*	-2.06*	-1.31	136.85	177.18	193.8	231.08	29.63	11.87	44.22	91.9		6
	319170	Hist1h2an	-2.06*	-2.61*	-1.64	-1.56	336.41	475.94	535.88	670.72	80.9	74.04	165.58	224.19		6
	665433	Hist1h2ao	-2.06*	-2.61*	-1.64	-1.56	336.41	475.94	535.88	670.72	80.9	74.04	165.58	224.19		6
	319171	Hist1h2ap	-2.00*	-2.57*	-1.59	-1.54	367.11	521.27	588.01	714.24	91.85	83.34	187.09	241.5		6
	319178	Hist1h2bb	-1.38	-2.95*	-2.05	-2.24	41.98	69.49	80.46	107.34	15.42	8.59	18.5	22.3		7
	319180	Hist1h2bf	-1.19	-1.73*	-1.44	-1.67	81.34	119.16	155.31	200.88	35.06	35.21	55.08	62.23		6
	319182	Hist1h2bh	-1.51	-4.05	-4.09	-3.72*	9.7	19.44	22.33	25.95	3.35	0.36	0.31	1.89		7
	319183	Hist1h2bj	-1.19	-1.73*	-1.44	-1.67	81.34	119.16	155.31	200.88	35.06	35.21	55.08	62.23		6
	319184	Hist1h2bk	-1.77	-3.23*	-2.76*	-2.44	19.5	30.45	40.37	43.23	5.12	2.93	6.01	7.89		7
	319185	Hist1h2bl	-1.19	-1.73*	-1.44	-1.67	81.34	119.16	155.31	200.88	35.06	35.21	55.08	62.23		6
	319186	Hist1h2bm	-1.87	-4.19	-3.67	-2.87*	10.2	18.05	19.89	29.68	2.97	1.27	1.31	3.94		7
	319187	Hist1h2bn	-1.19	-1.73*	-1.44	-1.67	81.34	119.16	155.31	200.88	35.06	35.21	55.08	62.23		6
	665596	Hist1h2bq	-0.73	-0.81	-0.91	-1.37*	17.5	24.91	35	39.17	8.79	15.98	18.28	15.3		6
	665622	Hist1h2br	-0.73	-0.81	-0.91	-1.37*	17.5	24.91	35	39.17	8.79	15.98	18.28	15.3		6
	360198	Hist1h3a	-2.13*	-3.95*	-2.93*	-2.35	195.2	314.16	369.73	473.1	45.9	19.24	46.24	90.68		7
	319150	Hist1h3b	-1.45*	-2.78*	-1.87*	-1.68	229.63	329.11	404.76	504.53	85.23	46.07	105.52	153.29		7
	319148	Hist1h3c	-1.52*	-2.67*	-1.82*	-1.58	221.08	309.61	387.77	466.05	78.07	46.95	105.17	152.41		6
	319149	Hist1h3d	-1.56*	-2.52*	-1.64*	-1.37	267.1	339.82	413.88	483.84	92.33	56.66	126.72	182.99		6
	319151	Hist1h3e	-1.43*	-2.34*	-1.45	-1.13	189	239.13	299.11	331.64	71.27	45.63	104.52	148.57		6
	260423	Hist1h3f	-1.43*	-2.34*	-1.45	-1.13	189	239.13	299.11	331.64	71.27	45.63	104.52	148.57		6
	97908	Hist1h3g	-2.13*	-3.95*	-2.93*	-2.35	195.2	314.16	369.73	473.1	45.9	19.24	46.24	90.68		7
	319152	Hist1h3h	-2.13*	-3.95*	-2.93*	-2.35	195.2	314.16	369.73	473.1	45.9	19.24	46.24	90.68		7
	319153	Hist1h3i	-2.13*	-3.95*	-2.93*	-2.35	195.2	314.16	369.73	473.1	45.9	19.24	46.24	90.68		7
	319154	Hist2h3b	-1.85*	-2.65*	-1.58*	-0.96	315.75	389.42	463.16	454.79	88.77	59.74	148.62	230.75		6
	15077	Hist2h3c1	-1.38*	-2.46*	-1.59	-1.28	196.99	266.08	330.23	371.82	76.6	46.64	104.81	150.11		6
	97114	Hist2h3c2	-1.43*	-2.34*	-1.45	-1.13	189	239.13	299.11	331.64	71.27	45.63	104.52	148.57		6
	20585	Hltf	-1.19*	-0.88	-0.72	-0.35	34.73	36.83	35.61	33.09	14.08	19.32	20.13	25.4	1	6
	15284	Hlx	-1.57*	-3.20*	-2.43*	-2.42*	89.78	103.85	90.89	79.77	30.73	10.23	15.6	14.25	1	7
	15288	Hmbs	-1.88*	-1.09*	-0.06	-0.02	38.05	28.03	33.07	32.71	9.77	13.51	31.31	32.69		6
	66867	Hmg20a	-1.00*	-0.47	-0.26	-0.39	22.23	22.8	23.74	23.19	11.5	14.12	18.2	17.12	1	6
	15356	Hmgcl	-1.52*	-0.62	-0.73	-0.67	58.88	51.86	56.51	49.02	21.53	30.9	32.73	30.98		6
	70719	Hmha1	-4.59*	-4.28*	-3.02*	-1.91*	209.06	195.75	168.74	115.32	8.8	9.96	19.52	29.99		6
	53602	Hpcal1	-0.14	-0.83	-1.46*	-1.67*	142.83	136.89	144.35	134.09	132.21	71.13	50.89	41.74		7
	54486	Hpgds	-0.3	0.1	-2.16*	-1.94*	155.38	129.64	125.8	133.69	135.85	131.86	27.27	34.4		7
	12807	Hps3	-1.05*	-0.91	-0.7	-0.8	43.66	40.79	42.12	37.95	20.58	21.42	24.35	21.22		7
	15442	Hpse	-1.03	-1.53*	-1.71	-1.15	213.4	236.25	255.06	188.96	106.88	75.48	75	84.28		7
	100900	Hscb	-1.71*	-1.80*	-0.57	0.27	67.94	69.98	58.64	50.48	21.48	19.38	38.19	60.85		6
	114664	Hsd17b11	-0.95	-1.67*	-1.40*	-0.85	149.45	153.9	149.95	157.06	83.41	46.51	55.12	85.87		7
	15488	Hsd17b4	-1.13*	-1.60*	-1.41*	-1.37*	116.41	115.16	134.66	129.33	57.46	38.13	49.08	49.57		7
	64704	Htra2	-1.68*	-0.95	0.31	0.42	56.94	59.95	56.83	59.63	15.72	27.91	68.23	79.77		6
	68180	Hyi	-1.24*	-1.42*	-0.93	-0.45	31.24	32.04	33.73	25.89	12.47	11.41	18.16	19.71		6
	67732	Iah1	-0.57	-1.83*	-0.43	0	56.14	50.33	49.59	51.43	40.54	14.54	35.83	50.69		7
	15926	Idh1	-2.38*	-3.01*	-2.69*	-2.69*	299.94	332.4	386.92	424.28	60.09	41.35	58.89	66.12		7
	269951	Idh2	-1.76*	-3.05*	-0.83	-0.67	42.93	36.61	39.28	38.59	16.79	5.83	21.6	24.42		6
	15931	Ids	-0.09	-1.57*	-0.79	-0.47	38.68	37.61	34.78	31.01	34.94	10.46	18.82	21.78		7
	15932	Idua	-0.69	-1.17*	-0.73	0.05	41.05	46.79	40.17	32.11	27.16	19.6	23.03	33.26		7
	320678	Iffo1	-1.33*	-1.10*	-0.85	-0.36	40.04	33.51	31.93	25.59	18.24	16.03	16.9	19.26		7
	76933	Ifi27l2a	-1.24*	-2.37*	-1.07	-0.64	1976.4	1748.84	1272.55	710.36	856.77	322.56	583.04	453.9		7
	213002	Ifitm6	-1.97*	-4.21*	-4.39*	-3.06	241.49	271.74	295.1	330.63	64.74	15	13.83	40.57		7
	15979	Ifngr1	-2.47*	-2.64*	-2.43*	-2.14*	206.67	215.4	195.41	164.37	41.63	32.15	34.39	36.59		7
	67042	Ift27	-0.93	-2.01*	-0.61	0.13	30.24	32.07	26.68	20.76	16.21	7.62	17.27	22.38		6
	76568	Ift46	-1.26*	-1.02	-0.82	-0.23	28.91	27.48	29.8	26.41	13.05	14.85	15.84	22.18		6
	16000	Igf1	-0.38	-2.76*	-3.84*	-3.43*	737.86	753.16	933.09	1128.22	593.07	107.87	62.8	103.9		7
	16010	Igfbp4	-4.53*	-4.68*	-5.02*	-5.70*	412.34	456.9	449.84	319.19	20.38	15.69	13.07	5.77		7
	22778	Ikzf1	0.68	-0.36	-0.69	-1.05*	93.94	85.63	75.55	67.22	153.44	61.75	44.76	31.42	1	5
	16154	Il10ra	-0.85	-1.01	-1.22	-1.97*	222.57	191.14	166.04	122.22	127.37	89.21	69.29	30.42		7
	16170	Il16	-5.46*	-6.99*	-6.99*	-5.99*	63.34	60.6	61.2	47.98	1.18	1.82	0.35	0.58		7
	60504	Il21r	-2.06*	-1.77*	-0.13	0.3	163.06	155.91	145.04	94.58	42.14	44.86	127.85	114.67		6
	16194	Il6ra	-3.63*	-2.59*	-1.39*	-1.92*	80.42	83.57	63.6	42.73	5.8	11.65	22.94	11.06		6
	16195	Il6st	-1.08	-0.67	-1.55*	-0.94	60.07	64.55	72.11	60.34	32.39	37.68	23.92	31.61		7
	16202	Ilk	-0.88	-1.14*	-1.28*	-1.37*	82.82	80.5	81.17	75.86	47.61	34.37	32.44	29.35		7
	102462	Imp3	-1.54*	-0.95	-0.83	-0.63	55.43	51.8	60.5	64.84	20.59	26.72	33.39	41.62		6
	16319	Incenp	-1.82*	-1.63*	-1.79*	-1.58*	27.23	27.71	32.57	28.76	9.29	8.85	8.28	9.03		7
	28019	Ing4	-1.90*	-1.28*	-0.7	-0.7	82.58	71.01	65.16	67.58	24.65	26.97	38.4	41.15		6
	70020	Ino80b	-1.62*	-1.31*	-1.05*	-0.84	86.9	90.21	97.65	85.82	26.63	36.08	45.83	47.08		6
	269180	Inpp4a	-1	-0.84	-0.88	-1.25*	30.27	32.75	27.42	26.77	18.81	17.1	14.03	10.91		7
	16331	Inpp5d	-2.32*	-1.28*	-0.61	-0.74	195.7	181.77	171.38	146.19	42.88	72.1	108.49	86.54		6
	16332	Inppl1	-0.68	-0.4	-0.86	-1.23*	51.4	55.14	53.31	69.73	32.83	38.95	28.23	29.36		7
	16337	Insr	-2.07*	-1.23*	-1.11*	-0.69	26.51	22.79	21.23	19.18	5.25	8.29	9	12.33		6
	266632	Irak4	-1.74*	-0.79	-0.77	-0.54	49.71	48.06	39.38	36.41	15.4	28.81	21.91	24.42		6
	270110	Irf2bp2	-1.63*	-2.25*	-1.16*	-1.20*	20.27	26.29	27.02	22.78	7.29	6.97	11.92	9.56		6
	71780	Isyna1	0.1	-0.41	-0.96	-1.42*	39.35	40.53	44.38	53.87	45.04	29.3	22.56	20.03		7
	106581	Itfg3	-1.41*	-1.22*	-1.08*	-0.31	151.66	151.22	148.42	122.82	58.08	63.49	67.33	97.8		6
	16403	Itga6	-3.29*	-3.23*	-4.58*	-3.2	28.85	32.63	25	16.62	2.16	3.29	0.96	1.87		7
	16409	Itgam	-0.65	-1.83*	-1.64*	-1.38	629.11	613.43	550.17	424.09	423.31	165.37	170.7	161.87		7
	16419	Itgb5	-1.80*	-2.26*	-2.95*	-2.57*	54.54	57.6	58.93	60.07	17.01	11.8	7	9.77		7
	16432	Itm2b	-1.02	-1.85*	-1.70*	-1.27	5313.61	4478.51	4214.61	3596.86	2774.3	1205.02	1251.06	1474.96		7
	16440	Itpr3	-2.28*	-2.21*	-0.32	-0.22	20.97	20.43	16.81	18.55	5.72	4.62	12.67	15.72		6
	73338	Itpripl1	-2.84*	-3.25*	-2.23*	-1.54*	31.08	25.46	26.73	23.56	4.16	2.45	5.84	7.85		7
	16443	Itsn1	-0.73	-1.15	-1.04	-2.10*	27.91	37.21	34.81	43.32	15.05	14.16	16.17	9.53		7
	56357	Ivd	-1.93*	-0.91	-0.21	-0.12	37.5	29.97	35.07	30.26	8.08	18.33	29.69	27.9		6
	117198	Ivns1abp	-1.46	-1.37	-1.35*	-1.07*	39.74	40.14	36.12	33.67	16.49	13.81	14.02	16.48		7
	16498	Kcnab2	-1.34*	-0.37	-0.09	0.13	74.69	57.66	59.37	61.83	32.05	44.32	53.48	67.05		6
	16513	Kcnj10	-7.24*	-7.34*	-6.73*	-6.51*	46.04	54.48	52.14	51.49	0.13	0.4	0.59	0.6		7
	16518	Kcnj2	-0.32	-1.90*	-2.95*	-2.72*	90.92	103.02	118.75	140.11	81.5	26.87	15.04	21.23		7
	217826	Kcnk13	0.65	-0.64	-1.52*	-1.26*	16.26	18.9	26.46	24.16	30.3	14.51	9.4	10.41		7
	52150	Kcnk6	-1.85*	-2.55*	-1.72*	-2.09*	31.18	30.03	25.14	22.91	7.91	5.78	7.21	5.76		7
	70382	Kctd2	-1.71*	-1.19*	-0.98	-1	23.76	23.84	29.16	23.88	7.81	9.55	14.28	12.16		6
	30841	Kdm2b	-2.67	-2.61*	-2.14	-1.99	19.54	20.19	18.81	17.97	3.44	2.28	4.22	4.8		7
	70750	Kdsr	-0.39	-0.6	-1.10*	-0.58	36.78	36.08	33.62	36.55	33.55	24.57	15.58	23.68		7
	16554	Kif13b	-1.53*	-1.41*	-1.78*	-1.68*	46.7	55.61	55.43	56.43	19.74	20.04	14.96	17.11		7
	16558	Kif16b	-1.64*	-1.20*	-0.74	-0.92	27.62	25.67	22.31	25.16	8.99	11.77	12.24	12.45		6
	16568	Kif3a	-0.78	-1.19*	-1.75*	-1.49*	55.85	88.76	85.3	67.82	39.53	38.9	24.54	23.71		7
	50794	Klf13	-0.32	-1.20*	-0.9	-0.46	86.18	90.81	92.59	69.78	71.93	36.75	47.62	49.48	1	7
	16598	Klf2	-1.28	-1.06	-1.73*	-0.94	177.5	138.87	124.11	77.06	77.26	62.91	35.75	39.76	1	7
	75785	Klhl24	-0.83	-0.51	-1.56*	-0.99	120.94	114.69	124.93	112.97	76.07	77.48	40.91	55.87		7
	71778	Klhl5	-1.62*	-1.02	-0.96	-1.10*	41.19	47	47.85	47.5	13.75	25.53	23.22	21.53		6
	239743	Klhl6	-3.43*	-3.06*	-2.91*	-2.19	39.13	26.02	23.25	18.62	6.82	4.37	2.55	3.71		7
	75620	Kxd1	-1.12*	-0.95	-0.43	0.27	86.27	72.33	59.05	41.89	40.84	34.89	41.7	49.02		6
	52855	Lair1	-0.95	-2.29*	-1.15	-1.38*	146.71	110.91	97.66	91.94	77.65	22.51	42.12	34.52		7
	66508	Lamtor1	-1	-1.04*	-0.42	-0.42	298.34	298.21	271.85	246.94	154.14	140.04	196.48	182.29		6
	83409	Lamtor2	-0.81	-1.52*	-0.1	-0.36	142.52	145.3	151.8	176.98	80.56	48.13	137.3	136.23		6
	66096	Lamtor4	-1.87*	-1.94*	-0.52	-0.15	105.69	95.18	103.11	110.5	28.22	26.32	69.86	98.07		6
	16792	Laptm5	-0.3	-1.16*	-1.41*	-0.92	2407.17	2219.36	1938.92	1574.78	2054.53	955.48	705.19	824.61		7
	77889	Lbh	-2.57*	-2.66*	-2.10*	-1.88*	52.04	63.29	60.81	44.54	8.86	8.34	13.57	12.03		7
	98386	Lbr	-0.97	-2.02*	-1.49*	-1.05*	40.67	45.91	35.46	28.76	25.86	9.23	12.51	13.37		7
	16825	Ldb1	-2.22*	-0.92	-0.95	-0.88	98.55	81.24	78.11	59.27	23.68	39.93	38.63	31.27		6
	241576	Ldlrad3	-3.79*	-4.80*	-4.83*	-4.02*	48.66	57.16	57.16	46.75	4.72	2.92	2.11	2.71		7
	230514	Leprot	-0.97	-1.63*	-1.20*	-0.57	206.1	199.36	203.27	168.2	106.8	62.17	85.34	112.13		7
	68614	Letmd1	-1.28*	-0.88	-0.55	0.17	67.89	55.59	59.38	46.48	27.18	29.63	39.15	52.87		6
	16848	Lfng	-1.4	-2.35*	-2.89*	-3.36*	133.45	140.85	126.93	103.2	53.09	24.93	16.72	9.97		7
	16852	Lgals1	-0.06	-1.54*	-1.67	-1.78	1556.6	1610.31	1870.6	2217.4	1530.33	532.3	558.76	630.09		7
	19141	Lgmn	-0.41	-1.17*	-2.18*	-1.92*	959.3	791.42	841.35	707.17	761.68	337.3	177.63	185.03		7
	67803	Limd2	-2.04*	-2.39*	-1.92*	-1.87*	407.25	358.21	316.1	260.71	102.4	65.82	80.82	70.42		7
	280411	Lix1l	-1.77*	-1.32*	-1.09*	-1.05*	30.15	34.53	36.4	33.62	9.13	14.22	16.22	16.31		6
	16909	Lmo2	-1.98*	-1.76*	-2.18*	-2.70*	99.89	103.36	94.69	108.28	26.71	28.25	19.87	16.51		7
	100046289	LOC100046289	-0.46	-1.10*	-0.44	-0.13	72.27	66.97	71.15	69.85	54.47	28.89	50.49	63.25		7
	100046684	LOC100046684	-1.52*	-0.74	-0.44	-0.45	33.67	30.13	33.58	34.34	11.01	18.9	25.09	25.75		6
	100048447	LOC100048447	-1.27*	-0.16	0.67	0.57	20.11	21.81	21.13	24.17	8.33	18.84	32.75	35.6		6
	100504821	LOC100504821	-3.76*	-11.60*	-8.78*	-7.40*	74.97	83.88	87.97	49.66	7.43	0	0.13	0.22		7
	100504922	LOC100504922	-0.56	-0.69	-1.06*	-0.84	83.83	93.79	78.3	70.79	62.18	56.08	36.1	38.95		7
	100505015	LOC100505015	0.45	-1.06*	-1.56*	-1.82*	229.65	333.41	406.27	493.44	325.25	152.77	133.1	137.48		7
	632329	LOC632329	-2.03*	-2.39*	-1.92*	-1.86*	405.27	357	314.41	258.32	102.14	65.66	80.45	70.06		7
	635087	LOC635087	-0.43	-1.29*	-0.16	0.03	293.96	288.83	264.11	276.05	221.56	114.18	227.06	278.7		6
	675851	LOC675851	-0.43	-1.29*	-0.16	0.03	293.96	288.83	264.11	276.05	221.56	114.18	227.06	278.7		6
	381810	Lpar5	-6.95*	-6.90*	-4.30*	-2.81*	63.32	62.82	43.63	40.92	0.59	1.09	1.86	5.51		6
	67168	Lpar6	-3.43*	-2.50*	-2.56*	-2.00*	202.92	178.52	193.58	171.74	18.08	28.71	31.36	42.22		6
	210992	Lpcat1	-1.38*	-1.70*	-1.70*	-1.60*	79.88	79.24	75.2	56.91	30.26	24.14	22.91	19.21		7
	14792	Lpcat3	-0.44	-1.02*	-0.31	-0.68	34.24	31.41	27.56	29.53	24.84	12.96	21.64	18.07		7
	226856	Lpgat1	-0.23	-0.6	-1.40*	-1.02*	33.7	42.77	47.39	39.7	29.46	27.05	18.1	19.82		7
	16956	Lpl	0.05	-2.50*	-2.94	-3.60*	657.09	771.51	802.36	1188.44	684.96	127.11	99.31	95.45		7
	107321	Lpxn	-0.81	-1.66*	-1.21*	-1.21*	97.7	101.2	89.2	92.17	59.58	29.13	37.84	39.75		7
	231798	Lrch4	-2.05*	-2.44*	-1.46*	-1.31*	164.12	167.84	145.07	115.95	38.07	27.66	50.43	46.16		7
	16970	Lrmp	-2.36*	-4.02*	-2.33*	-1.85*	46.25	46.65	40.18	37.37	10.36	2.83	7.65	10.15		7
	16971	Lrp1	-1.52*	-1.83*	-0.8	-0.93	53.25	56.13	63.18	68.55	19.12	16.22	34.88	35.9		6
	224109	Lrrc33	-2.07*	-2.77*	-2.46*	-1.69*	338.85	363.76	332.99	318.41	83.14	51.43	58.3	97.23		7
	217366	Lrrc45	-2.40*	-1.06*	-1.23*	-1.03	27.41	21.14	21.35	22.49	3.73	9.55	9.18	10.47		6
	16985	Lsp1	-0.08	-2.68*	-1.42	-2.68	30.32	26.46	15.87	10.95	33.24	4.09	5.59	1.75		7
	16988	Lst1	-0.87	-2.41*	-0.81	-0.44	817.16	700.92	538.06	351.69	463	127.23	295.62	256.61		7
	16993	Lta4h	-1.33*	-1.06*	-0.95	-0.57	52.7	49.91	58.04	56.84	23.49	23.59	29.45	38.22		6
	17084	Ly86	-1.11	-2.50*	-2.83*	-2.08*	312.82	225.63	199.82	149.69	151.96	38	26.65	34.86		7
	17095	Lyl1	-4.93*	-5.12*	-3.44*	-2.82*	141.25	120.65	113.02	104.5	5.31	3.14	10.54	14.67	1	7
	380840	Lyrm4	-0.83	-1.25	-1.15*	-0.85	39.29	44.82	40.42	36.7	22.99	18.15	17.51	20.76		7
	17110	Lyz1	-0.42	-1.27	-2.03*	-1.72	103.5	97.51	101.8	122.3	83.76	41.09	24.42	36.82		7
	17105	Lyz2	-0.32	-0.79	-1.38*	-0.95	956.58	787.52	872.03	846.34	827.66	448.98	324.38	436.64		7
	66863	Lztr1	-1.10*	-1.05*	-0.6	-0.59	37.56	39.57	33.65	38.57	17.71	18.82	21.64	25.04		6
	228355	Madd	-2.33*	-2.22*	-1.87*	-1.71*	38.48	34.95	31.56	23.85	9.57	7.54	7.91	7.15		7
	17132	Maf	-0.92	-1.93*	-1.12	-1.63*	394.69	416.55	314.33	267.51	209.16	102.35	138.21	84.65	1	7
	68877	Maf1	-0.88	-1.06*	-0.79	-0.56	95.46	105.07	100.72	103.36	51.66	48.66	56.25	69.62	1	7
	16658	Mafb	-1.46*	-2.00*	-3.16*	-2.96*	278.54	353.5	353.35	315.1	103.8	81.92	37.75	40.09	1	7
	17155	Man1a	-0.71	-1.3	-2.79*	-2.63*	85.53	103.51	123.33	124.07	55.76	38.62	17.27	20.06		7
	230815	Man1c1	-1.97*	-2.61*	-2.39*	-2.03*	75.84	96.99	91.27	84.26	21.59	14.85	16.55	20.61		7
	140481	Man2a2	-2.73*	-4.28*	-5.50*	-4.12*	38.94	46.28	43.53	37.32	7.51	1.94	0.72	2.3		7
	17159	Man2b1	-0.96	-1.91*	-2.90*	-2.36*	1032.31	948.79	865.71	634.22	568.63	246.27	111.87	121.82		7
	17160	Man2b2	-0.74	-1.34*	-1.13*	-0.02	106.55	88.43	88.89	60.93	68.84	33.25	39.03	59.97		7
	110173	Manba	-1.60*	-2.45*	-2.02*	-1.06*	58.24	64.98	62.81	48.92	24.09	11.87	15.03	23.32		7
	270058	Map1s	-0.37	-0.1	-0.62	-1.08*	20.52	27.37	22.32	25.88	18.88	22.95	14.97	12.84		7
	26401	Map3k1	-1.02*	-0.6	-1.05*	-0.73	34.8	38.07	34.19	33.65	18.41	22.48	15.49	20.55		7
	26403	Map3k11	-0.87	-0.97	-1.52*	-1.49*	27.94	25.94	29.28	26	15.32	12.4	9.88	9.1		7
	26406	Map3k3	-1.44*	-1.26*	-0.88	-0.72	82.48	84.38	80.94	70.9	33.61	32.22	42.38	42.41		7
	26411	Map4k1	-2.65*	-3.18*	-2.44	-2.25	23.26	20.04	15.63	14.2	5.33	2.31	2.62	2.78		7
	26412	Map4k2	-1.84*	-1.20*	-0.78	-0.77	25.72	26.94	24.61	21.23	7.22	9.52	13.81	12.41		6
	26416	Mapk14	-2.43*	-2.30*	-1.46*	-1.37*	95.15	92.62	77.8	66.09	16.2	18.18	27.03	25.3		6
	69546	Mapk1ip1	-1.55*	-0.65	-0.72	-0.24	32.26	24.79	25.07	19.09	10.97	13.99	13.88	15.65		6
	26417	Mapk3	-1.18*	-1.75*	-0.86	-1.48*	52.18	47.48	44.29	51.05	22.05	11.96	23.81	17.66		7
	100732	Mapre3	-1.49*	-1.06	-0.57	-0.2	21.73	24.06	24.6	19.71	8.34	11.95	15.4	16.38		6
	224703	March2	-1.50*	-1.02*	-0.71	-0.98	60.59	65.02	64.42	57.05	21.95	30.73	38.84	29.13		6
	17118	Marcks	0.5	-1.17	-1.40*	-1.74*	749.82	795.1	712.86	755.25	1096.08	335.62	260.66	224.95		7
	546071	Mast3	-2.63*	-1.92*	-1.35*	-1.33*	53.45	54.11	50.3	42.79	11.24	13.42	18.85	16.45		6
	17179	Matk	-2.83*	-6.58*	-5.74*	-5.62*	24.61	25.68	29.66	29.24	4.39	0.19	0.62	0.62		7
	74549	Mau2	-1.10*	-0.76	-0.58	-0.57	77.11	78.86	68.45	66.96	39.99	44.35	44.97	45.13		7
	228607	Mavs	-1.88*	-0.8	-0.44	0.1	58.23	47.74	47.75	38.58	13.78	28.24	33.43	41.39		6
	17188	Maz	-1.71*	-1.21*	-1.04*	-0.82	78	87.54	82.87	60.41	24.88	37.82	38.53	34.34	1	6
	109241	Mbd5	-1.47*	-0.65	-0.28	-0.09	24.04	23.92	21.83	23.1	8.25	13.99	16.69	20.28	1	6
	56758	Mbnl1	-1.36*	-2.55*	-2.15*	-1.71*	547.02	521.52	462.79	398.24	220.94	82.92	100	120.85		7
	77582	Mboat7	-0.96	-1.76*	-0.72	-0.2	106.15	94.79	100.92	73.31	58.24	26.18	58.92	62.52		7
	17196	Mbp	-2.96*	-2.36*	-1.86*	-1.90*	27.75	27.92	29.64	27.74	4.18	5.48	8.35	7.06		6
	56453	Mbtps1	-0.21	-0.52	-0.94	-1.11*	29.05	33.53	30.96	31.19	25.03	24.75	15.51	14.62		7
	73724	Mcee	-0.75	-1.22*	-0.58	-0.68	112.12	104.2	105.97	107.94	68.58	44.45	68.24	66.47		7
	17217	Mcm4	-0.94	-1.22*	-1.39*	-1.19	19.8	25.99	22.78	22.29	9.28	11.69	7.99	9.38		7
	17219	Mcm6	-2.19*	-3.37*	-1.69	-2.06*	20.62	25.34	23.14	27.25	4.49	1.84	7.12	6.81		7
	17449	Mdh1	-0.61	-1.19*	-0.58	-0.46	132.88	113.95	119.46	140.32	88.26	50.34	77.43	100.55		7
	20933	Med22	-2.96*	-2.17*	-1.62*	-1.44*	46.53	49.02	44.42	43.88	5.75	10.25	14.17	15.58		6
	69790	Med30	-1.04*	-1.02	-0.07	0.28	45.3	39.94	45.05	42.27	20.37	19.61	41.96	51.88		6
	17258	Mef2a	0.3	0.11	-0.8	-1.16*	62.55	67.21	59.03	58.48	84.34	70.36	32.37	25.62	1	7
	17260	Mef2c	-3.55*	-3.96*	-3.31*	-2.90*	107.33	93.4	80.74	76.84	9.66	5.4	7.68	9.87	1	7
	210029	Metrnl	-0.03	-0.88	-1.67*	-2.09*	128.89	129.24	139.06	160.63	129.48	66.68	42.44	37.29		7
	52535	Mettl17	-1.42*	-0.53	-0.26	0.1	22.18	18.37	17.28	18.1	8.73	13.46	14.49	20.05		6
	207965	Mettl21d	-1.27*	-0.16	0.67	0.57	20.11	21.81	21.13	24.17	8.33	18.84	32.75	35.6		6
	52065	Mfhas1	-0.99	-1.89*	-1.88*	-1.94*	19.08	22.29	24.62	20.63	9.17	6.18	6.16	5.79		7
	69900	Mfsd11	-1.25*	-0.78	-0.82	-0.78	138.51	136.85	125.04	130.67	62.21	77.6	68.71	75.35		7
	73822	Mfsd12	-1.33*	-1	-0.61	-0.79	87.53	108.82	100.26	122.97	34.17	51.13	63.81	70.45		6
	217664	Mgat2	-1.02*	-0.51	-0.42	-0.61	55.61	53.37	54.71	62.14	28.03	33.72	39.56	40.11		6
	107895	Mgat5	-1.24*	-0.57	-0.36	-0.32	25.61	26.24	29.49	28.9	11.66	19.46	22.91	23.51		6
	66447	Mgst3	-0.22	-3.28*	-1.99*	-1.60*	33.47	31.89	39.36	45.98	26.45	2.23	9.88	15.51		7
	320878	Mical2	-2.56	-1.78*	-0.72	-1.25*	18.37	24.83	18.69	25.53	4.33	7.24	11.53	11.04		6
	68041	Mid1ip1	-1.35*	-1.32	-2.39*	-2.32*	99.61	112.08	112.75	129.09	43.47	43.21	21.02	25.56		7
	28010	Miip	-1.85*	-1.73*	-1.08*	-0.71	26.31	26.33	24.43	21.51	6.8	8.68	11.52	12.53		6
	17342	Mitf	0.01	-0.34	-0.42	-1.10*	68.24	79.62	88.78	102.41	67.83	59.04	63.72	47.03	1	7
	223701	Mkl1	-1.24*	-0.57	-1.31*	-1.02*	91.71	80.73	73.12	62.61	40.43	52.56	28.04	30.03		7
	17346	Mknk1	-1.48*	-1.36*	-1.15*	-1.14*	66.25	75.39	67.66	68.72	23.41	28.45	29.06	30.22		7
	17347	Mknk2	-1.3	0.75	-0.77	-1.23*	100.37	104.61	94.2	87.84	44.31	165.72	53.73	37.14		7
	56690	Mlycd	-1.68*	-1.56*	-0.52	-0.84	21.3	21.4	17.53	22.69	6.87	5.65	11.85	13.34		6
	67468	Mmd	0.06	-1.65*	-2.17	-2.48*	17.63	22.68	25.57	30.5	19.41	6.63	5.31	5.55		7
	216829	Mmgt2	-2.25*	-0.86	-0.04	0.33	20.45	15.55	17.61	15.88	5.25	9.07	16.24	19.72		6
	72199	Mms19	-1.03*	-0.28	0.11	0.31	47.67	41.6	42.01	38.84	21.18	33.11	43.93	46.53		6
	67267	Mnf1	-0.42	-1.16*	0.09	0.27	41.51	56.54	53.22	58.45	31.32	24.91	55.7	70.6		6
	17428	Mnt	-0.01	-1.04*	-1.12*	-0.81	55.12	63.47	61.69	51.86	61.94	28.64	26.84	28.75	1	7
	57377	Mogs	-1.68*	-0.36	-0.08	-0.34	21.14	22.28	20.8	27.28	5.93	17.94	19.8	21.58		6
	68929	Mospd3	-2.12*	-2.08*	-1.78*	-0.79	42.79	41.93	39.58	29.75	9.03	8.97	11.05	17.38		6
	17527	Mpv17	-1.24*	-0.57	-0.42	-0.32	41.16	42.39	40.38	41.27	19.22	29.53	29.41	32.36		6
	17533	Mrc1	-2.13	-4.99*	-7.75*	-8.29*	146.74	134.83	156.53	124.83	37.93	5.42	0.71	0.29		7
	56282	Mrpl12	-1.33*	-1.07	-0.72	-0.19	229.2	220.34	228.26	232.82	93.86	101.34	133.94	199.45		6
	67681	Mrpl18	-1.18*	-0.2	0.18	0.46	64.41	57.44	61.42	62.45	28.47	50.02	67.12	83.62		6
	56284	Mrpl19	-0.84	-1.48*	-0.62	0.07	51.49	52.94	47.54	40.95	27.92	17.87	30.11	43.34		6
	27398	Mrpl2	-1.10*	-0.83	-0.05	-0.12	33.47	38	39.19	45.44	14.51	20.98	37.31	41.35		6
	19935	Mrpl23	-0.1	-1.43*	-0.38	-0.85	23.98	27.84	27.41	29.67	21.24	8.56	20.81	16.36		7
	68611	Mrpl28	-1.97*	-1.77*	-0.58	-0.42	75.05	75.58	74.92	71.6	16.91	20.66	49.12	53.84		6
	94065	Mrpl34	-1.24*	-0.88	-0.11	0.19	55.93	54.34	58.55	61.93	22.54	27.91	52.23	69.07		6
	18100	Mrpl40	-1.08*	-0.21	0.35	0.41	31.01	27.6	31.99	32.82	15.36	22.08	40.06	43.51		6
	67270	Mrpl42	-1.18*	-1.94*	-0.02	0.73	47.68	45.66	43.81	45.91	19.77	13.8	41.52	75.95		6
	52443	Mrpl48	-1.51*	-0.9	-0.62	-0.43	26.82	20.74	21.36	18.07	7.38	10.1	13.03	13.19		6
	18120	Mrpl49	-1.01*	-0.81	0.13	0.14	45.99	46.61	44.46	52.3	23.22	24.72	47.51	56.69		6
	67994	Mrps11	-0.27	-1.07*	0.19	-0.02	40.51	42.04	38.65	40.98	30.81	20.79	42.73	39.92		6
	64660	Mrps24	-1.88*	-1.81*	-0.53	-0.14	59.13	65.35	67.72	55.33	13.83	16.84	46.07	50.34		6
	99045	Mrps26	-1.20*	-1.04*	-0.27	-0.13	38.99	39.42	41.75	41.62	15.13	17.97	34.31	38.89		6
	79044	Mrps34	-1.28*	-0.68	-0.31	-0.03	44.34	41.81	49.81	48.38	16.8	24.7	39.49	47.36		6
	66128	Mrps36	-0.81	-1.15*	0.08	0.13	106.87	101.81	86.4	83.94	59.89	45.14	88.34	90.31		6
	121022	Mrps6	-0.89	0.86	-1.04	-1.76*	43.99	57.67	72.06	89.85	26.11	99.72	34.47	26.42		6
	109225	Ms4a7	-0.35	-1.16*	-0.21	-0.04	1257.68	1079.53	1151.62	1034.71	1025.77	467.37	959.86	992.02		7
	116870	Mta1	-1.05*	0.13	-0.76	-0.07	22.4	16.86	21.9	15.33	10.22	16.22	12.03	15.36	1	6
	116871	Mta3	-0.83	-0.95	-0.87	-1.02*	22.44	22.38	21.45	23.81	13.37	9.39	11.08	11.18	1	7
	56462	Mtch1	-1.23*	-1.55*	-0.89	-0.48	51.31	65.06	70.42	59.28	21.05	21.85	36.81	42.97		6
	74302	Mtmr3	-1.32*	-0.48	-0.3	-0.42	31.35	34.6	30.84	32.71	13.93	21.85	24.35	24.7		6
	238505	Mtr	-2.38*	-2.11*	-1.34*	-1.22*	40.46	36.37	34.05	27.69	8.34	7.2	13.44	11.7		6
	211401	Mtss1	-1.92*	-2.91*	-1.94*	-1.35	32.43	45.6	48.68	47.32	12.08	6.23	11.82	18.47		7
	17850	Mut	-2.02*	-1.50*	-0.72	-0.77	22.94	20.72	22.08	24.26	3.97	6.36	13.01	13.35		6
	73711	Mvb12a	-1.05*	-0.46	0.11	-0.1	64.25	51.58	53.44	52.1	32.89	35.56	56.33	47.55		6
	17855	Mvk	-1.79*	-0.69	0.18	0.72	21.59	16.59	13.04	11.54	4.77	9.59	14.48	18.88		6
	17122	Mxd4	-3.73*	-4.15*	-2.97*	-3.42*	55.5	59.82	50.52	46.89	4.3	2.43	6.11	4.02	1	7
	60315	Myg1	-1.36*	-0.47	0.06	0.12	35.21	28.48	28.97	26.37	12.64	21.62	29.89	28.87		6
	218203	Mylip	-0.19	0.71	-0.19	-1.50*	63.56	72.36	73.06	78.43	58.03	111.43	61.43	26.99		5
	360013	Myo18a	-1.77*	-1.74*	-1.08*	-0.7	33.11	27.57	28.42	31.7	12.45	8.96	12.31	20.25		7
	71602	Myo1e	0.79	-0.52	-0.49	-1.15*	80.36	82.14	75.82	101	146.16	53.14	51.9	44.79		7
	17916	Myo1f	-1.91*	-1.59*	-1.13*	-0.92	283.69	262.5	235.1	233.05	76.18	83.85	103.83	122.76		6
	100637	N4bp2l1	-1.55*	-1.36	-1.23	-1.84*	54.69	51.87	51.96	33.52	17.88	17.55	21.15	9.01		7
	56292	Naa10	-1.03*	-1.6	-0.86	-0.3	23.61	19.45	21.32	13.46	11.37	5.05	11.29	11.47		7
	74763	Naa60	-1.39*	-0.69	-0.33	-0.18	71.17	59.04	61.25	54.78	25.6	35.58	46.53	47.43		6
	67111	Naaa	-0.54	-1.96*	-1.60*	-1.52	44.66	42.34	25.91	19.86	31.26	9.23	8.45	6.59		7
	17937	Nab2	0.42	0.82	-0.71	-1.51*	18.68	19.49	24.33	27.02	26.03	30.92	14.47	9.8		5
	67991	Nacc2	-2.35	-2.48*	-1.86*	-1.92	18.85	22.57	23.05	19.45	5.6	2.87	6.52	5.21		7
	56174	Nagk	-1.03*	-1.20*	-1.36*	-1.61*	73.18	73.55	77.58	80.37	39.02	32.39	29.78	26.49		7
	27426	Nagpa	-0.93	-1.11*	-0.83	-0.37	59.45	58.57	53.41	48.78	30.57	25.21	29.25	37.9		7
	53605	Nap1l1	0.74	0.71	-0.73	-1.08*	24.93	35.32	37.55	56.13	46.3	54.8	22.37	26.35		5
	16541	Napsa	-0.38	-1.17*	-1.49*	-1.63*	213.87	162.73	109.75	72.6	178.81	72.36	37.75	23.01		7
	78286	Nav2	-0.24	-1.73	-1.77*	-1.05	20.33	29.95	27.32	29.43	19.78	8.54	8.02	14.45		7
	320024	Nceh1	-0.43	-1.29*	-1.40*	-0.9	199.08	225.87	233.78	231.23	158.16	89.44	85.73	122.94		7
	17978	Ncoa2	-1.19*	-0.73	-0.53	-0.41	28.88	30.27	28.87	30.34	12	16.21	18.58	22.42	1	6
	20602	Ncor2	-1.92*	-0.92	-0.85	-1	68.74	59.45	65.43	54.36	17.53	28.29	34.89	27.26	1	6
	67203	Nde1	-0.52	-1.47*	-1.19*	-1.02*	25.46	31.07	28.07	34.07	18.12	10.51	11.21	15.74		7
	29812	Ndrg3	-2.09*	-1.24*	-0.78	-0.29	49.37	38.96	37.63	34.12	12.72	17.59	21.4	27.37		6
	17423	Ndst2	-1.04*	-0.71	-0.85	-0.76	77.16	63.37	62.37	52.76	36.67	35.16	33.21	30.06		7
	66414	Ndufa12	-0.3	-1.31*	0.02	0.47	138.91	149.31	142.96	166.03	113.49	58.6	140.05	228.16		6
	67130	Ndufa6	-0.36	-1.10*	-0.21	0.03	133.77	138.91	147.99	136.42	109.47	62.88	124.52	138.51		6
	68493	Ndufaf4	-1.41*	-0.99	0.59	1.18	24.49	21.44	17.89	20.48	8.23	11.78	25.29	43.39		6
	68342	Ndufb10	-0.87	-1.47*	-0.26	0.15	91.89	82.1	88.04	71.15	48.93	28.11	70.99	78.24		6
	104130	Ndufb11	-0.69	-1.45*	-0.53	-0.56	106.56	95.51	113.72	115.07	66.63	34.1	76.44	77.28		7
	66046	Ndufb5	-0.35	-1.42*	-0.15	0.33	68.2	74.35	70.93	74.38	53.56	27.77	62.44	92.88		6
	66916	Ndufb7	-0.59	-1.12*	-0.31	-0.81	120.15	126.55	140.68	165	81.65	56.56	109.86	92.7		6
	67264	Ndufb8	-0.82	-1.27*	-0.28	-0.39	169.37	172.5	171.89	193.46	95.81	68.14	137.1	146.07		6
	68197	Ndufc2	-0.43	-1.29*	-0.16	0.03	293.96	288.83	264.11	276.05	221.56	114.18	227.06	278.7		6
	75406	Ndufs7	-1.13*	-0.72	-0.32	-0.11	85.64	75.42	80.17	77.74	36.85	44.05	62.55	70.83		6
	225887	Ndufs8	-0.32	-0.33	-0.98	-1.47*	48.78	38.75	39.65	33.31	38.24	29.12	20.29	11.91		7
	78330	Ndufv3	-0.71	-1.25*	-0.88	-0.72	254.7	253.85	258.13	247.54	159.75	101.86	136.41	149.49		7
	67602	Necap1	-1.02*	-0.27	0.18	0.43	84.76	72.25	67.62	52.18	40.27	55.52	73.38	69.57		6
	66208	Nenf	-0.71	-1.37*	0.13	0.81	77.6	69.99	80.01	61.21	47.98	27.37	84.38	107.77		6
	214854	Neurl3	-1.06	-1.62*	-1.45*	-1.52*	155.75	140.95	138.11	114.87	82.69	42.23	48.83	39.4		7
	18016	Nf2	-1.05	-0.77	-1.24*	-0.79	47.92	49.82	49	50.17	27.57	27.58	20.52	29.12		7
	74039	Nfam1	-2.80*	-3.34*	-1.99*	-1.51*	196.86	179.71	180.92	136.37	26.92	17.98	43.83	47.16		7
	18018	Nfatc1	-1.05*	-1.14*	-1.04*	-0.64	57	57.5	48.42	36.01	29.41	24.47	22.33	22.45	1	7
	18019	Nfatc2	-4.99*	-5.12*	-3.61*	-2.58*	45.76	47.9	41.51	24.28	1.05	0.74	2.96	3.83	1	6
	18029	Nfic	-2.46*	-0.91	-0.61	-0.1	33.72	26.81	31.59	24.88	7.1	12.17	19.12	22.08	1	6
	18041	Nfs1	-1.41*	-0.72	-0.35	-0.2	26.25	25.47	27.87	31.93	8.21	13.04	22.01	27.92		6
	59007	Ngly1	-1.18*	-0.81	-0.91	-1.39*	34.5	32.28	34.34	32.82	15.45	16.14	18.48	12.49		7
	83485	Ngrn	-1.07*	-0.36	-0.24	-0.12	37.51	36.7	34.8	35.96	15.99	29.6	28.96	32.44		6
	64652	Nisch	-1.01*	-0.61	-0.4	-0.39	150.78	137.57	136.65	120.87	77.6	84.11	100.07	91.09		6
	195046	Nlrp1a	-1.92*	-1.14	-0.41	-0.62	32.08	23.79	20.37	17.28	7.51	11.41	14.27	10.94		6
	79059	Nme3	-1.76*	-2.61*	-1.54*	-1.43*	30	23.77	27.73	29.79	10.62	4.23	9.73	11.22		7
	66394	Nosip	-1.44*	-0.2	-0.12	0.26	85.72	62.18	52.39	49.38	33.3	52.73	45.91	57.34		6
	329416	Nostrin	-2.26*	-2.8	-1.17	-1.1	21	13.06	16.22	17.51	3.62	2.2	7.12	8.02		6
	228961	Npepl1	-1.21*	-1.47*	-1.35*	-1.11	23.49	22.69	24.6	21.63	9.34	8.14	9.83	10.61		7
	74091	Npl	-1.88*	-2.98*	-2.06*	-1.55*	41.74	40.81	44.4	44.83	12.07	5.69	10.08	14.77		7
	20320	Nptn	0.12	0.07	-0.89	-1.26*	329.53	306.83	352.5	399.25	373.94	306.73	182.13	163.75		7
	319504	Nrcam	-2.27	-4.89*	-6.11*	-5.48*	18.47	22.55	23.5	25.55	3.55	0.44	0.22	0.58		7
	18186	Nrp1	-0.34	-0.98	-1.59	-1.99*	49.07	58.36	59.27	54.7	41.86	28.8	18.75	13.6		7
	67872	Nsmce4a	-1.37*	-1.58*	-1.16*	-0.71	63.31	67.39	69.27	70.55	25.14	20.01	29.44	42.8		6
	76952	Nt5c2	-0.39	-0.34	-0.63	-1.07*	39.65	35.53	41.76	44.4	30.39	25.85	26.19	20.88		7
	66566	Ntpcr	-2.32*	-1.60*	-0.4	-0.29	26.27	20.51	15.93	15.8	7.53	5.79	11.52	12.9		6
	66174	Nudt14	-1.35*	-2.02*	-1.15*	-0.89	23.79	27.28	23.02	15.34	9.79	7.04	10.82	8.85		7
	75686	Nudt16	-2.42*	-1.57*	-0.91	-0.58	25.35	23.42	22.97	16.33	4.89	6.24	11.81	11.54		6
	66911	Nudt16l1	-1.17*	-0.97	-0.6	-0.32	32.85	31.53	35.03	32.07	14.3	14.49	23.18	26.46		6
	110959	Nudt19	-1.50*	-1	-0.27	-0.15	39.76	39.73	37.09	38.17	12.1	17.77	28.98	33.31		6
	56409	Nudt3	-1.12*	-0.13	-0.19	-0.33	40.32	38.27	42.78	44.84	19.6	35.96	36.37	35.86		6
	74167	Nudt9	-0.69	-0.48	-1.05*	-0.65	61.65	65.46	69.03	59.95	37.63	44.87	32.85	38.36		7
	445007	Nup85	-1.86*	-1.46	-1.28	-0.8	20.02	17.47	19.99	19.87	3.99	6.63	8.78	12.05		6
	381680	Nxpe5	-3.76*	-11.60*	-8.78*	-7.40*	74.97	83.88	87.97	49.66	7.43	0	0.13	0.22		7
	106821	Oard1	-1.33	-1.61*	-0.1	0.37	19.25	21.13	17.17	18.33	7.39	5.42	15.2	23.67		6
	320634	Ocrl	-1.38*	-0.78	-0.25	-0.22	28.06	23.68	20.25	20.22	10.02	15.03	16.35	16.61		6
	56177	Olfm1	-1.82*	-2.58	-2.6	-2.88	24.54	26.55	33.52	34.03	8.31	3.79	5.54	4.68		7
	94190	Ophn1	-2.04*	-2.73*	-2.40*	-2.17*	39.99	33.55	34.22	27.1	10.52	3.78	6.22	5.62		7
	109305	Orai1	-1.20*	-0.62	-0.55	-0.61	99.38	94.86	87.31	79.35	45	58.14	57.95	51.64		6
	269999	Orai3	-1.47*	-0.67	-0.82	-0.27	76.13	75.86	73.85	51.8	29.52	48	40.21	42.47		6
	26429	Orc5	-1.08*	-0.69	-0.11	0.17	36.86	44.49	37.38	37.5	17.28	28.99	32.76	40.4		6
	227102	Ormdl1	-1.04*	0.06	-0.14	0.24	34.27	28.12	45.23	44.22	16.79	29.92	39.81	51.45		6
	106326	Osbpl11	-1.59*	-1.62*	-1.65*	-1.56*	49.84	59.34	49.54	45.66	14.7	17.98	15.16	15.58		7
	228983	Osbpl2	-1.36*	-1.18*	-0.51	-0.74	28.99	26.89	27.31	25.64	10.42	10.78	18.42	14.92		6
	71240	Osbpl7	-1.92*	-0.37	-0.4	0.08	22.03	17.23	17.63	15.69	7.44	11.73	12.1	14.93		6
	100273	Osbpl9	-2.27*	-2.54*	-2.34*	-1.92*	68.92	69.38	66.59	57.51	16.66	10.44	12.34	14.41		7
	66246	Osgep	-1.55*	-1.23*	-0.69	-0.03	31.6	24.07	28.35	22.88	8.99	10.21	18	22.25		6
	14628	Ostm1	-1.26*	-0.41	-0.34	0.25	44.14	44.22	49.76	38	19.05	32.98	38.5	46.13		6
	69089	Oxa1l	-1.39*	-1.17*	-0.97	-0.55	131.43	124.25	122.97	94.35	52.96	53.64	60.55	63.65		7
	67041	Oxct1	-0.35	-1.33*	-1.40*	-1.86*	90.54	89.63	93.4	92.18	74.27	33.6	34.56	25.35		7
	18438	P2rx4	-1.22*	-1.18*	-1.39*	-1.48*	330.22	314.4	299.78	221.31	148.83	131.75	110.36	78.83		7
	18439	P2rx7	-3.22*	-1.18	-1.47*	-0.8	94.66	81.39	69.25	51.02	13.1	34.94	24.22	28.04		6
	233571	P2ry6	-1.24*	-1.36*	-0.93	-0.84	330.62	274.22	265.45	191.2	147.82	102.94	134.43	105.83		7
	107975	Pacs1	-1.61*	-1.80*	-1.28*	-0.68	38.06	39.7	30.79	25.18	12.27	9.51	11.85	15.71		7
	67278	Pagr1a	-1.46*	-0.5	0.15	0.32	63.11	49.05	49.34	48.7	23.96	31.5	52.27	59.44		6
	18479	Pak1	-1.72*	-1.93*	-1.75*	-0.57	70.84	58.81	46.81	26.96	21.49	14.22	13.24	18.17		7
	18484	Pam	-0.42	-2.30*	-1.96*	-2.38*	31.91	40.91	46.96	58.16	25.79	8.11	12.55	11.52		7
	212503	Paox	-3.81*	-3.33*	-2.56*	-1.57*	28.7	24.48	23.64	23.08	2.93	2.5	4.19	7.11		7
	71904	Paqr7	-1.47*	-1.97*	-1.23*	-0.96	23.78	25.22	22.02	21.04	8.73	5.82	8.46	10.43		7
	57320	Park7	-0.78	-1.28*	-0.2	0.11	56.47	60.68	62.57	61.18	32.49	23.49	53.39	65.62		6
	11545	Parp1	-1.66*	-0.81	-0.67	-0.74	42.17	35.32	38.42	43.11	14.31	20.75	23.39	25.15	1	6
	18515	Pbx2	-1.22*	-0.97	-0.45	-0.38	83.35	69.28	60.68	43.71	38.19	34.59	42.15	33.12	1	7
	72562	Pcbd2	-0.77	-1.46*	0	0.1	31.68	39.07	38.4	38.21	20.26	14.37	37.9	41.59		6
	74551	Pck2	-1.58*	-2.32*	-2.36*	-1.59	28.57	23.55	20.79	19.06	11.42	3.39	4.39	6.45		7
	245867	Pcmtd2	-2.02*	-1.28*	-1.10*	-1	38.83	38.25	35.93	34.46	9.49	15.63	15.64	16.61		6
	66425	Pcp4l1	-2.86*	-4.42*	-6.43*	-6.67*	54.7	55.87	54.53	51.33	9.44	2.1	0.67	0.54		7
	66881	Pcyox1	-3.40*	-2.95*	-1.94*	-1.08*	78.9	80.01	88.17	73.44	7.67	8.55	21.98	34.17		6
	213350	Pddc1	-1.92*	-0.86	-0.72	0.14	65.45	59.05	62.82	44.77	16.69	31.98	36.36	49.41		6
	68023	Pdf	-1.45	-1.01	-1.34*	-0.73	15.25	18.72	20.79	17.48	5.14	7.77	8.26	11.45		6
	12304	Pdia4	-1.26*	-0.65	0.36	0.45	70.34	62.73	68.41	71.37	33.01	37.14	85.17	95.22		6
	18604	Pdk2	-3.68*	-3.11*	-2.78*	-1.31	26.85	21.97	20.04	12.93	1.84	2.31	2.36	5.21		7
	381511	Pdp1	-0.41	-0.84	-1.25*	-1.29*	15.96	23.95	24.79	25.85	11.61	12.21	10	10.53		7
	68559	Pdrg1	-1.13*	-0.4	0.07	0.21	38.83	41.45	47.42	52.95	19.34	33.37	49.16	61.48		6
	216134	Pdxk	-1.08	-1.1	-1.82*	-1.76*	120.76	128.36	133.54	138.92	59.95	55.98	36.54	40.6		7
	93834	Peli2	-2.86	-3.48	-3.08*	-1.31	17.1	16.79	20.31	11.12	3.87	2.51	2.44	4.95		7
	18632	Pex11b	-1.10*	-1.05*	-0.46	-0.03	23.94	21.96	21.16	16.76	10.48	9.03	15.1	17.65		6
	224824	Pex6	-1.49*	-0.68	-0.71	-0.54	30.15	24.32	21.89	23.39	9.81	15.63	13.39	16.83		6
	56744	Pf4	1.5	-2.65*	-0.84	-0.5	71.47	96.57	280.02	400.91	207.83	15.04	148.25	274.46		6
	270198	Pfkfb4	-2.52*	-1.40*	-1.45*	-1.19*	35.9	30.08	29.84	23.74	5.74	12.37	9.86	10.14		6
	241062	Pgap1	-1.30*	-1.86*	-1.31*	-0.91	69.63	68.38	66.63	57.44	27.81	18.72	25.48	29.91		7
	66171	Pgls	-0.75	-1.07*	-0.56	-0.87	142.27	146.68	162.68	166.99	83.99	68.14	106.47	90.3		7
	268448	Phf12	-1.17*	-0.39	-0.43	-0.45	28.31	28.88	23.04	23.26	13.5	19.25	16.39	16.39		6
	75725	Phf14	-0.87	-1.00*	-0.11	-0.26	28.06	26.58	25.4	25.89	14.84	12.37	21.89	21.25		6
	320595	Phf8	-0.2	-0.38	-0.71	-1.16*	29.14	30.14	32.49	34.27	28.54	21.32	19.35	14.96		7
	110094	Phka2	-2.06*	-2.16*	-1.67*	-1.94*	42.68	34.53	35.24	37.63	8.87	6.18	10.63	9.63		7
	319352	Pianp	-1.82*	-2.42*	-0.64	0.05	65.09	62.57	59.97	47.27	19.81	12.14	36.93	48.55		6
	229615	Pias3	-2.06*	-1.84*	-0.56	-0.54	53.61	47.98	37.94	30.1	12.19	10.87	24.34	20.59		6
	56176	Pigp	-1.06	-1.78*	-0.55	-0.27	22.16	25.2	25.42	27.15	8.49	8.75	17.65	23.13		6
	14755	Pigq	-1.16*	-0.39	-0.63	-0.28	30.24	29.78	33.51	29.78	11.35	21.76	20.72	24.07		6
	276846	Pigs	-1.18*	-1.00*	-0.8	-0.11	77.05	74.09	66.81	54.89	34.57	36.09	37.14	50.58		6
	78928	Pigt	-0.94	-1.32*	-0.54	-0.16	100.46	102.16	84.9	75.78	50.58	36.98	56.59	67.61		6
	66268	Pigyl	-2.64*	-1.44*	-0.15	-0.27	33.81	29.57	33.42	45.96	3.99	11.57	29.37	37.78		6
	68845	Pih1d1	-0.77	-1.49*	-0.52	-0.86	46.1	46.6	41.1	37.49	26.01	15.5	28.6	21.37		7
	18707	Pik3cd	-1.82*	-2.60*	-1.91*	-1.91*	151.95	133.37	128.94	101.57	41.34	19.82	32.6	26.38		7
	18709	Pik3r2	-2.62*	-1.27	-0.98	-1.23*	27.07	23.24	25.13	22.13	6.39	10.27	12.43	9.32		6
	104709	Pik3r6	-0.68	-1.1	-1.22*	-2.00*	35.52	31.3	31.97	26.09	20.39	13.73	12.9	6.12		7
	68943	Pink1	-1.60*	-2.06*	-2.10*	-1.56*	54.67	60.55	66.4	61.38	20.65	12.97	14.82	20.88		7
	18718	Pip4k2a	-1.05	-0.78	-1.30*	-1.55*	89.31	86.55	74.8	75.73	45.53	48.25	29.01	25.6		7
	108083	Pip4k2b	-1.25	-2.1	-1.1	-1.26*	18.18	18.14	16.26	20.23	6.23	2.86	7.69	8.25		7
	18722	Pira1	-0.55	-2.81*	-1.74*	-1.66*	29.8	30.19	24.93	22.16	20.53	5.01	7.39	6.58		7
	18724	Pira11	-0.55	-2.81*	-1.74*	-1.66*	29.8	30.19	24.93	22.16	20.53	5.01	7.39	6.58		7
	18725	Pira2	-0.55	-2.81*	-1.74*	-1.66*	29.8	30.19	24.93	22.16	20.53	5.01	7.39	6.58		7
	18727	Pira4	-0.55	-2.81*	-1.74*	-1.66*	29.8	30.19	24.93	22.16	20.53	5.01	7.39	6.58		7
	18729	Pira6	-0.95	-2.96*	-2.07*	-1.85*	181.18	171.14	142.79	136.53	97.83	21.1	32.41	37.34		7
	18730	Pira7	-0.55	-2.81*	-1.74*	-1.66*	29.8	30.19	24.93	22.16	20.53	5.01	7.39	6.58		7
	66193	Pithd1	-1.55*	-0.98	0.52	0.28	28.25	30.42	24.4	27.38	9.1	13.81	34.47	33.52		6
	18763	Pkd1	-1.34*	-0.84	-0.31	-0.79	28.95	30.15	26.58	29.73	12.72	16.9	20.6	16.84		6
	18769	Pkig	-1.65*	-0.8	0	0.36	58.59	57.31	50.6	43.22	17.48	31.06	48.29	53.83		6
	320795	Pkn1	-1.51*	-0.86	-0.89	-0.9	93.3	91.27	91.56	72.98	36.9	46.36	47.9	39.27		7
	192654	Pla2g15	-0.23	-1.47*	-2.60*	-2.27*	226.58	212.18	203.42	181.68	210.73	75.88	32.51	36.97		7
	18796	Plcb2	-2.10*	-2.05*	-1.18	-0.97	27.2	21.6	23.51	16.32	5.74	5.67	10.05	7.94		6
	234779	Plcg2	-1.02*	-0.99	-1.19*	-1.25*	135.5	134.85	115.45	100.33	70.4	64.32	48.92	41.66		7
	18805	Pld1	-1.47*	-1.3	-0.81	-0.54	24.46	18.77	19.77	17.26	9.88	9.11	10.35	10.87		7
	104759	Pld4	-1.40*	-3.30*	-3.36*	-2.49*	885.16	731.37	600.69	436.35	358.13	71.69	56.28	77.17		7
	263406	Plekhg3	-6.34*	-4.58*	-2.59*	-1.88	27.27	23.33	21.13	15.77	1.28	0.85	3.63	4.65		6
	228730	Plk1s1	-2.55*	-1.37*	-0.7	-0.35	32.24	27.7	26.34	22.91	5.15	11.21	14.87	17.03		6
	18822	Plod1	-1.07*	-0.24	-0.02	-0.77	143.18	109.84	102.92	109.5	73.89	87.26	97.6	63.15		7
	18824	Plp2	-1.13*	-1.76*	-1.93*	-1.33*	36.59	37.03	36.09	32.47	15.3	9.44	9.47	13.04		7
	18830	Pltp	-0.96	-1.95*	-2.34*	-1.75*	866.88	865.46	722.01	467.44	475.55	215.81	136.55	137.52		7
	72324	Plxdc1	-4.26*	-4.58*	-2.81*	-2.03	32.2	32.79	33.93	29.01	2.6	3.17	4.81	7.18		6
	67448	Plxdc2	-1.72*	-4.26*	-5.66*	-5.17*	227.19	278.04	308.86	250.15	68.42	12.49	6.66	6.59		7
	140570	Plxnb2	-1.71*	-1.41*	-1.25*	-0.97	197.84	175.82	167.82	135.9	65.97	64.43	68.18	68.65		7
	54712	Plxnc1	-1.67*	-2.51*	-3.09*	-2.66*	77.04	113.03	91.02	81.44	27.9	18.01	10.06	12.67		7
	67784	Plxnd1	-1.68*	-1.41	-1.64*	-0.8	148.63	160.78	172.99	138.44	48.23	57.75	53.43	78.33		7
	56695	Pnkd	-2.25*	-1.40*	-0.77	0.27	32.71	28.62	31.35	23.49	6.27	12.35	18.26	29.34		6
	59047	Pnkp	-1.76*	-1.34*	-1.37*	-0.88	49.17	41.77	40.51	35.57	17.29	14.77	15.27	18.46		7
	241274	Pnpla7	-1.37*	-1.38*	-1.42*	-0.37	89.35	79.87	72.37	67.61	41.48	31	25.95	52		7
	67811	Poldip2	-1.20*	0.26	-0.42	-0.44	26.34	23.39	29.59	27.94	11.3	25.78	22.27	21.06		6
	66420	Polr2e	-1.80*	-0.59	-0.42	-0.11	57.61	50.01	53.58	65.2	15.5	35.2	39.4	60.09		6
	20022	Polr2j	-0.4	-1.31*	-0.24	-0.21	41.3	45.67	41.86	44.72	28.54	16.02	34.26	38.31		6
	69870	Polr3gl	-2.51*	-2.22*	-1.29	-1.15	25.97	25.4	17.36	16.48	5.44	6.33	6.21	7.04		7
	67005	Polr3k	-1.28*	-0.75	0.37	0.48	36.48	36.06	29.98	36.53	14.85	21.65	37.91	51.69		6
	72836	Pot1b	-1.46	-2.47*	-1.89*	-2.00*	36.35	29.09	28.12	29.11	11.76	4.93	6.95	6.71		7
	18987	Pou2f2	-1.56*	-1.57*	-0.92	-1.27*	44.67	37.22	30.2	28.65	13.44	10.3	14.72	11.02	1	7
	74776	Ppa2	-1.58*	-1.79*	-0.79	-0.41	46.16	36.94	44.79	35.76	15.06	10.65	25.19	27.18		6
	19016	Pparg	-2.74	-2.96	-4.08	-3.24*	16.62	19.67	18.5	23.01	2.24	2.11	1.02	2.5	1	7
	67905	Ppm1m	-2.14	-2.23*	-1.52*	-1.22	19.17	22.43	25.36	16.65	5.45	5.4	9.05	7.24		6
	232807	Ppp1r12c	-2.26*	-1.58*	-1.33*	-1.53*	74.78	70.91	67.87	63.37	15.73	21.02	25.96	22.44		6
	217124	Ppp1r9b	-1	-1.16	-0.6	-1.27*	20.52	20.82	20.38	25.81	11.59	10.44	12.57	9.83		7
	110854	Ppp2r4	-1.14*	-1.23*	-0.75	-0.79	207.01	210.43	209.57	213.89	95.91	87.42	120.39	122.04		6
	26931	Ppp2r5c	-1.05*	-0.48	-0.09	-0.32	61.26	56.85	54.41	55.82	32.14	38.05	48.92	43.76		6
	19055	Ppp3ca	-1.10*	-0.99	-0.9	-0.9	39.4	43.19	39.68	36.83	18.61	20.11	20.09	19.31		7
	71474	Ppp6r2	-2.38*	-2.42*	-1.63*	-1.51	21.1	21.15	22.03	19.79	3.08	2.99	6.35	6.72		6
	19063	Ppt1	-0.62	-0.76	-1.14*	-0.85	306.62	309.69	274.22	224.2	210.23	174.31	120.34	122.96		7
	212555	Pqlc2	-1.08*	-0.6	-0.06	0.3	27.77	30.05	28.83	24.45	14.58	19.91	27.09	29.87		6
	217430	Pqlc3	-1.03*	-1.75*	-0.42	0.4	92.07	90.06	87.69	73.55	42.81	28.09	62.92	97.54		6
	213760	Prepl	-1.50*	-0.49	-0.42	0.22	21.09	17.97	19.16	16.95	5.9	11.95	13.46	19.13		6
	18747	Prkaca	-1.91*	-1.32*	-0.94	-0.62	78.2	75.12	84.38	66.53	22.33	27.55	42.86	43.27		6
	18749	Prkacb	-1.74*	-2.52*	-1.92*	-1.86*	67.42	59.84	49.24	57.73	19.72	8.69	12.14	15.62		7
	19087	Prkar2a	-1.49	-1.22*	-0.48	-0.83	18.95	20.88	17.3	15.83	7.01	7.47	12.29	9.16		6
	18755	Prkch	-1.93*	-1.84*	-0.88	-0.99	42.56	42.35	36.12	39.51	11.97	11.53	19.13	19.74		6
	23992	Prkra	-1.91*	-1.52*	-0.86	-0.75	29.99	24.56	26.51	22.5	9.49	8.35	14.36	13.11		6
	67939	Prorsd1	-1.99*	-1.41*	-0.8	-0.44	40.06	37.38	35.67	32.22	9.43	12.93	19.28	22.53		6
	19128	Pros1	-1.08*	-2.28*	-3.79*	-3.27*	28.55	29.39	32.86	24.81	12.46	4.84	2.56	2.14		7
	192159	Prpf8	-1.27*	-0.67	-1.07	-0.78	26.66	24	29.28	28.81	11.05	16.12	14.46	17.12		6
	353211	Prune2	-1.61*	-4.01*	-2.18	-1.23	22.58	24.92	19.29	19.1	6.32	1.16	4.02	7.5		7
	19200	Pstpip1	-1.24*	-1.11*	-0.61	-0.73	150.36	135.65	126.97	88.76	69.26	60.37	80.2	52.84		7
	68927	Ptcd2	-1.64*	-0.71	0	0.25	44.47	40.47	39.06	38.28	11.8	25.36	36.93	44.39		6
	27388	Ptdss2	-2.05*	-0.93	-0.3	-0.47	27.59	26.96	26.54	25.8	6	14	21.22	17.88		6
	19219	Ptger4	-0.06	-0.94	-1.86*	-2.12*	63.24	62.23	59.73	48.07	64.72	29.38	15.97	10.64		7
	77219	Ptgr2	-2.03*	-1.37*	-0.55	-0.25	30.93	30.67	28.85	30.53	10.38	10.22	18.78	25.41		6
	19224	Ptgs1	-2.84*	-7.01*	-5.87*	-4.44*	95.75	113.47	113.12	84.64	17.09	1.91	1.84	3.84		7
	69202	Ptms	-1.65*	-2.46*	-1.93*	-1.53*	1140.33	1068.27	843.82	590.95	380.61	184.57	214.42	204.26		7
	84113	Ptov1	-1.44*	-1.08*	-1.20*	-1.26*	53.2	45.8	54.12	45.83	19.43	19.49	22.11	19.26		7
	66775	Ptplad2	-2.35*	-4.60*	-1.94*	-0.51	111.95	108.01	90.98	55.26	24.43	4.53	22.28	38.43		7
	19253	Ptpn18	-1.67*	-3.63*	-2.65*	-2.36*	340.75	286.38	304.69	237.04	113.51	21.07	47.01	45.57		7
	19260	Ptpn22	-2.94*	-4.15	-2.08	-1.71	20.55	16.32	12.7	12.05	3.25	0.57	2.66	3.46		7
	320139	Ptpn7	-1.07*	-0.52	-1.22	-1.34*	127.97	107.84	122.18	125.74	61.07	73.59	50.32	48.93		7
	19277	Ptpro	-1.81*	-2.72*	-1.92	-2.82*	54.14	48.95	40.91	31.13	13.59	6.32	10.14	4.04		7
	19280	Ptprs	-0.98	-1.58	-1.42*	-1.22	18.83	18.58	21.18	19.59	11.13	4.99	8.01	8.79		7
	19294	Pvrl2	-1.58*	-0.62	-1.01	-1.26	25.26	18.58	17.9	17.75	7.36	11.38	8.47	6.99		7
	59038	Pxmp4	-1.86*	-2.06	-0.89	-0.65	21.48	19.56	19.65	12.72	7.24	5.73	10.17	8		7
	66824	Pycard	-2.57*	-3.23*	-1.1	-0.49	137.49	118.25	128.15	110.38	21.95	14.09	57.26	76.89		6
	69051	Pycr2	-1.55*	-1.76*	-0.68	-0.15	34.6	33.06	30.03	29	9.71	11.16	19.09	26.05		6
	110078	Pygb	-1.87*	-1.68*	-1.01	-0.89	69.95	64.06	54.64	51.39	18.9	19.31	25.85	26.94		6
	110095	Pygl	-1	-1.53*	-1.66*	-1.35	94.6	103.19	105	82.65	46.7	32.26	31.83	31.95		7
	109284	R3hdm4	-1.62*	-1.05*	-0.65	-0.2	78.18	82.91	75.77	54.03	29.16	38.42	46.9	46.97		6
	19326	Rab11b	0.3	-0.12	-0.84	-1.14*	22.89	25.6	25.7	29.12	31.55	21.76	13.43	13.14		7
	52055	Rab11fip5	-3.43*	-3.04*	-2.82*	-2.85*	96.22	101.05	104.21	85.18	11.58	12.33	14.41	11.44		7
	76308	Rab1b	-1.21*	-0.97	-0.6	-0.67	122.91	114.1	124.17	129.6	51.04	54.49	79.2	80.33		6
	106572	Rab31	-0.2	-1.05*	-1.31*	-1.41*	108.07	123.45	137.42	123.76	97.98	55.83	53.28	46.24		7
	19376	Rab34	-0.8	-0.56	-0.88	-1.35*	18.63	19.54	19.71	31.51	12.33	15.18	10.29	12.24		7
	19340	Rab3d	-1.52	-2.47	-1.36*	-1.22	17.2	16.25	20.11	17.58	5.68	1.97	7.51	7.35		7
	74760	Rab3il1	-3.11*	-4.87*	-4.89*	-4.89*	176.88	184.45	173.03	161.18	23.51	5.52	6.31	5.49		7
	226422	Rab7l1	-1.09*	-0.91	-0.2	-0.33	29.83	27.16	25.39	20.63	12.34	14.47	21.72	16.45		6
	14470	Rabac1	-0.53	-1.27*	-0.39	-0.4	112.01	143.3	158.06	169.45	79.9	59.12	116.91	126.3		6
	56187	Rabggta	-1.75*	-0.3	-0.57	-0.82	26.84	19.65	23.41	23.7	6.43	13.82	15.2	13.4		6
	227624	Rabl6	-1.12*	0.04	-0.38	-0.02	44.88	36.97	37.97	36.09	22.32	37.07	28.37	35.05		6
	217944	Rapgef5	-0.04	-0.69	-1.55*	-2.83*	25.38	34.67	40.55	40.09	27.02	18.88	13.18	5.33		7
	19401	Rara	-0.09	0.27	-1.13*	-0.61	41.69	44.55	39.81	32.52	45.23	51.01	18.12	21.73	1	5
	19414	Rasa3	-2.41*	-1.80*	-1.85*	-0.93	77.82	90.88	87.92	74.07	15.6	26.27	23.48	38.88		6
	215653	Rassf2	-3.18*	-4.37*	-3.42*	-2.33*	166.07	157.64	149.39	127.03	23.83	9.47	13.12	24.68		7
	192678	Rassf3	-2.38*	-2.09*	-1.91*	-1.76*	70.33	95.94	85.79	89.07	15.08	19.95	21.88	26.22		7
	54354	Rassf5	-2.71*	-1.66*	-2.40*	-2.09*	37.98	31.37	29.53	20.39	6.29	8.55	4.99	4.49		7
	68731	Rbfa	-2.97*	-2.74*	-1.68*	-1.05*	79.27	76.16	80.89	65.16	14.14	11.86	24.86	31.89		6
	19651	Rbl2	-1.89*	-2.20*	-0.99	-0.71	23.19	25.23	22.97	22.81	7.23	3.97	10.49	13.41		6
	56190	Rbm38	-0.23	1.1	-0.92	-1.17*	38.88	38.9	38.66	38.32	37.78	78.12	20.16	16.52		5
	105670	Rcbtb2	-1.68	-3.60*	-3.32*	-3.07*	175.38	212.28	213.07	221.24	59.54	16.86	20.11	25.78		7
	108911	Rcc2	-1.18*	-1.48*	-1.1	-0.97	50.54	39.63	36.75	45.83	20.81	12.58	16.92	22.41		7
	226594	Rcsd1	-0.91	-1.13*	-2.51*	-2.74	29.6	28.41	26.61	17.65	16.52	13.63	4.36	2.6		7
	13476	Reep5	-0.59	-1.15*	-0.53	-0.2	331.73	348.47	355	306.13	228.79	151.82	237.1	261.97		7
	100532	Rell1	-0.02	-0.85	-1.84*	-1.70*	32.42	38.43	33.98	33.17	36.02	20.98	9.69	9.96		7
	19687	Rfc1	-1.70*	-1.06*	-0.38	0.13	44	39.71	32.05	28.12	15.25	18.85	22.92	30.05		6
	19718	Rfc2	-2.03*	-1.73*	-0.7	-0.54	42.98	40.85	36.97	36.45	9.62	10.53	21.51	24.71		6
	331474	Rgag4	-1.65*	-1.11	-0.96	-1.01	27.38	23.46	16.06	14.62	7.7	8.99	7.46	7.15		7
	19732	Rgl2	-1.08*	-1.01	-1.20*	-0.81	98.86	93.19	91.21	88.17	52.67	46.97	37.88	49.54		7
	68799	Rgmb	-0.48	-1.17*	-0.78	-0.83	41.09	50.66	48.18	42.46	27.06	20.53	27.7	23.73		7
	67865	Rgs10	-1.33*	-2.93*	-2.62*	-2.39*	388.75	398.27	377	355.81	162.92	51.13	58.86	66.76		7
	51791	Rgs14	-1.34*	-1.45*	-0.19	-0.58	38.27	30.71	24.92	25.1	14.95	10.48	21.09	16.42		6
	64214	Rgs18	-3.35*	-5.48*	-4.46*	-3.95*	50.39	35.2	33.75	40.47	7.67	1.21	1.56	2.35		7
	56470	Rgs19	-1.69*	-0.5	-0.65	-0.47	99.05	86.53	79.86	63.44	29.68	60.69	49.65	45.97		6
	19735	Rgs2	-1.93*	-1.37	-2.68*	-2.27*	164.53	170.98	153.98	147.83	46.15	61.22	23.43	30.21		7
	217835	Rin3	-0.34	-1.01	-2.11*	-2.21*	58.92	58.35	53.19	32.72	50.42	26.11	11.33	7.05		7
	66302	Rmdn1	-1.48*	-0.55	-0.58	-0.28	28.85	25.56	25.41	21.63	10.38	19.61	16.53	17.61		6
	66084	Rmnd1	-1.53*	-0.7	-0.59	0.17	27.85	29.16	29.36	24.44	8.63	16.49	18.67	26.36		6
	68477	Rmnd5a	-1.21*	-0.17	-1.08*	-1.27*	30.51	29.65	30	23.97	13.01	25.47	13.56	9.53		7
	66089	Rmnd5b	-2.58*	-1.29*	-0.78	-0.83	25.87	24.54	22.65	26.11	3.48	9.42	12.62	14.86		6
	58809	Rnase4	-1.83*	-4.57*	-5.06*	-2.78	53.91	37.71	32.74	14.41	19.78	1.08	0.76	1.98		7
	68209	Rnaseh2c	-1.06*	-2.15*	-1.37*	-0.64	33.06	35.48	44.49	39	17.56	9.51	17.09	24.54		7
	24014	Rnasel	-2.99*	-1.61*	-1.65*	-0.27	36.36	34.95	42.99	28.12	6.73	13.38	12.61	22.17		6
	74194	Rnd3	0.62	-0.2	-2.59*	-3.15*	63.46	59.88	71.32	54.74	98.33	48.06	11.12	5.89		7
	24017	Rnf13	0.03	-0.68	-1.19*	-0.65	249.58	249.64	268.12	257.24	266.74	150.55	113.51	162.51		7
	218215	Rnf144b	-6.74*	-5.82*	-5.32*	-3.52*	52.9	64.93	55.08	43.19	0.39	2.19	1.12	4.08		6
	74315	Rnf145	0.83	-0.26	-0.25	-1.11*	36.33	38.88	31.84	27.29	63.27	29.19	25.62	12		5
	68718	Rnf166	-1.70*	-1.48*	-0.95	-0.97	38.73	46.07	43.74	46.98	12.1	17.5	21.68	24.17		6
	70510	Rnf167	-1.17*	-0.91	-0.57	-0.23	67.57	71.99	63.94	58.11	30.16	37.7	41.41	48.6		6
	108660	Rnf187	-1.23*	-1.32*	-0.29	-0.06	81.05	79.96	91.07	81.91	35.46	30.09	72.22	78.02		6
	30945	Rnf19a	0.86	-0.18	-1.46*	-1.80*	25.69	37.65	41.35	39.19	47.34	29.62	13.9	10.71		7
	66743	Rnf220	-0.98	-0.41	-1.02*	-0.96	39.64	36.29	48.21	52.77	22.14	27.19	22.93	27.02		7
	215615	Rnpep	-1.44*	-1.32*	-0.22	-0.4	197.28	200.76	189.81	174.56	75.46	78.5	157.12	129.96		6
	66049	Rogdi	-3.23*	-3.65*	-2.73*	-1.48*	55.34	41.46	39.86	26.83	5.54	2.94	5.68	9.08		7
	19889	Rp2h	-1.49*	-1.90*	-1.32*	-1.10*	47.65	54.44	43.54	31.97	17.04	12.55	16.26	15.24		7
	55934	Rp9	-1.32*	-1.09	-0.57	-0.45	59.43	59.54	56.9	51.6	27.42	29.01	37.43	37.53		6
	68275	Rpa1	-1.68*	-1	-0.43	-0.44	26.67	26.29	25.86	23.32	7.92	12.27	18.73	16.96		6
	19896	Rpl10a	0.02	-1.77*	-2.13*	-2.48*	276.17	343.91	384.55	394.49	287.3	95.04	84.66	69.81		7
	67115	Rpl14	0.48	-0.65	-0.6	-1.22*	121.17	123.47	116.4	141.05	178.09	77.61	74.24	59.65		7
	67281	Rpl37	0.42	-0.59	-0.7	-1.15*	44.09	59.07	54.08	70.59	60.35	39.35	32.79	31.7		7
	67671	Rpl38	0.21	-0.82	-0.86	-1.26*	560.73	623.73	579.24	711.59	674.31	343.39	306.66	292.97		7
	67891	Rpl4	0.54	-0.43	-1.30*	-0.95	441.28	560	587.85	614.85	664.73	398	228.91	316.36		7
	67676	Rpp21	-0.64	-1.23*	0.06	0.15	73.55	73.59	69.44	67.21	45.72	29.23	70.23	73.92		6
	85029	Rpph1	0.75	-2.01*	-1.33	-2.35*	11.86	33.28	28.35	54.29	20.17	7.98	11.32	10.62		7
	20055	Rps16	0.45	-1.06*	-1.56*	-1.82*	229.65	333.41	406.27	493.44	325.25	152.77	133.1	137.48		7
	67427	Rps20	0.06	-0.85	-1.33*	-1.58*	1992.32	1978.21	2013.3	2053.91	2134.94	1048.59	769.5	677.56		7
	66481	Rps21	0.09	-1.1	-1.51	-1.87*	255.17	273.91	298.93	342.13	285.37	126.54	100.7	91.97		7
	20090	Rps29	-0.05	-1.07*	-0.01	0.19	46.26	48.96	44.1	50.41	42.24	21.29	43.15	57.43		6
	668144	Rps3a3	0.97	-0.07	-1.02	-1.69*	14.51	19.81	20.2	25.27	33.46	20.64	10.27	7.82		5
	20111	Rps6ka1	-2.07*	-1.32*	-1.36*	-1.04*	56.75	52.08	52.07	45.19	13.68	21.4	19.4	21.8		6
	58988	Rps6kb2	-1.20*	-0.25	-0.12	-0.12	21.73	17.04	17.37	14.83	9.86	12.78	15.07	12.75		6
	68750	Rreb1	-1.15*	-1.10*	-1.08*	-0.9	73.03	73.13	75.81	64.21	34.06	30.85	34.22	33.41	1	7
	20133	Rrm1	-1.61*	-1.66	-1.16*	-0.88	20.88	19.46	24.16	22.49	5.59	4.64	10.59	12.14		6
	20135	Rrm2	-2.39	-3.54*	-4.4	-3.97	11.18	20.2	17.21	17.67	1.56	1.37	0.2	1.04		7
	216724	Rufy1	-1.15*	-0.72	-0.28	-0.46	21.77	21.43	18.25	19.33	9.71	14.18	14.16	14.48		6
	20181	Rxra	-1.86*	-1.33	-1.16	-1.13	46.38	57.93	51.03	47.88	13.29	23.46	22.26	21.8	1	6
	20182	Rxrb	-1.43*	-1.34*	-0.72	-0.48	49.74	53.69	48.1	39.96	18.49	18.35	27.98	28.31	1	6
	20193	S100a1	-0.04	-0.21	-0.02	-1.16*	52.71	54.05	54.78	58.06	57.04	46.98	52.15	25.69		7
	20196	S100a13	-1.02*	-1.78*	-0.78	-0.99	70.21	66.15	71.34	75.3	35.21	20.46	40.52	37.26		7
	20198	S100a4	-0.54	-3.14*	-5.39*	-5.23*	387.14	384.75	394.97	481.17	285.51	44.73	9.73	12.81		7
	20200	S100a6	0.19	-1.89*	-1.83*	-1.90*	266.25	264.6	296.26	352.91	318.35	67.46	79.44	92.86		7
	13609	S1pr1	-2.11*	-3.42*	-1.81	-0.89	56.35	65.69	74.82	89.34	16.22	6.27	20.52	47.75		6
	14739	S1pr2	-1.65*	-0.14	0.45	0.83	65.57	60.77	62.9	54.65	23.13	55.9	83.37	97.07		6
	666704	Samd1	-2.38*	-1.56*	-1.38*	-1.21*	39.64	45.73	51.51	46.44	6.72	13.64	18.64	19.53		6
	74131	Sash3	-3.01*	-3.25*	-2.19*	-1.91*	90.2	75.24	73.43	64.27	14.38	6.33	15.33	16.41		7
	56807	Scamp5	-3.14*	-3.69*	-1.97*	-1.65*	76.92	65.78	67.13	58.63	8.45	4.81	16.66	18.74		6
	20778	Scarb1	-1.52*	-1.83*	-1.10*	-0.47	52.02	42.37	40.83	34.07	20.18	10.37	18.08	24.28		7
	20250	Scd2	-2.9	-3.38*	-2.48	-0.57	464.5	295.26	215.7	156.48	63.76	28.41	38.52	107.88		7
	20266	Scn1b	-1.5	-2.54*	-2.53	-2.81	15.81	21.4	17.6	18.01	4.05	3.26	2.55	2.96		7
	76816	Sdccag8	-1.45*	-0.87	-0.49	-0.2	35.72	28.82	26.95	25.02	14.99	15.7	17.94	20.99		6
	64136	Sdf2l1	-1.05	-1.18*	0.27	0.55	113.82	91.4	107.89	103.76	56.66	39.94	124.33	147.93		6
	66286	Sec11c	-0.59	-1.32*	0.02	0.43	125.29	116.13	113.1	113.64	91.03	46.1	110.46	150.23		6
	74136	Sec14l1	-1.72*	-1.01*	-0.81	-0.89	126.06	132.52	127.44	114.68	40.83	63.62	70.14	60.9		6
	20345	Selplg	-1.47*	-2.55*	-1.76*	-1.28	215.96	201.24	174.55	146.29	78.52	31.23	49.22	59.49		7
	20352	Sema4b	-1.69	-1.48*	-0.87	-1.1	19.53	22.54	21.74	28.67	10.1	9.44	11.41	12.86		7
	20363	Sepp1	-1.34	-3.62*	-5.17*	-4.94*	5726.15	5331.96	4959.97	3838.35	2408.4	419.68	131.78	123.47		7
	53860	Sept9	-1.71*	-1.54*	-1.33*	-0.9	93.06	75.86	80.02	83.04	31.46	28.12	30.52	43.74		7
	26943	Serinc3	-1.27*	-1.71*	-1.53*	-1.17	1791.11	1510.66	1349.48	972.41	772.34	440.71	451.03	429.28		7
	20719	Serpinb6a	-0.66	-2.04*	-2.08*	-2.30*	479.21	467.83	531.71	606.91	320.01	108.85	119.72	120.51		7
	20725	Serpinb8	-0.42	-1.52	-2.24*	-2.57	56.05	98	120.78	127.11	45.9	34.74	25.23	21.46		7
	140742	Sesn1	-5.49*	-5.06*	-4.48*	-3.73*	165.44	151.11	131.43	95.41	3.29	4.03	5.38	6.81		7
	73251	Setd7	-2.53*	-0.51	-0.21	0.07	38.87	37.13	38.62	32.44	8.37	25.25	31.26	32.52		6
	78887	Sfi1	-1.08*	-0.73	-0.45	-0.38	62.23	52.98	44.29	46.14	27.85	29.93	30.97	35.32		6
	108735	Sft2d2	-2.01*	-1.93*	-1.21*	-0.81	46.98	50.81	43.79	35.75	12.37	11.5	17.96	20.62		6
	94282	Sfxn5	-2.79*	-2.71*	-1.40*	-1.48*	37.04	30.83	36.02	32.24	6.99	5.29	13.02	11.06		6
	208449	Sgms1	0.4	-0.14	-1.09*	-0.79	54.1	54.48	65.25	61.1	79.06	48.82	29.89	35.63		7
	81535	Sgpp1	-1.32*	-1.35*	-2.34*	-2.07*	62.09	58.99	64.34	47.48	26.02	20.73	12.29	11.33		7
	27029	Sgsh	-3.25*	-3.09*	-2.35*	-1.13*	118.97	103.59	93.3	71.4	14.34	11.75	17.64	31.73		7
	105835	Sgsm3	-1.06*	-0.21	-0.29	-0.07	23.5	22.05	20.51	22.71	10.69	17.57	15.89	20.07		6
	16923	Sh2b3	0.19	-0.21	-0.69	-1.22*	62.9	68.11	64.23	61.61	72.92	54.49	38.22	26.38		7
	212531	Sh3bgrl2	2.07	0	-0.75	-1.61*	26.93	34.87	36.87	54.98	120.48	32.21	21.82	17.33		5
	20401	Sh3bp1	-3.55*	-2.65*	-1.82*	-1.24*	94.35	80.68	76.95	61.24	9.43	13.05	21.07	25.35		6
	24056	Sh3bp5	0.3	0.31	-0.42	-2.00*	96.66	110.06	109.13	121.45	124.91	128.84	79.26	29.84		7
	20405	Sh3gl1	-0.08	-0.52	-1.04*	-1.62*	46.03	50.28	50.24	53.9	47.77	32.19	24.09	17.76		7
	268281	Shprh	-1.39*	0.06	-0.25	-0.51	23.53	17.19	20.67	22.35	8.1	18.94	16.56	15.41		6
	22619	Siae	-1.71*	-1.69*	-0.77	0.27	31.54	25.65	20.91	16.33	9.52	8.51	11.58	18.79		6
	214597	Sidt2	-0.95	-1.54*	-0.85	-0.24	65.85	64.3	60.64	40.93	35.14	19.98	31.91	33.49		7
	20612	Siglec1	-1.52*	-2.59*	-0.88	0.28	322.1	188.03	110.57	66.33	119.88	30.66	57.99	80.81		7
	18391	Sigmar1	-1.18*	-0.23	-0.53	-0.35	74.49	61.45	67.9	71.24	33.01	50.21	45.38	54.74		6
	20469	Sipa1	-2.65*	-1.83*	-1.45*	-1.11*	117.47	108.23	101.52	84.61	18.22	28.16	35.27	38.46		6
	74206	Sipa1l3	-1.72*	-0.31	-0.7	-0.18	23.93	23.1	27.7	19.58	8.28	18.08	16.35	17.47		6
	64384	Sirt3	-2.08	-1.85*	-0.46	0.64	17.4	20.9	14.24	13.05	2.74	4.64	9.54	18.66		6
	209011	Sirt7	-1.54*	-0.98	-1.04*	-0.82	46.07	38.72	42.37	41.07	17.7	18.19	20.27	23.13		7
	30954	Siva1	-1.66*	-0.66	0.41	0.64	35.28	38.7	41.74	40.82	11.1	25.61	54.85	63.16		6
	20481	Ski	-1.36*	-1.05	-0.76	-1.01	31.23	38	36.03	36.5	11.96	15.88	20.64	18.08	1	6
	76775	Slc10a7	-1.28*	-0.11	0.11	0.33	20.73	17.18	16.89	14.87	6.46	17.11	16.85	18.24		6
	107723	Slc12a6	-0.19	-0.93	-1.28*	-0.82	108.79	123.12	106.98	83.42	98.12	62.05	42.4	46.19		7
	20499	Slc12a7	-0.35	-0.57	-1.70*	-1.69*	31.13	26.85	26.93	30.43	27.61	16.99	8.05	9.27		7
	83704	Slc12a9	-2.14*	-1.76*	-1.06	-0.53	27.57	22.03	18.3	13.76	7.23	5.63	8	9.62		7
	100561	Slc15a4	-1.49*	-1.52*	-0.86	-0.78	110.14	108.68	83.67	78.1	40.79	36.32	44.51	45.56		7
	235504	Slc17a5	-1.19	-1.31*	-1.37*	-1.20*	56.68	61.63	69.04	64.16	31.21	26.17	25.87	27.62		7
	27376	Slc25a10	-1.78*	-1.60*	-1.20*	-2.16*	151.34	111.46	105.15	112.24	46.9	34.52	44.59	24.93		7
	67863	Slc25a11	-1.14*	-0.22	0.26	0	102.88	84.58	89.02	83.34	49.11	71.37	103.44	82.5		6
	68066	Slc25a39	-1.17*	-1.66*	-1.05*	-0.66	320.81	325.37	331.87	302.55	144.79	99.21	154.87	189.21		7
	107375	Slc25a45	-2.47*	-1.40*	-0.74	-0.68	41.35	37.38	35.46	34.14	7.26	13.16	19.67	20.34		6
	268512	Slc26a11	-2.44*	-0.98	-1.83*	-0.73	22.19	24.56	22.73	19.95	4.58	11.85	6.16	12.41		6
	63959	Slc29a1	-0.72	-2.00*	-1.69*	-0.8	72.14	81	87.43	84.59	44.85	21.44	25.82	47.9		7
	56017	Slc2a8	-2.82*	-3.00*	-1.58*	-0.69	39.67	37.73	35.71	24.54	4.24	4.97	11.1	15.35		6
	117591	Slc2a9	-1.70*	-2.23	-1.8	-0.94	24.14	18.62	14.26	13.37	9.44	4.12	3.61	6.98		7
	69048	Slc30a5	-1.11*	-1.07*	-0.6	-0.7	66.94	67.64	61.46	64.63	31.58	32.66	39.16	39.87		6
	74102	Slc35a5	-1.37*	-0.92	-1.12*	-1.05*	80.26	84.11	82.84	78.72	28.9	42.14	36.2	37.13		7
	73836	Slc35b2	-2.41*	-2.28*	-1.1	-0.88	64.11	54.04	62.67	66.23	13.39	9.98	29.01	36.31		6
	58246	Slc35b4	-1.22*	-1.06*	-0.87	-0.47	26.36	31.3	33.81	32.19	11.36	14.04	18.23	23.79		6
	228368	Slc35c1	-1.45*	-0.88	-1.08*	-0.44	71.29	68.7	74.5	61.11	25.39	35.39	33.77	44.24		6
	215335	Slc36a1	-2.84*	-0.97	-0.21	-0.01	48.05	45.2	39.23	35.11	8.31	22.71	32.49	34.04		6
	56857	Slc37a2	-2.29*	-2.58*	-1.61*	-0.93	212.41	231.74	199.92	210.44	45.23	38.22	63.32	109.31		6
	53945	Slc40a1	-1.88	-1.98	-2.56	-3.42*	9.09	15.7	25.14	26.86	2.17	3.24	4.1	2.54		7
	215113	Slc43a2	-2.17*	-1.27	-0.77	-0.63	171.63	184.31	205.01	178.37	39.09	71.85	116.63	115.13		6
	106068	Slc45a4	-3.57*	-2.98*	-2.53*	-2.07*	98.29	115.69	102.31	71.08	9.96	12.8	17.26	16.65		7
	71706	Slc46a3	-5.74*	-4.49*	-4.00*	-3.77	30.22	21	20.84	13.82	0.26	0.6	1.16	0.97		6
	19729	Slc50a1	-1.18*	-1.02	0.19	0.86	58.98	44.31	47.87	38.17	26.22	19.68	52.94	66.87		6
	53881	Slc5a3	-0.89	0.89	-1.05	-1.76*	44.01	57.7	72.74	90.47	26.11	101.48	34.59	26.58		6
	331004	Slc9a9	-2.52*	-6.98*	-8.01*	-6.33*	168.95	162.43	158.66	153.89	33.85	2.24	0.64	1.71		7
	207818	Smagp	-1.24	-3.81*	-4.65*	-5.94*	20.89	34.94	31.2	35.54	8.26	1.74	1.01	0.58		7
	69780	Smap2	-1.31*	-0.92	-0.77	-1.22*	59.76	60.75	54.24	58.01	24.52	28.66	30.22	24.81		7
	67155	Smarca2	-2.53*	-2.23*	-1.56*	-1.14	36.44	31.3	26.76	17.89	8.8	5.72	8.1	8.19	1	7
	83796	Smarcd2	-1.31*	-0.71	-0.57	-0.59	53.81	52.82	52.22	47.08	22.08	29.41	33.82	31.23	1	6
	68936	Smim11	-1.15*	-1.10*	-0.13	0.41	50.6	49.82	53.24	60.07	22.51	24.47	46.25	78.92		6
	108934	Smim13	-0.59	-1.54*	-1.54*	-1.35	19.33	23.48	23.08	17.4	10.62	6.71	7.17	6.58		7
	68552	Smim14	-0.83	-1.46*	-0.28	-0.26	85.71	99.8	89.17	94.86	50.28	35.25	70.97	78.71		6
	102032	Smim19	-1.15*	-0.66	-0.19	0.02	23.68	19.77	22.86	16.34	10.83	12.86	19.79	17.67		6
	66278	Smim20	-0.97	-1.09*	-0.23	0.21	34.96	43.24	39.73	33.72	15.28	20.53	33.12	39.65		6
	66487	Smim4	-1.55*	-1.91*	-1.06	-0.94	65.93	84.52	80.81	80.97	22.93	22.76	38.19	42.07		6
	20597	Smpd1	-1.25*	-0.94	-0.08	0.26	57.71	52.28	46.75	39.15	26.86	28.93	42.74	46.25		6
	57319	Smpdl3a	-0.04	-0.79	-1.20*	-0.78	881.78	829.94	780.01	592.3	890.71	459.3	325.92	344.3		7
	67826	Snap47	-1.26*	-0.01	0.8	0.59	24.45	20.48	20.76	23.67	11.4	21.39	35.76	36.12		1
	330959	Snapc5	-0.42	-1.26*	-0.27	0.01	65.53	68.29	61.86	70.83	47.65	29.15	49.47	70.69		6
	69895	Snhg8	0.07	-1.06	-1.07*	-0.12	90.24	106.87	105.61	108.79	105.35	48.74	48.31	99.61		7
	244962	Snx14	-1.40*	-1.34*	-0.72	-0.85	33.13	33.33	32	30.95	14.12	13.57	18.22	16.35		7
	69226	Snx24	-1.40*	-1.95*	-1.38*	-1	34.11	56.9	64.47	53.42	14.12	13.4	24.42	26.82		6
	76742	Snx27	-0.31	-0.33	-0.71	-1.01*	43.29	39.23	43.37	43.24	39.48	29.61	25.94	20.8		7
	74478	Snx29	-1.41	-1.17	-2.25*	-1.78*	45.92	57.45	53.86	49.3	17.76	23.83	10.97	14.21		7
	209131	Snx30	-2.17*	-0.08	-0.99	-0.73	35.04	36.67	31.54	30.53	8.55	32.73	15.84	19.01		6
	225861	Snx32	-1.40*	-1.46*	-1.73*	-0.97	25.42	20.95	22.56	15.27	12.38	6.49	6.11	7.46		7
	69178	Snx5	-0.79	-1.31	-1.79*	-1.83*	547.23	492.61	508.5	467.25	332.08	189.31	139.77	128.66		7
	66616	Snx9	0.13	-0.86	-1.22*	-0.86	48.27	58.67	74.44	64.86	58.21	28.99	31.1	35.74		7
	50817	Solh	-1.81*	-0.94	-0.44	-0.57	22.12	23.46	18.48	18.67	5.26	11	13.49	12.33		6
	20661	Sort1	-1.13	-3.90*	-2.95*	-2.56*	18.89	25.49	28.5	33.54	7.47	1.86	3.7	5.77		7
	11790	Speg	-3.06*	-1.15	-0.58	-0.33	30.77	28.52	30.11	37.61	4.45	12.95	20.44	30.54		6
	20737	Spn	-1.65*	-4.09	-3.54	-2.78	23.43	13.08	12.84	8.23	7	0.65	1	1.14		7
	20751	Spr	-1.88*	-1.42*	-0.26	-0.37	24.21	21.82	25.88	33.89	8.31	7.99	21.99	27.06		6
	14794	Spsb2	-1.80*	-0.98	-0.55	-1.23*	27.75	21.5	23.07	26.97	9.09	12.28	15.76	10.97		6
	104725	Sptssa	-1.08*	-2.35*	-1.59*	-1.43*	117.19	142.03	160.29	185.96	60.96	28.22	51.7	68.06		7
	14270	Srgap2	-0.43	-1.79*	-0.69	-0.96	118.71	130.08	94.84	92.56	88.79	33.68	56.56	46.66		7
	20384	Srsf5	0.14	-0.62	-0.72	-1.21*	421.88	423.15	440.48	458.98	492.41	263.66	258.59	196.44		7
	76900	Ssbp4	-0.6	-1.11	-1.89*	-1.48*	80.78	77.41	72.29	70.25	56.63	34.31	19.17	24.93		7
	237860	Ssh2	-2.27*	-2.78*	-2.52*	-1.98*	44.56	50.11	45.24	35.51	7.8	5.89	7.14	8.36		7
	68475	Ssna1	-1.80*	-1.15*	-0.36	-0.08	37.34	42.97	40.47	45.07	9.21	19.57	31.07	42.68		6
	20440	St6gal1	-3.84*	-5.79*	-5.65*	-4.08*	58.58	63.79	62.12	50.6	5.68	1.43	1.3	2.83		7
	50935	St6galnac6	-1.16	-1.73*	-1.34*	-0.75	29.46	36.92	38.1	29.42	12.9	11.25	15	17.45		7
	20452	St8sia4	-0.71	-0.68	-1.85*	-1.58*	118.27	113.3	112.28	92.72	78.9	69.03	30.1	30.93		7
	192187	Stab1	-2.35*	-4.15*	-4.54*	-4.59*	285.04	259.02	302.32	238.28	58.6	13.56	12.35	9.59		7
	56792	Stap1	1.28	0.08	-1.21	-1.54*	130.78	155.75	169.74	262.9	337.03	161.66	70.85	89.31		5
	236920	Stard8	-0.51	-1.01	-1.15*	-0.89	76.85	58.64	58.12	49.04	58.02	27.93	24.7	26.4		7
	20851	Stat5b	-1.52*	-0.94	-0.53	-0.29	47.18	38.82	39.11	32.55	16.52	17.29	25.54	26.17	1	6
	20866	Stim1	-1.88*	-1.95*	-1.99*	-1.19*	33.66	35.04	35.3	25.99	11.1	9.22	8.05	11.05		7
	20868	Stk10	0.19	-0.4	-1.03*	-1.47*	47.16	48.42	43.39	39.3	59.64	34.31	20.28	14.73		7
	98267	Stk17b	-0.82	-0.83	-1.60*	-1.47*	78.73	82.28	78.61	77.47	49.42	44.9	24.96	27.19		7
	106504	Stk38	-1.07*	-0.53	-0.53	-0.46	104.76	103.77	90.95	87	49.12	69.92	60.43	62.29		6
	24069	Sufu	-1.54*	-1.23*	-0.64	-0.44	29.11	31.64	23.13	21.12	8.26	11.66	15.03	14.94		6
	20610	Sumo3	-1.64*	-0.91	-0.73	-0.42	97.67	103.8	99.33	101.14	34.03	52.67	58.16	74.42		6
	20930	Surf1	-1.12*	-0.95	-0.56	0.23	74.45	66.99	63.72	45.16	38.25	33.32	41.78	53.51		6
	66329	Susd3	-4.85*	-4.59*	-3.50*	-2.87*	120.61	125.41	131.27	109.53	3.49	5	11.08	14.45		6
	232811	Suv420h2	-4.60*	-2.40*	-1.39*	-1.04*	53.7	41.31	36.4	26.22	2.52	5.95	12.72	12.28		6
	225115	Svil	-2.35*	-2.60*	-2.04*	-1.32*	24.34	27.07	23.95	20.74	7.54	5.31	5.47	7.97		7
	20947	Swap70	-0.14	0.08	-1.12*	-1.03*	79.26	71.63	66.61	64.55	72.69	70.64	29.31	31.35		7
	20972	Syngr1	-1.61*	-1.71	-1.52	-1.34	70.36	80.54	117.36	125.9	25.31	24.58	39.26	48.77		6
	217030	Synrg	-1.45*	-0.95	-0.26	-0.45	32.54	28.24	28.61	25.8	13.6	12.89	22.29	18.29		6
	66460	Sys1	-1.28*	-0.79	-0.01	0.4	68.13	64.92	63.52	51.37	25.41	37.59	61.72	68.4		6
	320165	Tacc1	-0.4	-1.18*	-1.23*	-1.49*	43.11	47.18	46.32	45.97	33.67	18.85	18.64	15.65		7
	21335	Tacc3	-1	-2.27*	-2.03*	-1.61	20.36	24.22	25.42	18.73	8.67	3.73	6.01	6.31		7
	77097	Tanc2	-1.66*	-0.66	-0.5	-0.97	47.34	55.46	56.51	36.72	16.62	31.61	38.46	19.04		6
	71807	Tars2	-2.20*	-0.92	-0.06	0.55	22.33	20.54	18.63	17.45	3.25	12.9	17.53	25.86		6
	100855	Tbc1d14	-1.34*	-1.21	-1.38*	-1.02*	63.33	61.88	54.76	39.53	28.65	23.66	19.69	19.23		7
	233204	Tbc1d17	-1.80*	-0.83	-0.93	-0.59	34.58	29.43	33.8	31.83	10.92	14.58	17.04	20.95		6
	223754	Tbc1d22a	-1.12*	-0.34	-1.03*	-0.83	56.55	50.87	58.25	50.23	30.37	38.47	28.37	28.5		7
	67016	Tbc1d2b	-0.33	-1.38*	-1.06	-1.05	18.37	24.56	22.86	18.3	15.4	9.1	9.94	8.89		7
	70573	Tbccd1	-1.38*	-0.35	-0.46	0.23	24.37	22.72	23.71	19.06	8.43	19.38	16.48	21.69		6
	271981	Tbck	-1.37*	-0.83	-0.46	-0.42	29.04	30	28.91	21.26	9.53	14.47	20.92	16.69		6
	81004	Tbl1xr1	-1.65*	-1.05	-1.06*	-0.9	59.5	67.32	64.7	54.56	22.6	31.98	30.3	29.05		6
	21391	Tbxas1	-0.91	-2.51*	-1.79*	-1.40*	132.93	126.76	114.79	118.01	71.2	21.12	31.59	44.12		7
	21423	Tcf3	-1.86*	-0.7	-0.78	-0.75	26.36	25.07	23.54	22.46	5.56	15.46	13.63	13.02	1	6
	21413	Tcf4	-0.07	-0.45	-1.39*	-1.65*	47.9	47.74	37.77	43.74	45.98	31.13	13.34	13.14	1	7
	21452	Tcn2	-0.47	-0.95	-1.48*	-1.07	122.3	127.14	139.3	135.89	97.89	66.81	48.23	63.74		7
	216198	Tcp11l2	-1.78*	-0.51	-3.15*	-3.29*	129.43	140.41	134.5	99.49	42.74	92.43	15.21	9.59		7
	70381	Tecpr1	0.07	-0.9	-1.77*	-2.03*	23.09	32.47	32.58	35.82	28.64	15.92	9.63	9.02		7
	21685	Tef	-2.08*	-0.51	-1.28*	-1.08*	36.31	28.14	36.64	25.3	10.36	18.13	14.9	11.31	1	7
	21745	Tep1	-0.97	-1.23*	-0.66	-0.27	76.24	66.13	58.35	46.77	37.36	25.77	34.99	38.62		7
	21766	Tex261	-1.82*	-2.26*	-0.75	-0.1	47.55	64.76	64.27	55.18	11.29	11.16	37.3	51.64		6
	21425	Tfeb	-2.19*	-1.89*	-0.77	-1.28*	28.93	39.07	26.58	32.1	7.5	12.55	15.46	13.15	1	6
	22042	Tfrc	-1.20*	-1.51*	-2.98*	-2.79*	137.02	193.25	281.4	350.31	64.15	66.26	34.97	50.14		7
	21813	Tgfbr2	-1.90*	-2.93*	-2.53*	-2.38*	126.47	112.61	115.68	100.55	38.43	13.83	18.95	18.94		7
	59016	Thap11	-1.90*	-1.20*	-0.96	-0.57	31.72	36.05	37.5	31.49	8.79	16.09	18.96	21.53	1	6
	69876	Thap3	-3.14*	-3.17	-1.70*	-0.62	23.06	18.12	23.07	17.77	2.44	2.63	7.18	12.31	1	6
	50492	Thop1	-1.06*	-0.72	-0.17	-0.26	20.29	21.27	23	22.77	9.72	11.49	20.31	19.7		6
	21841	Tia1	-1.34*	-0.38	0.06	-0.16	20.23	19.95	18.16	20.23	7.11	14.28	18.33	16.87		6
	212937	Tifab	-1.66*	-0.72	-0.63	-0.13	151.05	119.04	118.31	75.75	46.06	67.82	73.59	67.67		6
	14356	Timm10b	-1.25*	-1.75*	-0.46	-0.41	154.78	147.71	129.64	125.32	66.76	41.43	91.4	93.05		6
	21858	Timp2	-0.9	-2.66*	-3.23*	-2.54*	393.05	388.43	448.74	484.68	228.63	61.75	45.93	81.72		7
	57813	Tk2	-1.50*	-1.21*	-1.13*	-0.78	83.69	87.57	81.96	69.12	31.85	34.59	36.09	40.42		7
	21886	Tle2	-1.94*	-1.9	-1.39	-1.18	21.18	19.7	15.92	13.13	4.8	4.59	5.63	5.98		7
	21898	Tlr4	-1.75*	-1.95*	-1.22*	-1.10*	169.01	152.13	161.88	159.56	51.52	41.33	66.86	73.41		7
	170743	Tlr7	0.58	-0.78	-1.75*	-1.57	272.03	262.97	234.5	222.53	418.04	147.58	67.22	74.05		7
	170744	Tlr8	-0.8	-2.11*	-1.95*	-2.02*	388.05	309.33	297.18	259.47	225.91	68.15	74.29	63.42		7
	69742	Tm2d2	-1.16*	-1.54*	-0.95	-0.93	202.61	218.4	230.51	194.88	94.01	73.84	115.18	101.02		7
	67623	Tm7sf3	-1.99*	-3.25*	-1.81*	-0.94	35.28	41.58	38.81	29.3	7.14	4.26	10.56	15.6		6
	68944	Tmco1	-1.11*	-1.53*	-0.71	-0.34	147.01	156.19	158.84	170.98	70.66	54.04	93.52	132.98		6
	320534	Tmem104	-2.49*	-1.24*	-0.25	-0.22	75.11	74.61	68.33	60.19	12.95	28	55.23	51.22		6
	71900	Tmem106b	-1.00*	-0.22	-0.09	0.24	66.23	64.73	67.44	62.57	35.56	55.77	61.41	73.2		6
	380967	Tmem106c	-1.73*	-1.03	-0.69	-0.09	38.79	32.59	38.95	28.49	9.92	15.01	24.01	27.9		6
	71929	Tmem123	0.58	-0.52	-1.1	-1.16*	114.79	123.34	126.49	118.53	172.8	81.67	57.12	52.12		7
	68472	Tmem126b	-2.02*	-1.1	0.09	0.09	23.46	23.65	17.79	21.02	5.14	12.99	19.09	22.42		6
	68366	Tmem129	-1.10*	-0.2	0.48	0.79	35.47	29.34	25.97	25.32	14.94	26.32	34.71	42.7		6
	51875	Tmem141	-2.07*	-2.21*	-0.89	-0.78	32.1	33.87	34.6	34.42	6.51	8.49	18.3	19.59		6
	69804	Tmem147	-1.31*	-1.90*	-0.87	-0.64	45.91	48.34	52.51	46.82	17.61	13.1	28.54	30.76		6
	72512	Tmem173	-0.89	-2.02*	-1.16	-0.87	55.57	42.74	31.36	25.12	33.53	9.2	13.7	13.04		7
	72392	Tmem175	-1.48*	-0.73	-0.36	0.05	54.58	54.09	49.19	42.33	19.4	31.04	36.95	43.27		6
	66058	Tmem176a	-1.40*	-3.35*	-4.89*	-6.10*	676.68	675.1	644.8	660.03	276.9	66.41	21.09	9.76		7
	65963	Tmem176b	-1.58*	-4.05*	-5.58*	-6.23*	726.62	689.82	754.42	773.45	258.98	41.89	15.29	10.37		7
	211986	Tmem18	-1.96	-1.85*	-0.75	-0.04	18.72	20.26	19.21	13.81	5.3	5.16	11.5	14.2		6
	75146	Tmem180	-0.29	-1.08*	-0.4	0.01	56.92	53.77	52.39	45.1	45.09	23.31	38.33	44.19		7
	67226	Tmem19	-1.48*	-1.42*	-0.7	-0.52	37.24	41.18	42.25	39.58	15.59	13.77	24.69	27.47		6
	73827	Tmem198b	-3.00*	-1.77	-0.88	-0.02	20.68	14.8	12.26	11	3.32	4.65	6.48	11.6		6
	235043	Tmem205	-0.81	-1.73*	-0.37	-0.16	39.98	34.6	35.98	42.02	22.05	10.23	27.33	37.88		6
	66836	Tmem223	-1.29*	-1.97*	-0.67	0.37	47.9	43.29	50.51	41.85	18.59	13.51	30.77	54.65		6
	70544	Tmem242	-1.54*	-0.85	0.11	0.49	38.12	40.33	37.68	37.67	13.36	21.35	39.29	52.92		6
	218989	Tmem260	-2.14*	-2.14*	-1.15	-1.46*	31.71	33.37	25.62	25.46	7	6.04	10.87	9.28		7
	170706	Tmem37	-3.21*	-4.78*	-2.47*	-1.50*	48.2	44.79	48.78	34.51	4.88	1.26	9.06	11.75		6
	214359	Tmem51	-1.78*	-1.84*	-2.05*	-2.53*	30.59	35.95	30.96	28.51	9.25	8.29	6.92	4.82		7
	60455	Tmem8	-2.93*	-3.73*	-2.16*	-1.65*	72.43	62.91	64.67	53.29	9.89	4.86	14.41	17.06		7
	67893	Tmem86a	-3.94*	-3.01*	-1.90*	-1.22*	152.37	149.56	140	131.91	10.13	19.28	36.16	55.71		6
	72736	Tmx1	-1.02*	-0.12	-0.28	-0.17	79.91	62.73	73.22	59.87	42.67	56.41	58.73	52.91		6
	66958	Tmx2	-1.49*	-0.57	0.24	0.69	36.37	32.59	30.72	33.36	11.31	21.53	35.37	52.81		6
	69769	Tnfaip8l2	-2.01*	-2.07*	-1.72*	-1.78*	127.58	101.31	99.86	94.43	37.37	21.71	28.81	26.88		7
	21934	Tnfrsf11a	-1.25*	-1.42	-0.81	-1.54*	41.85	41.61	39	38.28	17.7	14.65	21.95	13.45		7
	57916	Tnfrsf13b	-1.67*	-1.6	-1.31	-0.98	23.8	19.61	21.14	15.06	6.99	7.22	7.8	7.48		7
	94185	Tnfrsf21	-1.04*	-0.54	-0.58	-0.2	26.96	27.36	20.94	20.26	12.65	17.11	13.13	17.6		6
	21944	Tnfsf12	-0.69	-1	-1.29*	-0.68	92.16	90	81.82	74.74	61.89	43.66	32.63	46.63		7
	231861	Tnrc18	-2.12*	-1.99*	-1.1	-0.74	26.38	30.03	24.38	21.8	5.47	7.01	10.28	12.13		6
	217351	Tnrc6c	-1.10*	-0.43	-0.02	-0.49	28	29.36	25.21	25.82	11.64	21.86	23.53	18.01		6
	66169	Tomm7	0.09	-1.17*	0	0.18	73.23	94.38	85.09	97.26	78.08	41.24	82.88	109.66		6
	21974	Top2b	-0.71	-1.27*	-0.91	-0.55	37	35.3	37.18	34.52	24.96	13.34	18.86	22.46		7
	235559	Topbp1	-1.31*	-1.34*	-1.43*	-1.04	33.83	32.99	40.16	34.25	14.7	14.14	14.43	16.5		7
	227612	Tor4a	-2.02*	-1.51*	-0.55	-0.54	84.09	85.43	76.74	79.93	18.48	27.33	50.09	54		6
	252972	Tpcn1	-3.43*	-4.21*	-3.02*	-2.31*	85.12	74.13	68.01	47.03	8.35	4.12	7.75	9.59		7
	24100	Tpra1	-0.46	-0.78	-1.11*	-0.44	65.26	75.53	77.18	65.42	54.93	42.6	34.62	48.57		7
	67808	Tprgl	-1.35*	-1.02*	-0.96	-0.94	54.31	64.97	61.86	58.21	22.16	28.58	30.81	31		6
	22070	Tpt1	0.48	0.17	-0.67	-1.60*	1772.04	1739.25	2079.46	2779.48	2595.76	1886.14	1262.75	899.38		7
	67976	Trabd	-1.36*	-0.6	-0.32	-0.24	20.38	22.07	23.54	19.8	9.02	15.98	18.13	17.15		6
	72265	Tram1	-1.14*	-0.41	0.01	-0.07	91.24	83.99	89.67	87.46	40.08	59.34	87.34	82.17		6
	217449	Trappc12	-1.17*	-0.49	-0.45	-0.12	25.8	21.8	18.52	20.64	11.49	14.73	13.05	18.94		6
	83433	Trem2	-0.57	-2.53*	-2.73*	-2.03*	420.67	409.75	548.96	691.06	290.15	67.27	79.21	165.76		7
	22041	Trf	-2.47*	-5.05*	-6.10*	-4.01*	140.08	198.09	228.1	185.21	26.13	5.11	2.94	11.37		7
	69076	Triap1	-1.70*	-1.17*	-0.22	-0.15	59.7	54.08	50.66	69.29	16.62	24.07	42.2	61.95		6
	211770	Trib1	1.74	0.62	-0.88	-1.51*	26.22	26	28.23	20.5	96.03	38.58	14.74	6.69		5
	19720	Trim27	-1.22*	-1.04*	-0.97	-1.09	35.23	37.7	38.15	36.14	14.66	15.63	19.62	17.29		7
	211007	Trim41	-1.53*	0.08	-0.77	-0.71	25.19	21.01	18.2	19.92	9.74	21.58	10.38	12.11		6
	217333	Trim47	-4.13*	-5.01*	-3.90*	-3.13*	27.38	33.7	36.44	33.06	0.91	0.89	2.24	3.86		6
	338364	Trim65	-2.90*	-1.33*	-0.75	-1.16	23.29	23.24	22.78	15.43	4.12	7.84	12.5	7.4		6
	93679	Trim8	-1.61*	-1.50*	-1.12*	-0.94	72.51	81.91	81.39	75.85	21.44	26.46	36.17	39.14		6
	15547	Trmt2a	-1.12*	-0.69	-0.36	-0.38	44.54	41.6	43	46.32	21.78	25.03	33.12	34.85		6
	215201	Trmt2b	-1.69*	-1.40*	-0.63	-0.05	35.26	26.56	27.17	17.65	12.88	9.31	16.6	16.88		6
	83925	Trps1	0.54	-1.09*	-1.68	-1.73	97.39	117.15	112.14	103.43	144.64	51.27	33.86	31.15	1	7
	14605	Tsc22d3	-1.75*	-1.76	-0.99	0	30.22	36.73	31.08	17.21	8.38	9.76	14.93	17.74	1	6
	66078	Tsen34	-1.67*	-1.38*	-0.57	-0.53	29.13	24.95	29.23	26.53	10.28	8.67	19.3	18.31		6
	52588	Tspan14	-1.78*	-1.01	-1.14*	-1.15*	77.47	68.42	66.02	61.76	24.84	34.88	28.65	27.53		7
	74257	Tspan17	-0.74	-1.65*	-1	-0.54	38.61	33.99	32.5	27.36	20.94	8.61	15.32	19.01		7
	52808	Tspyl2	-1.37*	0.06	-0.09	-0.34	23.91	22.8	21.88	19.01	9.93	22.77	20.46	15.38		6
	234875	Ttc13	-0.96	-1.37*	-0.58	-0.2	41.02	44.71	44.37	40.03	20.25	14.88	28.82	35.11		6
	75516	Ttc32	-1.54*	-1.35*	-0.19	-0.04	30.04	32.64	29.88	30.27	9.9	12.44	25.06	29.44		6
	225049	Ttc7	-2.66*	-1.85*	-1.27*	-1.01*	119.66	125.58	105.92	72.5	16.7	31.68	41.78	35.38		6
	101100	Ttll3	0.35	-1.32*	-0.81	-0.15	19.45	26.65	26.36	19.95	24.34	9.97	14.52	17.75		7
	78339	Ttyh3	-1.88*	-2.20*	-2.34*	-2.13*	70.08	77.07	76.69	59.87	18.24	16.47	14.84	13.4		7
	103733	Tubg1	-1.49*	-0.19	0.26	0.17	25.4	21.95	22.79	28.37	7.7	17.23	26.01	30.35		6
	233276	Tubgcp5	-1.25*	-1.08*	-0.33	-0.06	29.76	26.15	26.56	27.17	10.56	11.08	20.48	24.66		6
	23999	Twf2	-2.00*	-1.18*	-0.74	-0.91	100.13	88.95	90.53	87.8	23.31	37.42	52.91	46.52		6
	56551	Txn2	-1.16*	-0.94	-0.45	0.13	166.01	162.84	153	138.97	73.9	82.12	107.58	149.69		6
	69672	Txndc15	-1.69*	-0.96	-0.71	-0.52	24.15	22.1	28.74	26.38	8.35	12.69	16.86	18.43		6
	105245	Txndc5	-1.32*	-1.00*	-0.65	-0.68	31.91	34.13	34.31	33.35	13.99	17.61	22.16	20.88		6
	56338	Txnip	-2.67*	-1.55*	-1.04	-1.01	664.12	516.35	543.74	417.97	105.41	166.81	256.67	207.31		6
	22177	Tyrobp	-0.25	-1.56*	-1.07	-1.05	2065.48	2038.32	2151.72	2244.42	1803.35	670.39	983.58	1069.42		7
	98766	Ubac1	-1.85*	-0.62	0.03	-0.08	23.93	24.54	25.85	24.06	4.76	13.92	25.15	22.47		6
	68889	Ubac2	-1.43*	-1.08	-0.77	-0.55	90.42	93.35	101.09	93.59	31.65	43.29	57.5	63.29		6
	207740	Ubald1	-0.4	-0.68	-1.45*	-1.22*	72.13	77.89	68.37	71.34	56.41	45	23.56	29.94		7
	22193	Ube2e3	-0.98	-1.13*	-0.62	-0.41	58.85	54.99	52.03	43.76	33.21	22.4	32.53	32.11		7
	68556	Uckl1	-1.03*	-0.23	-0.32	-0.5	26.54	19.14	25.94	24.08	13.22	14.78	20.18	16.88		6
	22228	Ucp2	-0.41	-1.12	-1.48*	-1.48*	1235.11	1052.33	1052.66	1020.86	965.49	462.27	362.34	359.55		7
	67490	Ufl1	-1.39*	-0.42	-0.21	-0.11	23.23	23.45	25.39	21.38	7.83	17.8	21.39	19.67		6
	320011	Uggt1	-1.02*	-0.98	-0.34	-0.31	63.85	58.24	62.27	59.15	28.77	27.85	47.35	47.31		6
	394432	Ugt1a7c	-0.5	-1.93*	-1.21	-0.4	330.13	318.64	358.29	335.08	245.03	80.87	150.3	251.22		7
	22241	Ulk1	-1.47*	-0.83	-1.40*	-0.91	29.72	37.24	32.84	24.87	11.99	18.11	11.44	12.44		7
	29869	Ulk2	-2.04*	-1.79*	-1.24	-1.34*	23.98	25.93	25.22	23.67	5.26	7.02	10.41	9.36		6
	22248	Unc119	-2.44*	-1.84*	-1.01	-1.14	36.29	34.14	25.83	25.18	10.69	8.82	13	11.66		7
	331487	Uprt	-1.37	-1.23*	-1.09	-0.57	19.95	21.22	17.94	15.99	8.41	7.53	7.43	10.08		7
	66152	Uqcr10	0.31	-1.36*	0.1	0.33	26.97	34.13	33.2	39.19	32.07	12.28	35.32	50.3		6
	66594	Uqcr11	-0.68	-1.89*	-0.47	-0.22	146.07	174.3	190.15	192.9	91.95	44.84	131.56	161.93		6
	67023	Use1	-0.22	-0.54	-0.94	-1.34*	71.84	68.14	67.34	70.23	67.34	44.84	34.41	27.39		7
	22278	Usf1	-1.29*	0	0.19	0.36	69.64	54.05	51.38	52.5	28.96	53.85	56.19	65.93	1	6
	22282	Usf2	-0.56	-0.69	-1.06*	-0.84	83.83	93.79	78.3	70.79	62.18	56.08	36.1	38.95	1	7
	30941	Usp21	-1.67*	-1.08	-0.78	-0.33	21.59	18.6	20.11	11.84	5.58	7.01	11.96	9.88		6
	170707	Usp48	-1.71*	-0.99	-0.6	-0.69	29.92	28.29	28.82	28.57	9.12	13.49	18.2	18.28		6
	78610	Uvrag	-1.36*	-0.66	-0.92	-0.6	82.38	81.34	79.03	73.05	31.89	48.73	40.46	47.38		6
	67883	Uxs1	-1.16*	-0.91	-0.55	-0.27	33.48	27.69	34.61	33.5	13.15	12.97	22.88	28.23		6
	22321	Vars	-1.33*	-1.10*	-1.57*	-1.36*	54.74	51.17	52.37	40.76	22.65	21.63	16.9	15.89		7
	22325	Vav2	-2.78*	-1.34	-1.00*	-0.93	22.44	26.14	20.26	18.2	3.3	10.47	9.84	9.66		6
	57257	Vav3	-1.20*	-2.01*	-2.16*	-2.18*	61.57	69.14	59.48	68.72	31.31	16.43	13.28	15.41		7
	22340	Vegfb	-1.90*	-0.56	-1.27	-0.82	39.28	41.82	45.55	42.52	11.55	29.38	18.29	24.08		6
	232334	Vgll4	-2.14*	-1.64*	-1.55*	-1.11*	52.25	55.68	54.01	51.48	13.41	16.6	17.48	22.83		6
	27973	Vkorc1	-1.11*	-1.86*	-1.26*	-0.56	86.18	73.2	83.34	80.94	41.38	20.54	33.7	54.72		7
	666173	Vps13b	-0.97	-1.32*	-0.75	-0.75	60.1	61.2	54.7	51.62	29.93	21.66	30.95	29.51		7
	320528	Vps13c	-1.45*	-1.80*	-1.46*	-0.82	87.64	96.84	94.56	86.19	32.1	25.89	32.67	47.72		7
	69091	Vps26b	-1.49*	-0.61	0.08	-0.19	23.45	27.78	21	20.33	7.3	15.75	21.62	18.34		6
	269338	Vps39	-1.28*	-0.83	-0.57	-0.21	40.7	37.78	30.1	30.61	16.7	18.53	19.2	27.02		6
	72145	Wdfy3	-0.67	-0.82	-1.22*	-1.56*	48.7	40.09	35.36	34.62	29.79	21.41	14.81	12.16		7
	545030	Wdfy4	-0.82	-1.22*	-0.98	-0.59	48.02	40.55	45.68	45.09	29.81	18.41	22.21	29.96		7
	73447	Wdr13	-0.81	-0.74	-0.75	-1.21*	45.21	36.69	39.09	37.82	27.83	20.29	21.94	15.76		7
	216156	Wdr18	-1.46*	-0.68	-0.39	-0.46	35.23	28.19	30.88	33.09	12.13	16.46	23.56	24.61		6
	268933	Wdr24	-1.09*	-0.86	-0.47	0.6	29.06	30.04	30.84	22.41	14.09	15.89	20.53	33.02		6
	226757	Wdr26	-0.5	-0.41	-1.14*	-1.27*	101.61	103.99	105.01	97.95	71.23	72.97	45.54	39.91		7
	218460	Wdr41	-0.64	-1.25*	-1.45*	-2.03*	35.83	46.83	39.67	37.87	20.63	18.79	14.05	9.08		7
	72404	Wdr44	-1.31*	-1.03	-0.67	-0.99	31.97	28.86	27.69	28.73	14.17	12.69	16.73	13.63		7
	54636	Wdr45	-1.71*	-0.92	-1.29*	-0.86	24.42	18.4	20.68	22.39	8.01	8.28	8.4	11.94		7
	104082	Wdr7	-0.86	-0.04	-1.05*	-0.53	57.21	55.84	60.81	63.44	35.18	52.27	28.88	43.58		7
	215280	Wipf1	-1.45*	-0.87	-0.63	-0.52	104.36	108.65	86.44	87.3	40.79	58.97	53.54	60.01		6
	107568	Wwp1	-3.21*	-4.31*	-4.03*	-3.54*	200.4	220.38	210.77	165.33	24.07	9.66	12.32	13.81		7
	22436	Xdh	-0.2	-1.48*	-0.68	-0.52	170.45	137.84	134.16	124.67	159.21	46.69	80.94	86.07		7
	22590	Xpa	-1.30*	-0.73	0.01	0.48	45.94	39.84	32.96	29.9	19.15	22.46	31.35	40.79		6
	22594	Xrcc1	-1.47*	-0.18	-0.41	-0.18	31.54	27.36	31.56	23.77	10.34	23.11	23.59	20.97		6
	217119	Xylt2	-1.03*	-1.62*	-1.66*	-2.27*	154.13	174.96	191.01	202.56	79.93	54.23	58.25	41.46		7
	56531	Ylpm1	-1.28*	-0.76	-0.55	-0.28	38.14	42.96	35.6	27.6	16.17	23.24	23.38	22.61		6
	66090	Ypel3	-3.72*	-3.30*	-2.04*	-1.63*	437.11	430.46	376.78	305.91	37.09	42.52	88.13	98.04		6
	268564	Zbtb1	-1.03	-0.59	-0.86	-1.11*	22.5	22.48	24.56	21.36	8.82	12.64	12.93	9.98	1	6
	56490	Zbtb20	-1.37*	-1.42*	0.04	0.55	24.75	25.64	20.06	20.47	11.28	9.88	19	28.38	1	6
	235132	Zbtb44	-1.18*	0.19	-1.00*	-0.25	25.61	22.53	28.05	17.96	10.95	27.25	13.17	15.5	1	6
	232879	Zbtb45	-1.71*	-0.72	-0.49	-0.31	27.86	22.1	21.4	21.35	9.27	14.26	14.12	16.57	1	6
	22724	Zbtb7b	-1.17*	-0.62	-1.3	-0.61	20.6	18.05	17.16	12.91	9.06	11.74	6.34	8.33	1	7
	224454	Zdhhc14	-3.41*	-4.01*	-3.69*	-3.37*	55.45	72.82	72.76	62.78	5.37	4.31	5.31	5.8		7
	69035	Zdhhc3	-0.99	-1.25*	-1.04*	-0.67	84.93	110.52	100.25	77.03	42.63	44.96	47.5	48.43		7
	102193	Zdhhc7	-1.72*	-1.54*	-1.11*	-0.81	47.83	62.6	57.99	48.06	13.09	21.98	26.73	27.91		6
	208884	Zdhhc9	-1.80*	-1.41*	-1.04*	-0.42	56.41	53.35	48.59	33.77	15.72	16.93	22.1	24.91		6
	11906	Zfhx3	-2.84*	-2.47*	-1.53	-1.24	20.42	22.87	16.23	16.33	2.91	2.84	4.84	6.46	1	6
	104348	Zfp120	-2.25*	-1.66	-0.74	0.09	20.24	18.68	15.28	12.36	4.23	6.11	8.25	12.63		6
	246196	Zfp277	-1.03*	-0.83	-0.59	-0.54	48.05	44.72	40.31	35.69	24.61	23.94	25.64	24.32	1	7
	12192	Zfp36l1	-2.65*	-2.79*	-3.68*	-3.35*	78.23	95.24	76.78	60.68	14.04	12.36	5.71	5.49	1	7
	12193	Zfp36l2	-1.31	0.14	-1.88*	-1.38*	630.33	633.87	582.68	430.78	260.56	651.72	151.89	163.48	1	7
	29813	Zfp385a	-2.29*	-1.84*	-2.64*	-2.12*	43.95	45.16	45.36	45.48	8.74	11.64	7	10.06	1	7
	328801	Zfp414	-2.03*	-1.60*	-1.51*	-0.92	30.73	24.77	25.78	22.45	7.74	8.09	8.19	11.12	1	7
	68910	Zfp467	-2.44*	-3.51*	-2.53*	-2.17*	76.54	66.46	62.8	43.21	12.36	4.32	9.82	9.31	1	7
	66056	Zfp524	-1.37*	-1.14*	-1.13*	-0.78	30.89	28.75	23.79	16.87	14.69	12.73	10.26	10.26	1	7
	24132	Zfp53	-2.32*	-1.65	0.05	0.28	29.08	19.49	17.89	18.79	5.41	6.24	17.66	21.68	1	6
	353310	Zfp703	1.27	0.71	-0.76	-1.34*	55.19	67.03	50.59	43.19	145.67	103.94	29.4	17.48	1	5
	68036	Zfp706	-1.28*	-1.11	-0.49	-0.17	116.26	124.02	130.04	111.55	45.24	53.01	89.05	98.52	1	6
	209225	Zfp710	-1.57*	-1.56*	-1.37*	-1.97*	105.14	104.08	81.09	94.22	32.99	31.97	30.06	23.17	1	7
	68744	Zfp740	-1.33*	-0.94	-1.32*	-0.56	21.44	23.03	24.51	17.33	7.37	11.56	8.9	10.86	1	6
	231125	Zfyve28	-6.49	-6.23	-4.58*	-3.59*	17.58	19.32	24.83	30.35	0.26	0.26	1.13	2.34		6
	56364	Zmym3	-2.13*	-1.9	-1.58	-0.99	21.2	16.52	16.58	12.88	4.35	3.58	5.04	6.11		7
	67187	Zmynd19	-0.82	-1.07*	-0.01	-0.24	16.3	20.14	21.8	25.63	8.85	9.44	21.94	22.34		6
	67263	Zswim6	-0.53	-0.35	-0.85	-1.49*	38.74	38.32	36.95	44.29	29.22	26.58	19.48	15.28		7
	195018	Zzef1	-1.43*	-0.81	-0.52	-0.21	25.88	20.87	20.77	17.83	11.42	10.87	13.96	16.04		6

## Sheet: S4c
	Supplementary Table S4c Up-regulated protein coding genes in IL-4/IL-13_Mtb
							Expression (TPM)									K mean
				Fold Change (log FC)			Unstimulated				IL-4/IL-13 stimulation and M.tuberculosis infection				Transcription	Cluster
	Gene ID	Symbol	4h	12h	24h	48h	4h	12h	24h	48h	4h	12h	24h	48h	Factor	Number
	68480	1110007C09Rik	1.38*	0.45	0.36	-0.6	119.51	144.33	181.17	213.54	283.16	180.5	214.84	137.39		5
	117171	1110038F14Rik	1.57*	1.32*	0.46	0.08	34.42	33.45	32.16	28.18	92.45	76.38	41.7	29.44		4
	74152	1300002K09Rik	1.06	1.99	3.20*	3.09*	4.16	4.79	3.3	5.35	7.21	16.77	25.57	38.49		1
	66276	1810009A15Rik	-0.62	0.52	1.15*	0.85	41.78	41.18	34.41	42.02	24.53	53.65	70.46	73.95		1
	69053	1810013L24Rik	1.07*	1.13*	0.39	0.67	28.93	31.77	25.78	25.14	54.8	63.21	29.91	38.23		4
	69126	1810022K09Rik	1.06*	1.45*	0.86	1.1	96.05	78.49	79.17	88.21	182.61	196.75	131.95	185.61		2
	67704	1810037I17Rik	1.04*	1.14*	0.83	0.24	29.87	43.45	46.45	58.82	54.99	88.73	76.8	67.86		2
	70153	2210016F16Rik	0.11	0.58	1.23*	0.53	24.49	28.12	23.08	27.55	24.38	38.05	52.17	40.26		1
	72612	2700029M09Rik	1.05*	1.02*	0.93	0.53	50.29	47.61	46.77	59.66	95.97	87.77	83.3	85.69		2
	67246	2810474O19Rik	1.33*	0.58	-0.05	0.05	76.29	73.04	63.08	56.68	174.53	99.74	55.25	57.16		5
	68204	2900060B14Rik	1.51*	0.32	0.06	0.09	24.24	34.5	27.42	32.57	62.37	39.71	26.4	33.98		5
	66598	3110001I22Rik	1.10*	0.75	0.43	0.33	32.04	29.06	24.89	27.98	62.24	44.54	29.7	33.47		4
	76482	3110002H16Rik	0.77	1.04*	0.71	0.31	23.28	25.54	25.76	32.16	37.37	48.41	39.65	38.84		2
	73205	3110043O21Rik	1.91*	1.79*	1.24*	1.05	21.86	19.74	19.81	21.15	75.05	62.66	42.01	42.73		2
	67609	4930453N24Rik	1.14*	0.69	0.52	0.07	17.05	18.66	19.9	25.36	34.19	27.6	26.51	26.31		4
	68190	5330426P16Rik	1.42*	1.03*	0.35	0.79	31.37	34.5	41.02	42.89	77.32	64.32	47.13	71.52		2
	70617	5730508B09Rik	3.54*	2.96*	2.39*	1.85*	17.61	15.68	13.56	14.57	182.89	110.19	62.02	49.35		3
	67765	5830432E09Rik	1.42*	1.83*	1.48*	1.48*	15.61	14.64	18.25	16.96	38.4	46.71	44.88	45.47		2
	76220	6530402F18Rik	3.23*	3.09	2.35	2	2.64	2.51	3.8	3.76	21.41	19.1	15.62	11.12		2
	329562	A530013C23Rik	3.16*	3.01*	1.27	1.63	5.71	3.56	6.2	6.09	47.75	27.62	15.04	17.34		4
	213438	A630033H20Rik	3.68*	3.93*	1.89*	1.39*	9.36	8.38	10.49	10.47	106.4	115.73	35.33	28.3		4
	320770	A630072M18Rik	5.12*	2.16	-0.06	0.31	0.71	1.74	1.72	2.88	34.63	8.06	2.31	3.77		4
	433470	AA467197	6.97*	8.34*	7.14*	6.73*	2.45	1.22	1.72	1.65	249.86	333.7	194.61	158.85		2
	234734	Aars	1.87*	1.62*	1.30*	1	42.67	40.41	36.96	38.36	141.53	114.33	83.13	74.62		3
	17250	Abcc1	1.99*	1.33*	0.68	0.45	107.62	121.72	142.73	131.47	392.17	280.03	211.38	176.61		4
	27416	Abcc5	1.75*	2.33*	1.22	0.77	62.08	75.49	82.59	94.34	190.79	350.47	181.01	158.79		2
	24015	Abce1	1.27*	1.15*	0.51	1.02	46.72	50.24	61.57	52.86	103.21	102.29	80.3	106.19		2
	27407	Abcf2	0.42	1.25*	0.92	0.6	13.91	11.11	11.45	14.52	16.49	23.5	19.58	21.39		1
	226016	Abhd17b	1.72*	1.21	0.19	0.01	19.15	19.23	20.02	17	59.01	41.22	22.04	16.48		5
	70178	Abhd17c	2.22*	0.53	1.20*	0.52	11.65	21.07	22.67	27.5	51.65	27.96	49.13	38.37		2
	67469	Abhd5	1.79*	1.46*	0.92	0.32	24.49	32.07	27.04	38.75	78.58	81.12	48.21	46.83		4
	11308	Abi1	1.25*	0.63	-0.48	-0.14	79.36	88.75	90.14	94.37	173.65	126.01	58.87	85.71		5
	11352	Abl2	0.52	1.98*	-0.16	0.26	7.34	6.44	7.16	6.86	9.41	23.81	5.52	8.29		4
	109934	Abr	2.01*	1.29*	0.82	0.55	36.22	44.47	47.91	51.23	135.14	99.65	77.94	72.19		4
	73112	Abracl	1.90*	2.08*	0.78	0.47	71.25	73.04	65.46	80.63	243.93	283.02	104.86	110.14		4
	99382	Abtb2	5.42*	3.34	3.25	2.45	1.09	1.79	1.47	2.16	28.35	16.27	11	7.38		2
	11363	Acadl	1.10*	1.10*	0.66	0.28	11.23	10.63	14.49	15.68	22.25	21.85	22.62	19.62		2
	170760	Acbd3	2.20*	1.73*	1.14*	0.89	41.55	51.25	43.2	44.11	176.32	156.25	87.4	82.08		4
	56360	Acot9	1.59*	1.52*	0.44	0.74	14.77	14.97	17.28	15.41	38.89	39.63	21.19	26.13		4
	11433	Acp5	2.11*	3.27*	4.01*	4.26*	24.41	13.53	14.58	17.83	93.59	118.57	213.99	329.17		1
	56318	Acpp	4.09	6.42*	8.03*	7.42*	1.14	1.58	1.57	4.51	13.93	100.64	289.39	634.42		1
	109711	Actn1	2.53*	1.97*	1.49*	0.88	58.37	63.27	60.68	70.76	309.85	227.42	157.39	128.33		2
	226977	Actr1b	2.02*	1.39*	0.61	0.13	27.17	25.04	35.19	38.46	100.9	60.99	50.58	40.89		4
	11479	Acvr1b	1.54*	0.77	0.71	0.19	22.76	21.37	29.72	26.05	60.93	33.52	43.94	28.71		4
	11501	Adam8	1.67*	0.08	0.55	0.96	160.4	182.62	218.6	313.51	469.11	175.68	291.98	605.07		1
	11504	Adamts1	6.32*	4.58*	3.91*	2.11	1.59	3.31	3	9.44	116.16	70.22	40.11	37.87		2
	11540	Adora2a	4.70*	4.75*	4.80*	4.08	2.63	2.29	1.89	1.73	47.49	52.72	31.88	17.31		2
	11541	Adora2b	5.75*	5.78*	4.86*	4.00*	4.25	4.36	6.56	6.67	215.05	231.51	179.35	103.9		2
	56436	Adrm1	1.11*	1.31*	0.94	0.59	40.62	45.54	49.55	49.79	80.13	104.11	88.24	73.01		2
	11564	Adsl	0.46	1.14*	1.35*	0.79	21.86	16.75	19.28	19.04	26.78	34.34	46.89	33.57		1
	11569	Aebp2	1.70*	1.53*	0.43	0.31	26.92	22.23	21.26	22.44	79.31	59.38	25.86	27.29	1	4
	17355	Aff1	2.32*	1.37*	0.78	0.7	49.96	55.1	45.39	40.93	230.02	130.24	71.06	65.3	1	4
	69597	Afg3l2	1.97*	0.93	0.37	0.62	27.82	33.06	34.02	31.63	100.84	57.75	41.87	48.78		4
	15463	Agfg1	1.63*	1.06*	0.32	0.11	41.07	53.85	53.31	52.29	117.06	103.08	60.93	55.1		4
	239528	Ago2	2.03*	1.37	0.3	0.15	14.86	19.03	22.21	18.62	57.15	45.55	26.36	20.64		4
	214150	Ago3	1.33*	0.98	0.09	-0.23	20.57	21.25	21.3	20.18	48.02	38.2	20.07	16.71		5
	52123	Agpat5	1.12*	0.7	0.68	0.61	49.33	56.12	53.55	63.51	98.6	83.8	79.55	94.44		2
	11603	Agrn	1.39*	1.73*	1.38	1.22	11.84	8.46	8.87	7.53	27.19	25.5	19.75	16.07		3
	11610	Agtrap	0.87	1.46*	1.49*	0.9	59.19	66.37	72.18	63.17	98.69	168.78	188.27	114.24		2
	72947	Agxt2l2	0.69	1.71*	1.31*	1.05	7.36	7.68	9.85	5.92	11.88	23.07	22.82	12.95		2
	268390	Ahsa2	0.22	1.41*	0.94	0.88	13.29	12.57	13.27	12.62	14.26	31.45	23.49	23.64		1
	226691	AI607873	1.50*	0.64	0.18	0.68	72.49	66.51	48.47	35.62	189.1	94.81	49.96	56.43		5
	231872	Aimp2	0.51	0.88	1.27*	0.49	16.5	19.63	13.99	19.59	20.93	33.19	32.57	26.83		1
	11636	Ak1	2.19	2.11	2.81	4.28*	1.61	1.77	1.52	2.71	6.85	6.53	10.03	53.5		1
	11637	Ak2	1.37*	1.69*	1.36*	1.65*	67.91	60.94	66.5	60.55	160.99	181.07	157.68	185.69		2
	11641	Akap2	4.62*	3.07*	1.22	0.42	5.98	9.75	11.05	17.25	142.05	75.38	24.7	22.81		4
	57373	Akip1	-0.12	1.03*	1.09*	0.97	17.57	14.46	16.07	15.94	13.84	27.33	32.06	31.76		1
	14187	Akr1b8	1.09	1.53*	1.36*	0.25	12.11	13.68	22.23	38.31	23.54	35.57	54.04	45.91		1
	11652	Akt2	1.95*	0.35	-0.11	-0.5	23.31	23.79	22.46	25.92	84.07	28.28	19.79	18.26		5
	11655	Alas1	0.76	1.69*	2.09*	1.19	53.65	51.71	49.54	55.55	82.21	153.17	194.62	125.22		1
	11658	Alcam	2.68*	2.31*	1.12	0.2	81.87	121.45	123.48	163.66	485.11	544.81	245.51	179.5		4
	102580	Alg9	0.76	1.11*	0.78	0.71	13.8	11.96	12.91	13.73	22.02	23.26	19.81	21.28		2
	232566	Amn1	0.71	1.23*	0.5	0.5	21.82	16.75	19.81	19.27	31.98	36.21	25.94	26.03		2
	11717	Ampd3	3.09*	1.85*	0.81	-0.25	24.39	37.62	44.44	64.09	193.74	124.48	71.12	52.42		4
	26360	Angptl2	2.12	2.77	2.77*	1.77	3.16	2.15	3.51	8.6	11.9	13.12	24.03	30.92		1
	70797	Ankib1	1.40*	1.01*	0.26	0.06	12	13.27	12.4	14.7	29.4	24.4	13.17	14.72		4
	81702	Ankrd17	1.17*	0.51	-0.03	0.08	23.56	26.26	24.93	24.66	48.58	34.78	21.58	25.02		5
	67434	Ankrd33b	2.57*	1.47	0.01	-0.55	17.42	19.18	21.14	14.18	97.7	49.07	20.96	10.2		5
	77318	Ankrd55	8.26	n/a	5.78	6.34*	0	0	0.24	0.32	6.43	5.51	13.75	34.89		2
	67628	Anp32b	1.16*	0.79	0.35	0.26	34.15	46.65	43.09	49.04	69.78	74.3	51.14	58.29		4
	16790	Anpep	1.22*	1.05	0.52	0.34	394.63	423.32	431.62	492.33	844.95	800.75	571.5	613.52		4
	16952	Anxa1	1.45*	0.36	-0.09	0.93	275.68	259	295.39	477.83	684.85	302.02	253.25	916.13		4
	11744	Anxa11	1.39*	1.36*	0.34	-0.24	49.03	47.65	50.87	52.35	119.4	112.18	60.76	44.13		4
	12306	Anxa2	1.26*	0.55	-0.12	0.12	307.31	326.08	418.16	532.89	670.72	435.7	351.22	573.21		4
	11745	Anxa3	2.38*	1.64*	0.61	0.93	34.84	42.45	49.36	71.9	167.61	121.24	69.52	138.16		2
	11746	Anxa4	1.55*	1.51*	1.41*	1.35	66.21	65.93	66.13	84.57	176.77	171.21	161.98	215.51		2
	11747	Anxa5	1.49*	1.70*	1.05	0.62	407.65	403.87	477.51	595.94	1049.69	1201.9	905.04	891.66		2
	11750	Anxa7	1.50*	1.45*	0.84	0.47	67.34	52.82	57.25	71.23	174.13	131.94	94.92	98.02		4
	11773	Ap2m1	1.23*	0.85	0.16	0.18	33.44	41.13	45.46	47.41	71.32	67.92	47.19	54.04		4
	11777	Ap3s1	1.39*	0.79	0.61	0.56	18.76	28.64	25.18	34.95	43.21	45.83	35.23	50.14		2
	11787	Apbb2	1.86*	1.15*	1.09	0.41	51.03	58.36	59.72	74.51	171.45	117.91	117.18	97.72		2
	11792	Apex1	0.37	1.41*	1.04*	0.9	27.5	18.8	22.12	24.1	31.69	45.61	42.19	43.97		1
	11800	Api5	1.23*	1.02*	0.35	0.32	80.88	77.74	82.19	80.39	174.27	144.73	96.01	98.28		4
	72993	Appl1	2.46*	2.16*	0.97	0.97	20.88	23.85	24.04	25.25	105.99	98.2	42.48	48.71		4
	64008	Aqp9	7.41*	6.25*	4.48	6.26	0.52	0.55	0.24	0.04	26.26	23.2	5.61	8.18		2
	11843	Arf4	2.14*	1.30*	0.91	0.93	158.65	165.26	162.95	168.95	640.4	371.11	280.93	314.99		4
	77038	Arfgap2	1.30*	1.17*	0.58	0.66	14.44	15.93	15.84	15.37	31.85	33.47	20.68	22.9		4
	66251	Arfgap3	1.24*	0.77	0.26	0.72	20.42	21	20.01	16.51	44.59	32.23	21.17	27.27		4
	11846	Arg1	10.20*	9.30*	11.71*	9.44*	0.02	0.12	0.3	2.43	81.76	129.43	697.57	1810.26		1
	11847	Arg2	2.59*	0.71	0.46	0.94	157.2	234.05	268.88	252.54	879.44	357.33	344.07	488.49		4
	78514	Arhgap10	1.31*	0.92	0.11	-0.13	73.68	79.5	88.35	88.3	168.72	137.86	88.65	79.37		4
	71302	Arhgap26	1.78*	-1.53	-2.68	-1.36	10.95	12.51	10.83	5.91	35.05	4.3	1.15	2.68		7
	71704	Arhgef3	1.50*	0.57	-0.48	-0.77	36.06	31.73	33.95	25.93	94.79	43.74	21.86	14.99		5
	214855	Arid5a	1.82*	0.15	-0.63	-0.17	28.09	30.44	26.58	14.74	90.27	30.96	15.86	12.04	1	5
	23806	Arih1	1.22*	0.71	0.3	0.08	37.77	37.49	43.25	43.13	81.19	56.8	49.73	44.74		4
	23807	Arih2	1.20*	0.64	0.01	-0.05	17.84	21.18	21.53	22.14	38.14	31.12	19.69	20.33		5
	104303	Arl1	0.86	1.04*	1	0.5	64.55	75.49	78	101.82	106.44	142.27	144.33	141.16		1
	56350	Arl3	1.22	1.38*	1.68*	1.08	9.84	8.94	7.35	12.9	19.95	21.35	21.46	26.46		2
	11861	Arl4a	1.76*	0.64	-0.33	-0.32	12.33	15.07	14.8	12.48	37.55	22.24	10.24	8.99		5
	75869	Arl5b	4.26*	3.04*	1.16	0.66	4.89	7.82	7.2	8.77	96.63	58.88	16.14	13.84		4
	68724	Arl8a	1.52*	0.88	0.41	0.15	159.79	180.95	179.3	170.29	423.86	306.58	220.8	184.07		4
	67166	Arl8b	1.01*	1.37*	0.64	0.53	146.71	145.4	153.15	160.32	272.07	342.97	219.63	227.73		2
	66412	Arrdc4	2.61*	2.22*	1.19*	1.48	18.16	16.93	20.35	18.7	101.36	72.49	42.64	48.08		2
	77987	Ascc3	1.41*	1.48*	0.56	0.3	51.04	49.78	46.28	44.02	125.4	127.6	61.92	52.72		4
	66403	Asf1a	1.46*	2.27*	1.81*	0.64	13.9	12.49	11.99	16.33	34.79	54.01	38.68	23.55		2
	27053	Asns	4.31*	3.65*	2.34*	2.24*	6.56	7.53	8.19	7.25	108.63	82.79	37.11	38.07		2
	11898	Ass1	1.65	2.13	3.19*	2.78*	33.09	32.43	21.27	27.24	95.53	132.91	181.66	185.44		1
	67979	Atad1	1.11*	0.77	0.03	0.46	49.99	48.2	52.06	50.67	98.1	74.93	47.94	68.77		4
	11908	Atf1	1.55*	0.86	0.68	0.01	16.32	22.68	20.39	23.5	44.81	38.44	30.93	23.04	1	4
	11910	Atf3	4.17*	2.74*	2.12*	1.08	132.88	156.7	147.63	222.64	2194.49	950.06	586.86	457.74	1	4
	11911	Atf4	2.64*	2.85*	1.28*	0.61	161.65	151.41	157.42	195.81	935.62	999.74	352.56	290.52	1	4
	107503	Atf5	2.11*	1.43*	1.03	1.25	39.15	37.21	39.31	62.13	153.58	91.69	72.79	145.83	1	2
	108147	Atic	0.54	1.15*	0.85	1.47*	24.38	18.74	25.17	20.23	31.78	38.21	41.16	58.24		1
	50770	Atp11a	1.48*	0.37	-0.26	-0.02	19.66	24.66	23.87	21.77	49.83	29.84	17.45	20.91		5
	76295	Atp11b	1.36*	0.5	-0.29	-0.34	29.85	34.89	31.91	38.69	70.72	45.73	22.95	29.32		5
	224088	Atp13a3	1.31*	0.97	-0.16	-0.26	18.07	23.7	23.35	25.54	42.37	42.67	20.78	21.84		5
	11928	Atp1a1	1.30*	0.81	0.51	0.24	118.55	148.17	157.93	164.23	269.64	237.52	207.96	189.53		4
	11933	Atp1b3	1.18*	0.73	0.02	-0.11	167.57	250.67	263.05	294.66	347.39	381.96	247.65	267.59		4
	11938	Atp2a2	1.05*	0.69	0.65	0.65	50.52	61.75	58.3	58.51	95.53	91.67	83.9	89.52		2
	11951	Atp5g1	1.04	1.1	1.45*	1.54*	28.96	25.65	30.14	30.68	53.65	50.69	75.58	89.65		1
	11975	Atp6v0a1	1.43*	0.11	-0.01	0.25	139.05	183.3	169.58	232.4	342.8	178.69	153.54	278.35		4
	114143	Atp6v0b	1.22*	1.50*	1.13*	0.55	159.89	179.62	224.63	237.08	340.29	464.77	453.34	336.29		2
	242341	Atp6v0d2	2.15	2.17*	1.06	1.95	86.03	93.72	129.97	215.8	348.69	380.97	247.64	836.04		2
	11974	Atp6v0e	1.02*	1.14*	1.32*	0.99	288.11	316.18	327.67	386.5	533.05	637.4	752.47	746.21		1
	11964	Atp6v1a	1.24*	0.97	0.31	0.47	244.07	252.65	270.94	291.42	530.28	453.18	311.34	401.45		4
	11966	Atp6v1b2	1.11*	0.93	0.32	-0.39	129.41	145.04	153.86	195.48	256.87	252.63	177.08	146.86		4
	66335	Atp6v1c1	1.22*	1.2	0.78	0.33	98.53	127.02	120.73	132.35	211.24	265.38	191.35	163.38		2
	73834	Atp6v1d	1.45*	1.38*	0.84	0.95	73.11	87	78.21	94.1	184.53	207.18	130.25	180.72		2
	11973	Atp6v1e1	2.11*	2.24*	1.34*	0.95	83.99	84.38	89.4	129	334.13	366.62	209.96	247.8		2
	66144	Atp6v1f	0.71	1.04*	0.5	0.27	66.42	76.43	80.82	95.35	99.24	144.52	106.58	112.83		2
	108664	Atp6v1h	2.16*	2.03*	1.39*	0.91	67.22	79.94	83.51	99.94	276.43	299.43	202.43	183.41		2
	17706	ATP8	2.34*	0.87	1.17	1.21	363.8	477.76	400.35	469.95	1672.59	801.77	835.05	1109.51		2
	50771	Atp9b	1.56*	0.8	0.1	0.2	26.48	30.61	34.63	30.81	73.67	49.75	33.93	35.74		4
	105976	AU022793	0.64	-0.48	0.26	1.79*	4.56	7.1	6.5	6.66	6.91	4.78	7.57	23.47		1
	74268	Aven	0.96	1.29*	1.01	0.9	9.9	11.03	10.48	8.4	16.57	24.24	19.05	15.38		2
	100382	AW011738	2.37*	2.77*	2.47	2.49	4.73	3.82	3.24	1.66	23	24.98	16.06	8.25		3
	107350	AW112010	2.4	3.28*	3.51*	3.13*	240.15	165.8	112.27	76.06	1170.71	1516.95	1211.4	661.37		3
	27215	Azi2	1.19*	0.4	0.43	0.22	59.61	50.27	52.05	43.3	124.09	60.69	64.78	48.53		5
	54375	Azin1	1.99*	1.43	0.48	0.34	112.37	132.07	121.76	116.09	408.08	323.85	156.85	145.55		4
	53625	B3gnt2	1.70*	0.56	-0.1	0.12	106.8	115.12	106.15	83.05	317.26	155.2	91.6	88.17		5
	56336	B4galt5	2.50*	0.67	0.53	0.22	107.49	136.83	94.09	84.29	558.82	198.36	125.52	97.57		5
	29810	Bag3	1.10*	0.77	0.26	-0.51	79.59	78.3	76.34	93.26	157.15	121.58	83.48	64.08		5
	81913	Bambi-ps1	1.82*	1.94	1.89	1.5	7.06	5.63	5.21	3.87	21.72	18.73	17.1	9.45		3
	23825	Banf1	0.29	0.72	1.08*	0.61	74.35	64.22	65.34	70.23	83.07	97.53	127.54	105.01		1
	53314	Batf	2.22	1.94*	1.70*	0.53	22.55	18.76	15.44	19.35	97.06	66.65	45.6	26.19	1	4
	74481	Batf2	2.37*	1.66	0.91	0.49	5.71	5.49	3.68	3.64	25.25	14.53	5.36	3.89	1	5
	12028	Bax	0.55	1.03*	0.78	0.49	110.69	103.81	111	110.36	149.39	195.57	176.31	151.46		2
	217578	Baz1a	1.50*	1.48*	0.79	0.74	16.53	14.95	13.59	12.55	42.8	38.73	20.48	19.83		4
	407823	Baz2b	1.37*	0.92	0.12	0.34	40.04	39.11	36.88	35.46	95.56	68.23	35.73	43.78		4
	105203	BC016423	1.64*	1.41*	0.57	0.75	11.39	10.2	10.17	9.26	32.42	24.85	13.21	15.59		4
	100504508	BC085271	0.86	1.77*	1.49*	1.42*	17.39	13.96	18.96	19.12	28.51	44.33	47.84	49.42		1
	29815	Bcar3	3.55*	1.60*	0.67	0.45	8.32	10.87	12.51	13.45	96.46	30.18	18.99	19.41		4
	12040	Bckdhb	0.24	1.10*	1.94*	1.34	12.84	13.39	14.22	13.77	13.66	25.62	51.34	34.61		1
	12042	Bcl10	1.22*	0.28	-0.17	-0.34	90.72	106.24	104.18	95.85	194.9	118.49	86.39	74.23		5
	12044	Bcl2a1a	5.47*	7.02*	6.34*	6.12*	3.04	1.06	0.84	1.03	106.12	125.3	61.77	83.31		2
	12045	Bcl2a1b	5.06*	4.48*	3.28	2.81	1.82	1.01	0.98	1.72	43.91	26.96	12.33	15.39		2
	12047	Bcl2a1d	6.79*	7.00*	3.78	3.54	0.11	0.12	0.61	0.44	27.5	27.9	7.35	7.16		2
	71458	Bcor	2.21*	0.99	0.05	-0.43	19.64	22.35	19.51	17.2	85.39	41.33	17.46	11.99		5
	67118	Bfar	1.16*	0.68	0.5	0.61	30.74	32.14	26.1	27.06	62.41	47.15	32.63	39.1		4
	20893	Bhlhe40	5.57*	4.54*	4.29*	3.73*	10.2	11.61	9.76	15.94	441.95	241.46	174.5	217	1	2
	79362	Bhlhe41	2.44*	1.74*	1.15*	0.74	40.8	63.88	66.72	102.65	205.13	193.87	135.88	168.52	1	2
	12122	Bid	2.16*	2.09*	1.80*	1.37	12.18	11.73	10.01	10.46	48.04	44.78	31.85	25.46		2
	11796	Birc3	1.04*	0.42	-0.09	0.1	49.42	49.59	48.94	47.26	93.36	60.65	41.4	48.42		5
	53619	Blcap	1.30*	0.82	0.72	0.42	32.35	36.81	37.29	36.76	74.87	59.68	56.91	48.17		4
	17060	Blnk	0.57	1.59*	1.32*	1.34	96.57	71.46	68.06	73.47	130.5	194.92	156.16	184.88		1
	233016	Blvrb	1.06	1.78*	1.80*	0.56	204.27	161.87	213.41	243.35	391.05	510.9	685.74	351.97		2
	12176	Bnip3	2.08*	0.9	0.9	1.74*	27.17	33.97	30.87	36.84	105.69	58.43	53.04	117.4		2
	78653	Bola3	0.86	0.58	1.20*	1.29*	25.67	31.54	33.72	28.36	41.84	42.66	71.04	69.29	1	1
	105246	Brd9	0.91	1.42*	0.67	0.17	22.53	19.05	20.28	26	37.51	46.76	28.42	27.54		4
	67832	Brix1	1.01*	1.10*	0.18	0.85	17.53	18.91	26.47	20.18	32.79	37.51	27.35	36.63		2
	12182	Bst1	0.18	1.47	2.39*	2.04	38.98	40.28	43.3	57.93	39.51	102.64	210.94	232.75		1
	69550	Bst2	-0.22	0.6	1.87*	1.8	1272.48	794.3	539.55	444.98	1009.2	1122.22	1849.93	1514.14		1
	68815	Btbd10	1.19*	0.64	0.09	0.33	13.03	15.15	17.19	14.46	27.98	22.18	17.25	18.4		4
	238386	Btbd7	1.06*	0.95	-0.12	0.2	15.85	16.18	17.81	15.84	29.85	29.1	13.97	17.12		5
	12228	Btg3	2.98*	2.22*	1.47	1.56	4.66	5.18	9.41	7.83	32.84	22.05	23.81	20.88		2
	231889	Bud31	0.86	1.39*	0.67	0.5	57.03	49.26	54.6	74.25	95.08	118.43	80.66	103.33		2
	66882	Bzw1	1.29*	1.09*	0.6	0.71	73.26	67.76	65.47	82.01	163.86	132.55	91.67	133.99		2
	66912	Bzw2	1.81*	1.24	1.01	0.76	9.2	5.63	6.35	6.37	30.11	12.77	13.13	12.07		4
	226089	C030046E11Rik	1.71*	0.71	0.72	0.2	38.22	47.73	43.24	44.58	115.12	71.59	65.83	48.86		4
	667803	C920025E04Rik	0.27	1.13	1.33*	0.85	62.18	66.25	45.49	48.57	68.46	133.12	105.86	86.31		1
	12301	Cacybp	1.04*	1.81*	1.30*	0.93	88.11	78.18	77.97	89.49	166.31	253.27	177.58	167.31		2
	54598	Calcrl	2.24*	0.85	-0.69	-0.18	49.69	34.72	36.5	40.19	218.02	57.67	20.4	34.47		5
	12317	Calr	0.23	0.55	1.19*	1.07	882.46	756.19	876.27	1034.44	953.18	1018.28	1849.85	2109.14		1
	108058	Camk2d	1.41*	-0.09	-0.19	-0.18	48.72	57.54	54.69	46.22	119.52	49.68	44.65	40.95		5
	12328	Caml	1.13*	0.57	0.29	-0.02	38.32	34.73	36.59	40.24	76.16	46.64	40.92	39.21		5
	71934	Car13	2.19*	2.14*	1.81*	1.49*	58.18	56.81	50.71	52.01	243.89	230.02	164.7	140.88		2
	12349	Car2	6.80*	8.56*	7.99*	6.99*	0.39	0.44	0.47	0.99	84.36	194.57	122.49	136.36		2
	27267	Cars	1.63*	1.05*	0.95	0.36	18.9	17.83	17.67	18.44	52.52	34.05	30.96	23.47		4
	12362	Casp1	1.61*	2.42*	2.02*	1.17	127.57	102.65	85.99	118.11	357.89	507.29	322.85	264.69		2
	12363	Casp4	2.49*	2.39*	1.52	1.4	57.28	50.88	46.69	36.22	295.95	246.83	124.31	91.47		3
	12369	Casp7	2.69*	2.62*	1.96*	1.43*	17.51	15.44	14.33	13.59	100.61	85.92	50.17	36.29		3
	12359	Cat	0.54	1.37	1.52*	0.31	123.81	126.06	140.44	196.04	164.07	297.69	373.93	240.57		1
	12389	Cav1	4.38*	4.68*	3.80*	2.96*	3.69	2.88	5.44	8.5	67.28	66.33	69.45	63.04		2
	12400	Cbfb	1.14*	0.74	0.04	0.12	23.73	21.8	26.1	26.68	47.24	33.51	24.46	29.47	1	4
	67179	Ccdc25	1.74*	1.21*	0.73	0.93	18.67	18.18	19.3	19.45	56.66	38.27	28.49	35.58		4
	72123	Ccdc71l	1.09	1.04*	0.58	0.16	12.77	11.91	13.33	10.68	23.55	21.93	18.29	11.56		3
	108673	Ccdc86	1.90*	1.96*	1.82*	1.02	21.47	19.94	20.12	22.35	72.82	69.89	63.34	43.44		2
	108686	Ccdc88a	1.83*	1.70*	1.95*	1.74*	18.38	18.06	11.25	14.78	59.61	54.48	40.63	50.39		2
	70829	Ccdc93	1.16*	1.10*	0.09	0.32	32.91	37.24	37.96	29.18	67.84	73.05	37.11	35.9		4
	20293	Ccl12	3.58*	1.97	1.78	1.22	10.34	9.54	8.9	15.15	110.37	34.18	27.68	34.91		4
	20295	Ccl17	13.11*	12.80*	11.78*	6.32*	0	0	0	0.27	188.56	128.53	68.42	35.92		2
	20296	Ccl2	5.70*	4.60*	5.80*	5.70*	14.51	15.74	10.59	11.66	677.1	349.62	537.58	561.62		2
	20299	Ccl22	11.67*	12.29*	11.17*	7.52*	0.2	0.06	0.16	0.53	420.42	584.81	296.96	147.96		2
	56221	Ccl24	4.62*	4.07*	2.69*	3.92	2.87	1.8	3.58	0.38	63.42	30.07	20.72	9.06		3
	20302	Ccl3	7.75*	6.31*	3.93*	3.13*	146.46	173.81	182.08	221.45	29036.2	12562.2	2554.92	1855.38		4
	20303	Ccl4	8.56*	6.34*	4.34*	3.14*	54.91	73.5	70.88	89.49	18899.8	5355.07	1287.04	740.83		4
	20306	Ccl7	7.96*	7.06*	7.14*	6.62*	6.94	7.43	4.6	5.02	1529.82	900.78	589.41	455.61		2
	20307	Ccl8	2.72*	2.18	2.19	1.32	21.53	22.21	20.86	30.45	128.38	91.31	85.4	72.87		2
	20308	Ccl9	2.80*	1.99*	0.63	1.52	843.73	811.3	924.23	1030.42	5369.27	2939.55	1313.3	3028.05		4
	12444	Ccnd2	4.87*	2.51	-0.33	-0.29	0.67	1.77	2.66	2.29	25.58	10.83	1.78	1.83		5
	12449	Ccnf	2.04	3.59*	0.47	-0.79	2.19	2.95	3.1	4.75	8.31	32.13	4.93	2.74		4
	12452	Ccng2	1.89*	0.47	-1.11	-0.46	14.48	17.81	14.65	16.16	49.89	22.99	6.68	11.05		5
	56706	Ccnl1	1.57*	0.67	0.07	-0.29	78.42	87.47	84.63	75.79	214.26	127.26	83.18	60.65		5
	12768	Ccr1	3.78*	4.52*	3.85*	5.26*	2.85	2.73	6.52	6.26	35.67	58.59	85.49	254.58		1
	54199	Ccrl2	6.20*	4.46*	3.06*	2.68*	41.96	56.97	55.56	51.51	2868.96	1156.83	432.97	316.78		4
	12457	Ccrn4l	3.38*	0.88	-0.12	0.04	4.09	5.1	5.32	3.85	42.44	9.15	5.41	4.43		5
	12461	Cct2	1.14*	1.24*	1.13*	1.12	66.87	71.16	67.03	73.85	134.69	154.18	135.71	160.13		2
	12462	Cct3	1.29*	2.01*	1.98*	1.61*	71.01	64.02	69.9	77.64	159.22	237.41	255.51	232.24		2
	12466	Cct6a	0.98	1.12*	1.11*	0.86	114.67	108.64	106.62	115.2	207.15	217.57	212.18	205.3		2
	12468	Cct7	0.28	0.91	1.31*	0.88	67.28	58.44	57.61	65.23	74.55	100.34	132.75	118.25		1
	12469	Cct8	1.33*	1.34*	1.07*	0.8	71.36	72.08	76.78	85.76	164.5	167.96	150.15	146.43		2
	12475	Cd14	2.49*	0.92	1.01	1.51	1205.41	1301.22	1291.87	1243.18	6266.98	2295.89	2438.31	3478.61		4
	53599	Cd164	1.85*	1.96*	1.89*	1.77*	109.51	104.35	98.33	85.98	361.42	370.52	334.2	284.84		2
	17079	Cd180	1.14*	1.15*	0.22	0.16	214.14	200.16	170.04	193.12	430.64	403.3	182.1	211.56		4
	17470	Cd200	6.63*	6.66*	6.50*	5.69*	1.34	2.57	2.29	4.28	117.39	216.51	201.11	220.84		2
	239849	Cd200r4	1.07*	0.99	0.32	0.31	20.63	22.44	14.68	24.25	38.33	40.69	16.11	28.32		4
	12484	Cd24a	4.24*	6.35*	5.38*	5.35*	3.4	2.58	3.47	2.84	62.34	195.75	136.53	124.1		2
	60533	Cd274	4.88*	4.19*	3.83*	3.56*	96.53	102.21	68.73	72.47	2636.92	1733.53	904.45	835.21		2
	246746	Cd300lf	0.49	-1.12	0.71	2.63*	9.75	13.6	5.83	4.42	12.64	5.79	8.79	28.15		1
	12491	Cd36	1.99*	1.74	0.36	0.18	254.59	290.05	402.38	876.29	918.86	874.42	472.79	1006.91		2
	21939	Cd40	6.64*	7.11*	5.59*	3.50*	5.11	3.01	2.94	2.33	446.48	360.09	119.39	26.33		3
	12505	Cd44	3.42*	2.12*	0.71	1.39	226.93	225.92	240.82	225.77	2221.12	895.14	359.13	591.67		4
	23833	Cd52	0.49	0.58	1.36	1.73*	1690.76	1065.04	690.73	570.06	2184.6	1473.99	1643.28	1903.29		3
	12508	Cd53	1.34*	1.42*	0.63	0.72	516.69	466.06	507.99	603.86	1199.07	1143.3	721.84	980.44		2
	12512	Cd63	1.12*	1.16*	0.66	0.58	701.31	740.42	835.74	1028.36	1396.43	1517.66	1220.15	1525.26		2
	12515	Cd69	3.44*	2.65	2.21	1.44	9.76	5.77	3.58	2.82	95.98	33.52	13.81	5.58		3
	12522	Cd83	3.75*	1.65	0.21	-0.52	71.81	117.81	94.02	82.16	883.94	331.77	98.46	54.5		5
	12524	Cd86	3.87*	2.73*	1.32*	0.57	15.11	16.39	15.53	15.84	209.13	99.77	36.88	23.13		4
	12527	Cd9	2.14*	1.81*	1.06	1.1	159.09	171.37	230.59	353.75	640.09	549.18	438.92	748.01		2
	104252	Cdc42ep2	2.23*	1.8	1.27	0.98	63.03	57.73	70.79	65.04	273.43	188.66	160.26	127.71		2
	237459	Cdk17	1.57*	0.91	0.01	-0.38	20.55	22.42	22.02	23.82	56.87	39.34	21.39	18.8		5
	12575	Cdkn1a	3.62*	2.16*	2.04*	1.89*	179.7	122.66	101.91	103.57	2030.58	506.51	386.34	380.59		3
	12579	Cdkn2b	3.28	3.5	3.00*	0.6	1.79	1.6	2.65	4.55	18.7	19.61	22.47	7.71		2
	321022	Cdv3	2.40*	1.70*	1.21*	0.83	45.23	54.15	53.5	53.27	218.51	160.67	113.97	92.74		4
	12608	Cebpb	2.54*	1.2	1.33*	0.99	363.45	444.91	488.53	463.81	1941.41	939.36	1137.54	890.55	1	2
	13046	Celf1	1.02*	1.25*	0.37	0.13	27.59	29.31	33.71	34.17	53.18	64.87	41.09	37.56		4
	241447	Cers6	1.96*	1.01	0.05	-0.4	100.92	124.12	113.59	107.06	358.45	230.99	109.23	79.6		5
	106143	Cggbp1	1.77*	1.28*	0.72	0.58	69.24	75.98	72.44	70.83	215.15	169.38	110.27	103.84		4
	12642	Ch25h	5.85*	6.6	3.04	3.18	0.36	0.23	1.69	1.55	23.69	14.66	11.18	11.24		2
	69065	Chac1	3.40*	3.14	3.23	1.9	3.01	1	0.54	1.41	25.22	6.75	3.99	4.39		3
	244059	Chd2	1.16*	0.25	-0.52	-0.06	35.41	41.7	36.39	34.76	73.93	45.55	23.95	32.87		5
	107932	Chd4	0.74	1.01*	-0.05	-0.06	107.22	99.02	103.52	123.19	164.07	182.56	91.94	116.86		4
	74277	Chic2	1.98*	1.46*	0.95	0.55	42.95	54.2	48.86	52.21	156.86	136.81	88.45	75.16		4
	68953	Chmp2a	0.95	1.05*	0.91	0.71	95.12	93.96	92.98	95.2	167.21	178.47	161.56	154.3		2
	68942	Chmp2b	1.15*	0.85	0.05	-0.04	64.79	67.36	70.24	66.77	132.13	111.26	67.65	63.29		5
	75608	Chmp4b	1.24*	1.48*	1.09*	0.88	177.82	160.08	139.4	126.33	385.87	408.91	274.53	228.41		3
	66917	Chordc1	0.39	1.17*	0.8	0.61	63.73	58.37	55.76	60.75	76.74	119.71	89.18	89.86		2
	66511	Chtop	0.7	1.17*	0.46	0.39	18.41	18.23	19.83	15.69	27.84	38.62	25.81	21.42		3
	109006	Ciapin1	1.85*	2.23*	1.64*	0.43	8.33	7.55	6.55	14.2	27.45	33.02	20.22	18		2
	67236	Cinp	-0.3	1.22*	1.26*	1.36	17.26	10.21	12.87	18.44	12.3	21.41	29.79	47.27		1
	52637	Cisd1	-0.3	0.01	1.03*	1.31*	31.7	31.29	30.2	28.85	22.92	28.44	58.33	71.6		1
	67006	Cisd2	0.81	1.12*	1.06*	0.71	61.84	61.18	65.04	71.76	98.88	121.62	125.32	114.82		2
	12700	Cish	7.03*	6.56*	5.67*	5.26*	1.4	1.09	1.83	1.28	182.74	120.43	86.02	55.25		2
	12728	Clcn5	1.83*	1.04*	0.58	0.55	27.73	29.57	27.4	28.06	91.93	56.28	39.3	41.16		4
	26373	Clcn7	1.52*	1.92*	1.61*	0.9	77.09	73.68	59.64	65.6	203.36	255.77	168.68	118.02		2
	224250	Cldn25	1.44*	1.20*	0.95	0.67	15.44	17.17	15.6	24.23	38.91	36.27	28.62	37.39		2
	56619	Clec4e	4.17*	3.66*	2.49	1.85	199.13	287.79	505.46	591.83	3408.86	3481.87	2759.21	2144.65		2
	56644	Clec7a	3.88*	3.13*	2.41*	4.38*	47.02	36.39	43.4	59.9	639.96	289.02	212.41	1282.48		2
	29876	Clic4	4.12*	2.89*	1.80*	0.79	90.73	107.06	104.33	120.52	1450.62	725.03	335.91	204.83		4
	216705	Clint1	1.20*	0.92	0.19	0.26	66.19	68.32	71.64	85.27	138.88	118.83	74.95	102.19		4
	71566	Clmp	0.45	2.71*	2.83*	3.45*	13.23	14.3	17.1	12.91	17.5	86.28	115.8	137.18		1
	211286	Cln5	2.85*	1.91*	1.45*	1.33*	60.57	68.5	76.49	73.87	397.49	234.42	193.04	181.08		2
	66588	Cmpk1	1.11*	0.59	0.2	0.29	105.09	117.06	129.45	125.88	208.54	161.74	137.25	152.3		4
	66054	Cndp2	1.26*	1.17*	0.92	0.91	167.59	145.78	151.51	147.83	368.69	300.37	264.31	275.61		2
	98417	Cnih4	0.78	1.34*	0.93	1.12	60.17	54.7	55.36	54.93	93.83	127.07	97.09	118.28		2
	53621	Cnot4	1.15*	1.20*	0.11	0.46	32.74	32.82	32.43	29.4	67.65	69.03	31.11	38.74	1	4
	18983	Cnot7	1.07*	0.77	0.28	0.28	30.99	25.27	30.47	34.04	60.11	39.99	34.93	40.26		4
	373864	Col27a1	7.00*	8.99	7.84	0.83	0.31	0	0	1.56	23.21	8.89	4.16	1.34		4
	69156	Comtd1	0.54	0.93	1.30*	0.84	38.66	32.89	43.18	47.95	51.63	57.51	98.89	83.4		1
	12848	Cops2	0.73	1.19*	0.58	0.94	38.31	33.98	32.37	35.04	58.79	70.29	43.99	66.46		2
	26754	Cops5	0.53	1.11*	0.87	0.52	85.75	71.93	71.4	93.7	113.16	142.56	120.46	131.98		2
	67876	Coq10b	2.40*	2.78*	1.80*	1.21	21.07	15.99	18.85	25.59	100.13	99.92	60.34	56.44		2
	12850	Coq7	0.79	1.39*	1.48*	1.44*	20.54	18.96	22	22.82	31.43	45.04	55.55	61.4		1
	17708	COX1	1.21*	0.94	1	0.85	76.61	75.51	82.56	101.53	160.8	132.57	150.77	182.37		2
	12856	Cox17	1.47*	1.56*	1.72*	1.48*	179.92	202.49	173.83	227.98	457.94	545.64	530.21	628.99		2
	231430	Cox18	0.23	0.51	1.59*	1.01	27.49	25.26	18.41	20.5	28.9	32.29	50.6	40.21		1
	17709	COX2	2.26*	0.76	1.54	1.41	71.67	101.61	79.49	86.04	310.87	157.53	213.81	230		2
	17710	COX3	1.19*	0.94	1.06	0.24	33.93	35.73	41.02	55.97	69.16	63.29	78.9	64.07		2
	12859	Cox5b	0.56	0.54	1.01*	0.89	102.54	98.09	91.04	97.15	137.97	130.31	170.35	174.75		1
	12874	Cpd	1.67*	1.63*	1.67*	1.37	60.52	52.48	51.35	54.33	176.46	148.53	149.86	134.89		2
	231207	Cpeb2	2.63*	0.45	-0.28	-0.47	23.35	35.41	31	31.13	135.26	44.47	23.78	22.62		5
	67579	Cpeb4	2.70*	3.22*	0.49	0.28	71.8	77.41	74.02	84.72	432.15	652.4	96.24	100.38		4
	231991	Creb5	1.69*	1.33*	0.6	1.35	85.45	78.64	75.63	51.13	252.43	181.21	105.16	126.13	1	3
	76737	Creld2	0.71	0.89	1.69*	1.47	16.14	21.53	20.91	22.96	24.17	36.32	64.76	62.21		1
	12916	Crem	1.84*	-0.14	0.13	0.63	23.9	35.8	30.61	31.76	80.08	30.43	32.39	49.1	1	4
	74343	Crtc2	1.29*	1.08*	0.22	-0.14	34.22	34.85	28.38	26.78	77.61	67.78	29.55	23.23		5
	12952	Cry1	2.24*	1.03	0.81	0.85	8.48	8.05	7.49	6.13	37.13	15.33	13.3	10.91		4
	12977	Csf1	3.10*	3.61*	2.73	4.17	6.92	3.03	3.51	1.38	50.92	31.62	18.28	17.82		3
	12982	Csf2ra	0.98	1.01	1.26*	0.83	127.18	113.23	95.58	97.1	230.01	208.6	212.49	170.74		3
	12983	Csf2rb	1.30*	1.42	0.77	1.3	50.15	54.33	57.12	50.9	112.91	134.44	90.36	121.27		2
	12984	Csf2rb2	1.98*	1.62*	1.17	1.60*	6.49	9.9	10.52	9.02	23.88	27.62	20.14	24.51		2
	12985	Csf3	12.91*	12.98*	12.41*	10.48*	0	0	0	0.04	164.25	143.73	103.81	130.4		2
	12986	Csf3r	1.27*	0.64	0.17	0.3	67.45	70.91	64.69	47.7	149.85	100.83	66.59	57.32		5
	13001	Csnk2b	0.84	1.01*	0.86	0.91	108.18	102.3	103.21	99.95	178.28	189.78	173.92	184.68		2
	13007	Csrp1	1.80*	1.17*	0.14	0.27	34.4	28.04	35.16	32.7	110.38	57.36	35.75	39.44		4
	13011	Cst7	3.33*	5.05*	5.66*	5.10*	17.27	9.07	5.01	5.33	158.75	272.47	230.11	172.57		2
	13014	Cstb	1.75*	2.28*	2.09*	1.55*	806.31	829.58	883.67	1191.53	2515.38	3690.81	3465.19	3412.07		2
	12385	Ctnna1	1.11*	0.64	-0.11	-0.32	44.1	47.99	50.54	61.78	87.19	68.39	42.77	48.89		5
	12387	Ctnnb1	1.55*	1.34*	0.92	0.64	153.66	161.25	182.99	191.46	414.05	374.37	321.03	290.2		2
	13038	Ctsk	2.76*	2.57*	3.59*	4.35*	3.98	5.42	5.02	8.22	22.76	28.2	47.24	159.26		1
	13039	Ctsl	2.33*	2.02*	1.59*	2.28*	1558.12	2026.12	2550	3449.14	7154.17	7477.55	7026.31	16627.5		2
	64138	Ctsz	0.91	1.16*	1.43*	1.05	898.25	881.16	1011.65	1037.46	1551.01	1815.41	2520.75	2065.94		1
	66070	Cwc15	1.17*	1.05	0.65	0.63	52.48	64.38	59.61	65.83	107.1	122.02	85.75	102.19		2
	67480	Cwc25	0.66	1.09*	0.28	0.3	13.85	11.65	12.59	15.01	20.02	23.42	13.39	17.3		4
	14825	Cxcl1	10.59*	9.63*	7.56*	5.32*	11.12	18.68	33.3	92.83	15539.8	13768.4	5873.11	3602.28		2
	15945	Cxcl10	5.23*	4.89*	4.67*	4.01*	24.58	11.14	9.69	6.8	836.24	301.24	230.65	101.94		3
	56066	Cxcl11	3.08	3.13	5.96*	2.26	2.12	1.04	0.46	0	13.38	5.52	22.37	14.01		3
	66102	Cxcl16	1.17*	1.12	1.16*	1.04	346.31	301.14	283.84	234.99	717.54	603.54	588.65	473.69		3
	20310	Cxcl2	10.43*	8.18*	5.82*	4.25*	24.47	66.02	148.78	219.35	31337.7	17903.7	7934.75	4089.31		2
	330122	Cxcl3	11.07*	9.89*	9.66*	8.53*	2.46	7.28	10.59	18.4	4402.8	6422.33	7929.68	6475.07		2
	20311	Cxcl5	8.01*	8.22*	8.10*	5.94*	0.05	0.7	1.38	4.49	29.66	146.83	379.53	267.04		2
	109754	Cyb5r3	1	1.30*	1.44*	1.18	108.18	106.47	118.8	123.54	197.8	241.42	297.56	272.63		1
	13063	Cycs	2.1	1.54	1.71	1.60*	4.7	7.27	6.67	7.93	17.11	18.97	19.28	22.54		2
	13078	Cyp1b1	7.55	9.57*	12.44*	10.31*	0.02	0.06	0	0.04	13.72	98.9	108.26	132.43		2
	66060	Cystm1	4.64*	3.29*	3.05*	2.26	0.9	2.15	2.48	3.76	29.69	21.47	21.27	20.12		2
	17711	CYTB	2.16*	0.56	1.46	2.09	384.48	605.4	417.28	409.2	1571.11	821.04	1076.51	1800.77		2
	215821	D10Bwg1379e	2.61	3.77*	2.13	3.08*	2.98	3.04	4.15	2.59	16.83	38.15	17.42	23.56		2
	224647	D17Wsu92e	1.60*	0.91	0.96	0.41	26.9	29.88	26.35	24.38	73.51	51.1	46.25	31.64		3
	244418	D8Ertd82e	3.72*	1.36	0.93	-1.28	2.09	1.89	1.72	2.9	27.23	4.62	3.05	1.01		5
	208846	Daam1	1.41*	1.35*	0.23	0.07	21.22	16.69	20.95	21.4	51.59	39.47	21.39	21.24		4
	69635	Dapk1	1.26*	1.31*	0.32	0.17	19.09	25.94	27.17	33.85	41.93	59.35	30.72	37.48		4
	13163	Daxx	2.86*	2.08*	1.63*	1.31	37.74	22.3	16.97	14.82	248.49	85.55	48.2	33.97		3
	13167	Dbi	1.11	1.47*	0.94	1.55	92.82	84.5	82.43	93.65	184.14	216.06	146.07	274.87		2
	223499	Dcaf13	1.61*	1.58*	0.98	0.99	35.12	38.26	34.1	38.05	97.79	104.74	61.47	73.44		2
	73379	Dcbld2	5.10*	5.02*	3.46*	1.87*	6.17	6.94	7.97	17.01	186.72	214.81	80.46	59.16		2
	70640	Dcp2	2.11*	0.92	0.5	0.3	21.13	25.92	25	19.93	83.17	45.58	33.46	24.52		4
	75766	Dcstamp	4.86*	4.43*	3.51	2.3	0.92	1.67	1.62	4.08	31.43	34.74	18.65	21.97		2
	76863	Dcun1d5	1.25*	0.77	0.47	0.58	111.84	108.08	121.83	109.86	244.69	169.19	156.17	160.5		4
	13198	Ddit3	0.66	0.6	1.24*	1.22*	80.99	69.73	57.08	56.66	117.11	97.09	124.67	128.88	1	1
	13202	Ddt	0.03	0.51	1.34*	1.14	48.84	35.91	41.3	41.95	46	47.07	97.02	90.32		1
	66942	Ddx18	0.73	1.18*	0.34	0.18	17.49	15.46	22.04	26.78	27.35	32.78	25.09	29.51		2
	56200	Ddx21	1.41*	1.59*	0.23	0.13	153.01	139.97	138.62	153.29	373.95	387.87	149.58	164.94		4
	27225	Ddx24	1.06*	0.96	0.6	0.95	59.77	60.22	57.6	51.39	113.79	107.54	80.08	97.91		2
	68278	Ddx39	0.51	1.01	1.11*	0.44	28.51	28.99	25.01	29.47	36.56	53.67	51.49	39.5		2
	234311	Ddx60	1.34*	1.45*	0.93	1.3	116.83	89.5	71.66	44.63	270.63	225	126.65	106.3		3
	13244	Degs1	1.40*	0.96	0.42	-0.04	194.45	203.27	218.34	242.23	468.63	361.05	268.14	229.36		4
	102442	Dennd4a	1.56*	1.5	0.19	0.32	15.64	14.29	12.04	13.42	42.21	37.51	11.99	15.25		5
	68184	Denr	2.89*	2.91*	1.78*	1.33*	46.14	51.88	47.4	52.55	315.62	356.58	150.98	129.37		2
	330817	Dhps	1.62*	1.49*	1.25*	0.79	19.89	18.65	22.29	25.47	56.11	49.36	51.12	43.76		2
	241452	Dhrs9	2.60*	1.23	0.72	1.53	4.22	5.46	7.8	7.98	25.08	11.71	12.11	24.25		2
	13204	Dhx15	1.50*	1.27*	0.3	0.17	46.12	50.29	51.59	52.71	120.69	111.27	57.6	57.84		4
	80861	Dhx58	0.78	0.97	1.53*	1.83*	98.29	64.41	37.9	26.41	155.2	116.93	100.46	88.67		3
	66593	Diablo	0.74	1.42*	0.97	0.57	13.41	14.36	14.71	16.21	20.05	35.64	27.21	24.7		2
	54004	Diap2	1.53*	1.49*	0.14	0.13	39.09	45.09	54.45	51.92	102.33	116.45	55.09	55.49		4
	13382	Dld	1.08*	1.02*	0.26	0.49	65.07	57.53	65.87	70.84	125.75	106.86	72.2	98.78		4
	56445	Dnaja2	1.77*	1.14*	0.53	0.3	100.57	92.67	95.95	96.48	315.05	186.7	128.32	116.94		4
	81489	Dnajb1	1	1.01*	0.71	0.37	25.05	25.22	25.33	25.14	46.65	46.85	39.06	31.54		2
	56812	Dnajb2	1.01	1.81*	0.95	0.38	12.39	11.77	13.46	13.48	23.67	39.28	23.73	16.77		2
	67035	Dnajb4	1.06	2.06*	0.55	0.07	22.26	14.57	17.14	25.42	43.07	57.28	24.17	26.64		4
	23950	Dnajb6	1.26*	1.17*	0.57	0.53	36.84	43.84	42.59	50.89	80.97	90.69	58.17	72.82		2
	27362	Dnajb9	0.69	1.58*	0.73	0.7	33.97	32.81	33.72	32.21	50.93	90.05	52.52	50.87		2
	13418	Dnajc1	1.29*	2.26*	2.49*	2.55*	26.48	25.16	21.3	22.59	60.21	110.23	110.73	126.47	1	1
	22791	Dnajc2	0.6	1.17*	0.67	0.6	30.02	27.53	28.29	29.22	40.59	56.76	40.28	42.87	1	2
	78244	Dnajc21	1.69*	1.09	1.06	0.54	7.79	8.18	8.33	7.45	22.14	16.13	16.24	10.7	1	4
	210293	Dock10	2.23*	1.42*	0.03	0.37	27.03	26.68	27.79	21.67	117.76	65.51	25.24	27.18		5
	208266	Dot1l	2.76*	1.94*	1.66*	0.51	27.28	25.9	21.59	22.74	170.56	90.07	62.81	32.68		4
	13518	Dst	1.44*	1.32*	0.77	1.2	26.71	24.55	32.06	26.17	65.45	55.97	49.54	56.91		2
	13528	Dtnb	3.80*	3.58*	3.73*	3.99	1.87	3.78	1.95	1.12	23.96	38.89	24.01	19.53		2
	94245	Dtnbp1	1.15*	0.97	0.1	0.13	39.93	55.34	62.72	62.75	81.46	99.53	62.6	68.58		4
	74198	Dtx2	1.73*	1.29	0.92	0.89	22.54	20.6	21.5	19.77	69.23	46.11	36.87	34.41		4
	209200	Dtx3l	1.08*	0.69	0.66	0.6	137.9	104.01	76.82	54.42	267.4	155.01	111.9	79.68		5
	207521	Dtx4	1.79*	1.70*	1.04	0.79	24.2	30.67	34.01	32.26	79.11	91.8	65.74	55.11		2
	19252	Dusp1	4.14*	2.84*	1.61*	0.97	21.22	22.04	29.97	33.81	345.9	145.56	84.25	64.58		4
	63953	Dusp10	3.24	3.82*	1.79	1.79	1.98	2.92	2.9	2.21	18.6	37.61	9.91	7.78		2
	72102	Dusp11	1.10*	0.48	-0.08	0.21	83.12	97.94	96.06	75.39	162.97	125.35	83.61	85.78		5
	70686	Dusp16	2.97*	2.05*	1.4	1.39	5.97	6.9	6.57	5.8	41.13	25.73	14.49	13.42		4
	13537	Dusp2	6.19*	4.72*	2.65	1.39	2.21	2.81	2.84	2.54	172.28	73.45	17.52	6.94		4
	319520	Dusp4	5.90*	5.39*	4.31*	3.76*	7.6	10.65	14.1	16.11	415.04	407.58	254.75	215.59		2
	240672	Dusp5	3.55*	0.97	1.21	0.47	3.77	7.87	5.13	5.48	43.86	14.36	11.97	8.36		4
	235661	Dync1li1	1.39*	1.24*	0.58	0.35	40.56	37.77	39.53	44.86	97.18	82.55	54.34	56.19		4
	56455	Dynll1	0.08	1.64*	1.94*	1.44*	27.31	17.34	18.85	23.55	26.38	49.26	66.71	65.29		1
	13548	Dyrk1a	1.16*	1.31	0.12	-0.34	15.97	17.97	18.6	17.94	34.15	41.45	18.83	13.89		5
	69181	Dyrk2	1.24*	0.64	-0.18	-0.68	17.79	19.87	16.04	16.05	37.81	28.18	11.94	9.2		5
	13559	E2f5	1.53*	1.77*	1.24*	0.71	13.78	14.91	11.18	12.23	37.39	46.24	26.06	19.96	1	3
	74427	Eaf1	2.88*	2.35*	1.35*	1.07	25.5	27.86	31.02	30	174.17	129.91	72.22	61.94		4
	66266	Eapp	0.72	1.06*	0.56	0.44	37.91	39.26	39.46	42.4	56.13	74.96	53.14	56.71		2
	69072	Ebna1bp2	0.88	1.22*	1.05*	1.03	24.96	22.11	25.58	21.96	41.08	46.92	49.34	45.78		2
	107522	Ece2	1.17*	1.38*	1.18*	0.36	15.86	13.72	15.97	16.13	31.37	31.68	34.04	21.55		2
	13614	Edn1	14.46*	11.83*	12.60*	4.58*	0.02	0.21	0	1.69	1567.35	592.62	119.04	29.83		2
	13618	Ednrb	5.23*	3.59*	1.33	0.45	3.3	4.2	7.76	4.78	112.99	43.76	17.17	6.57		4
	216238	Eea1	1.54*	0.68	0.35	0.3	55.1	63.6	60.04	67.28	147.36	93.74	70.33	80.89		4
	66143	Eef1e1	2.08*	2.22*	1.95*	1.34*	10.8	12.42	14.2	15.52	42.9	52.48	52.31	40.25		2
	13653	Egr1	6.02*	4.65*	2.86*	2.81	4.66	10.6	8.94	9.24	288.38	238.14	60.21	63.49	1	2
	13654	Egr2	4.37*	3.04*	2.53*	2.17	8.22	11.12	14.5	22.63	166.3	85.12	78.47	105.22	1	2
	13660	Ehd1	2.67*	1.61*	1.39*	0.8	215.4	243.72	267.74	248.78	1263.11	693.47	652.74	418.89		4
	20918	Eif1	2.20*	1.56	0.51	0.66	5.3	5.84	7.17	6.24	20.9	16.83	9.8	10.44		4
	13664	Eif1a	2.14*	1.29*	0.93	0.83	67.38	74.02	63.37	87	271.8	166.54	111.87	152.67		4
	66235	Eif1ax	1.64*	2.10*	1.86*	1.60*	46.46	42.1	42.42	55.67	131.24	165.6	142.44	164.65		2
	19106	Eif2ak2	1.54*	1.16*	0.73	0.96	50.08	41.42	32.14	24.94	132.79	85.19	48.33	46.2		3
	13665	Eif2s1	1.26*	1.24*	0.95	0.99	42.72	44.38	41.69	45.08	94.17	96.12	75.87	89.31		2
	67204	Eif2s2	1.52*	1.25*	0.83	0.62	13.98	12.07	11.59	14.94	35.67	27.07	17.81	21.86		4
	13669	Eif3a	1.21*	0.84	0.28	0.2	109.22	117.76	111.72	121	233	193.7	125.11	137.73		4
	27979	Eif3b	0.64	1.02*	0.65	0.38	55.15	50.48	54.37	62.64	78.74	94.01	79.32	79.7		2
	56347	Eif3c	1.13*	1.27*	0.76	0.65	209.68	183.06	188.29	216.27	420.71	405.34	294.77	336.6		2
	100042807	Eif3j2	1.87	2.17*	1.51	1.2	5.19	5.02	4.38	4.61	15.57	20.55	10.73	9.92		2
	13681	Eif4a1	1.57*	1.16*	1.11*	1.36	14.86	12.58	9.74	17.11	40.66	26.22	20.97	45.12		2
	13690	Eif4g2	1.08*	0.98	0.14	-0.04	1038.92	987.91	973.4	919.37	2024.91	1782.9	992.7	884.1		5
	217869	Eif5	0.99	1.07*	0.28	0.01	39.48	48.58	54.08	49.9	71.7	93.98	61.46	49.34		4
	16418	Eif6	1.42*	1.57*	1.34*	0.85	46.81	43.54	49.04	56.47	114.34	118.66	115.15	98.98		2
	192657	Ell2	2.85*	2.90*	2.54*	1.86*	54.87	46.74	48.55	69.99	363.37	321.26	258.55	247.35		2
	54351	Elp5	1.33*	1.37*	1.01*	0.86	38.7	33.93	36.56	42.11	88.33	79.89	67.9	76.08		2
	68032	Emc4	0.58	1.25*	1.39*	1.33*	56.33	46.02	48.78	55.59	77.11	99.86	118.01	137.6		1
	73024	Emc7	0.44	0.67	1.15*	1.04	174.93	170.44	151.09	183.51	217.91	249.28	309.69	369.19		1
	13726	Emd	1.14*	0.67	0.43	0.07	103.41	102.53	93.93	88.03	208.35	148.63	116.44	90.81		5
	13730	Emp1	3.16*	1.35	0.09	-0.26	77.46	110.14	141.14	189.9	633.68	251.58	134.53	155.21		4
	71946	Endod1	1.61*	1.09	0.45	-0.13	17.34	17.18	16.89	14.14	48.23	33.3	21.06	13.47		5
	13806	Eno1	0.44	0.64	1.16*	1.23	53.65	50.26	47.66	61.65	66.97	72.28	98.94	140.37	1	1
	13807	Eno2	2.39*	1.66	0.7	0.48	21.99	19.89	24.64	34.89	106.9	58.06	37.24	46.47		4
	13822	Epb4.1l2	1.26*	1.00*	-0.03	0.6	17.52	17.15	17.71	16.63	38.22	32.13	15.09	25.44		4
	107508	Eprs	1.36*	1.23*	1.15*	1.03	25.91	22.86	22.93	26.03	60.37	49.08	45.97	52.58		2
	319955	Ercc6	2.24*	1.62*	0.64	0.76	9.66	11.08	11.57	16.05	41.78	31.12	16.6	26.92		4
	50527	Ero1l	2.86*	1.68*	1.09*	1.95*	22.29	30.99	32.47	32.76	147.62	91.49	63.34	120.22		2
	74155	Errfi1	2.90*	2.17	0.46	0.56	8.98	8.33	7.62	6.08	61.49	34.31	10.77	8.88		4
	13885	Esd	2.77*	3.47*	3.16*	2.39*	120.13	112.54	151.3	215.98	753.52	1144.53	1246.19	1114.87		2
	66580	Esf1	1.10*	1.27*	0.29	0.96	11.68	9.45	11.81	11.42	22.93	21.66	12.13	22.03		2
	225363	Etf1	1.94*	1.69*	0.92	0.76	28.84	29.05	34.87	32.99	103.04	86.93	61.68	55.8		2
	75320	Etnk1	1.21*	0.5	0.12	0.06	56.47	48.35	45.67	41.17	119.2	62.49	45.07	41.44		5
	23871	Ets1	3.55*	2.44	0.83	-0.76	1.71	2.21	2.39	3.28	21.36	12.44	4.97	2.06	1	4
	23872	Ets2	3.12*	0.88	-0.26	-1.13	39.81	71.88	111.43	173.82	323.85	123.16	87.73	79.25	1	5
	27049	Etv3	2.76*	1.46*	0.6	0.35	34.87	37.22	32.95	36.68	217.51	93.59	45.71	46.73	1	4
	14011	Etv6	1.26*	0.21	-0.11	0.23	54.35	53.65	42.12	36.81	120.05	57.37	35.41	41.4	1	5
	105504	Exoc5	1.31*	0.98	-0.08	0.45	26.88	26.33	32.74	25.65	62.04	48.38	27.71	35.55		4
	66583	Exosc1	0.55	1.29*	1.26*	1.13	17.14	15.07	15.71	15.18	22.27	33.32	33.9	32.63		1
	66362	Exosc3	0.92	1.22*	1.43*	1.20*	22.21	21.81	18.23	22.63	39.14	46.23	45.85	50.31		2
	14042	Ext1	1.92*	1.80*	0.01	0.17	12.56	12.38	14.42	14.45	45.03	40.25	13.42	15.88		4
	22350	Ezr	3.40*	2.45*	2.23*	1.58*	13.06	11.94	12.43	13.36	125.7	58.7	52.3	36.52		2
	14058	F10	6.59*	6.53*	5.57*	3.88*	8.34	8.23	8.47	10.78	720.44	700.07	366.22	151.32		2
	14066	F3	13.86*	8.94*	5.85	5.76*	0	0.2	0.16	0.23	317.92	54.75	15.39	22.37		2
	14068	F7	4.36	4.01	4	4.14*	0.86	0.95	1.21	0.86	13.46	12.72	14.98	22.38		2
	14077	Fabp3	5.56*	5.94*	4.47*	2.88*	4.7	4.54	3.39	5.38	177.32	242.4	69.11	34.61		2
	11770	Fabp4	3.10*	2.35*	0.04	-0.16	42.18	46.95	49	90.8	336.16	220.66	47.02	80.86		4
	12140	Fabp7	2.26	4.49	3.87	4.47*	0.4	0.65	1.02	1.58	7.65	14.16	17.37	42.59		1
	329739	Fam102b	1.39*	0.54	-0.43	-1.59	47.21	62.38	78.64	106.94	112.9	83.47	54.49	35.23		5
	28081	Fam104a	0.98	1.08*	1.12*	0.65	58.02	58.52	56.16	57.43	104.17	112.98	112.64	88		2
	227737	Fam129b	3.04*	2.37*	1.88*	0.94	51.1	76.41	86.55	137.16	389.1	360.85	294.71	258.58		2
	68152	Fam133b	1.42*	0.76	-0.14	-0.37	22.31	29.02	24.21	28.93	55.1	45.58	20.05	21.22		5
	80752	Fam20c	2.30*	0.8	1.07	0.85	147.08	240.28	247.9	271.4	662.6	379.76	477.65	469.55		2
	192976	Fam211a	1.82*	1.68*	1.17	0.86	7.36	7.3	6.95	4.64	21.55	20.9	12.98	6.88		3
	71901	Fam219a	1.70*	0.84	0.53	-0.35	16.84	23.34	21.21	21.51	52.11	38.08	28.86	16.92		5
	215900	Fam26f	1.63*	0.4	-0.73	-0.46	23.03	20.87	13.85	4.96	64.21	25.27	6.89	3.33		5
	74645	Fam46c	5.00*	4.08*	3.33*	2.97*	6.81	9.44	8.24	8.65	199.82	141.98	71.98	58.65		2
	108160	Fam50a	0.51	1.34*	0.53	0.26	52.27	47.18	59	68.25	68.65	110.19	79.16	80.73		2
	66306	Fam53c	1.21*	0.87	0.01	0.55	10.62	8.64	10.25	6.43	21.51	14.15	8.47	9.2		5
	68523	Fam96b	1.01*	0.71	0.68	0.31	16.09	19.36	23.04	21.94	28.78	29.79	34.57	27.47		2
	68215	Fam98b	1.08	1.35*	1.72*	0.99	32.86	26.7	17.01	26.03	62.39	62.06	50.82	49.45		3
	66587	Fastk	0.16	0.6	1.14*	0.62	22.05	16.69	16.74	20.56	22.58	23.33	35.48	30.68		1
	50789	Fbxl3	1.49*	0.94	-0.11	-0.15	26.06	25.97	29.21	27.27	68.17	45.85	25.25	24.48		5
	71865	Fbxo30	2.93*	2.83*	1.27	0.99	5.09	6.75	6.1	7.12	34.8	44.93	14.85	13.1		4
	103583	Fbxw11	1.27*	0.61	0.07	-0.1	30.86	33.55	35.67	35.39	69.27	47.61	34.95	33.19		5
	14130	Fcgr2b	1.92*	0.37	0.53	1.75*	222.56	200.36	199.89	106.32	777.48	238.09	267.37	358.33		3
	74015	Fcho1	1.03	2.92*	0.84	1.26	6.22	3.93	4.6	4.13	11.35	26.01	7.97	7.74		3
	207278	Fchsd2	2.98*	1.65*	0.55	0.86	88.2	99.5	117.99	84.71	638.31	282.72	158.33	151.72		4
	14155	Fem1b	2.47*	1.25	0.53	0.04	19.51	20.47	22.41	23.4	102.34	45.12	31.3	24.65		4
	240263	Fem1c	1.78*	1.43	-0.06	-0.03	21.4	23.49	19.26	19.17	69.38	58.19	18.03	19		5
	13998	Fgd6	1.26*	1.41*	0.84	0.26	37.24	28.86	24.46	27.28	82.18	70.15	40.54	31.2		3
	286940	Flnb	3.49*	3.37*	2.34*	1.61*	7.47	8.5	8.46	9.45	75.41	78.1	38.93	27.44		2
	399558	Flrt2	4.05*	2.40*	2.46*	2.27*	2.87	5.65	6.11	6.97	46.11	26.59	30.99	36.16		2
	71436	Flrt3	7.65*	5.32*	4.81*	5.09*	1.68	4.68	4.06	2.81	224.53	169.59	98.52	68.01		2
	14254	Flt1	6.49*	5.07	n/a	3.25	0.43	0	0	0.04	29.04	8.01	2.48	2.38		3
	71409	Fmnl2	3.57*	2.76*	2.42*	2.22*	4.26	6.78	5.59	7.75	47.26	42.58	26.14	31.12		2
	14265	Fmr1	1.58*	1.42*	0	0.02	11.14	13.14	13.84	13.24	32.69	32.95	13.36	13.25		4
	14268	Fn1	4.49*	2.54	1.27	2.82*	1.82	1.5	4.2	3.43	40.33	9.43	9.64	28.85		2
	214459	Fnbp1l	1.97*	1.55*	0.37	-0.81	25.36	19.82	16.67	20.55	92.28	53.33	19.46	12		5
	319448	Fndc3a	1.66*	0.89	0.52	0.65	80.4	78.61	64.2	54.34	234.92	132.73	84.64	83.34		4
	14284	Fosl2	2.31*	0.91	0.45	0.59	24.03	22.82	27.03	19.48	109.78	39.57	32.53	28.11	1	4
	74123	Foxp4	3.93*	2.65*	1.83	1.16	4.39	9.28	11.74	14.45	66.37	52.9	38.02	30.23	1	2
	51886	Fubp1	1.32*	1.94*	0.85	0.73	48.06	48.19	51.17	48.76	110.89	169.66	85.52	80.26	1	2
	18550	Furin	2.41*	1.32	-0.91	-0.25	112.99	133.3	135.33	91.19	547.5	299.82	66.58	73.92		5
	233908	Fus	1.66*	1.20*	0.53	0.33	142.25	144.58	151.32	168.27	412.55	303.88	202.19	206.89		4
	14360	Fyn	1.78*	0.01	-0.41	-0.17	29.02	37.15	30.17	32.32	92.59	34.44	20.81	29.12		5
	14369	Fzd7	1.13*	0.02	-0.87	-0.69	20.49	20.97	23.7	22.73	42.23	20.25	11.54	14.28		5
	654820	G530011O06Rik	2.93*	1.37	0.59	1.13	3.8	2.81	1.64	1.65	27.73	6.52	2.73	3.96		4
	57436	Gabarapl1	1.76*	2.02*	0.85	0.33	34.66	37.14	47.19	66.08	109.26	138.66	80.17	82.83		2
	14390	Gabpa	1.08*	0.91	0.01	-0.05	19.93	23.19	22.02	24.37	40.05	40.55	21.27	22.45	1	4
	14391	Gabpb1	2.59*	1.33	0.99	0.46	4.79	8.36	6.03	6.77	28.98	19.2	12.11	10.2	1	4
	13197	Gadd45a	3.06*	1.49	-1.13	-1.24	13.97	18.09	27.18	31.62	110.63	46.66	12.32	13.42		5
	17873	Gadd45b	4.36*	4.03*	2.98*	1.81	35.19	38.62	36.23	36.05	664.42	575.64	261.5	121.28		2
	23882	Gadd45g	3.70*	2.10*	0.98	0.15	5.68	7.32	7.06	7.74	69.06	28.51	13.69	9.52		4
	319625	Galm	1.95*	0.74	0.73	0.83	9.09	12.67	11.41	17	33.14	18.96	18.12	28.26		2
	207839	Galnt6	2.49*	1.96*	1.16*	1.2	8.02	10.03	10.26	13.22	41.73	35.09	22.3	29.43		2
	353172	Gars	1.00*	0.67	0.67	0.45	56.18	49.06	60.07	56.19	102.5	71.61	87.74	74.5		2
	237436	Gas2l3	2.17*	1.46*	0.39	0.61	40.45	52.31	49.15	48.45	169.98	131.41	59.83	74.56		4
	234366	Gatad2a	1.49*	1.07*	0.29	-0.19	39.12	42.67	47.63	47.42	101.72	82.32	54.09	40.94	1	4
	74185	Gbe1	3.57*	2.88*	1.90*	0.86	7.82	12.97	15.08	22.99	88.1	87.81	50.57	39.03		2
	626578	Gbp10	1.36	2.10*	2.16	2.79	10.32	9.58	5.94	3.52	23.29	37.28	23	18.36		3
	14469	Gbp2	3.19*	4.03*	3.78*	2.79	102.76	60.26	44.45	36.17	871.78	922.59	580.49	244.38		3
	55932	Gbp3	3.00*	4.02*	4.07*	3.99*	32.39	22.64	14.03	6.84	236.04	342.86	217.49	97.11		3
	17472	Gbp4	1.36	2.10*	2.16	2.79	10.32	9.58	5.94	3.52	23.29	37.28	23	18.36		3
	229898	Gbp5	5.63*	5.56*	4.75*	3.09	22.61	14.29	8.94	7.18	1019.82	627.36	220.2	56.18		3
	100702	Gbp6	1.36	2.10*	2.16	2.79	10.32	9.58	5.94	3.52	23.29	37.28	23	18.36		3
	229900	Gbp7	2.89*	3.13*	2.36*	2.65*	26.43	22.68	18.01	8.55	176.08	183.62	84.76	47.33		3
	14528	Gch1	3.32*	2.87*	2.56*	1.72	58.82	48.54	47.7	51.08	539.27	325.29	258.69	161.1		2
	14629	Gclc	3.07*	2.23*	1.49*	0.36	21.08	19.34	26.64	30.06	165.8	85.72	69.93	39.32		4
	14630	Gclm	3.80*	3.22*	3.00*	1.12	32.01	43.05	49.72	69	412.95	369.83	370.47	148.49		2
	56209	Gde1	2.21*	2.84*	2.91*	2.11*	61.32	60.31	55.21	71.43	260.28	395.74	382.85	295.22		2
	23886	Gdf15	8.64*	4.97	1.26	0.2	0.35	0.73	1.37	0.63	125.23	19.73	3.36	1.13		4
	14579	Gem	10.82*	8.48*	6.91*	5.19	0.09	1.02	1.25	2.73	333.83	310.52	119.84	83.3		2
	14583	Gfpt1	1.50*	2.10*	0.87	0.94	18.65	17.99	20.45	15.99	49.44	71.29	35.02	29.55		2
	74105	Gga2	0.57	1.16*	0.43	0.32	28.06	26.21	36.7	36.48	39.02	53.8	45.89	45.05		2
	66092	Ghitm	1.08*	1.35*	1.11*	0.73	146.62	143.53	142.36	162.22	285.24	336.35	283.09	261.59		2
	14609	Gja1	6.35*	3.29	3.01	3.8	0.79	1.21	1.29	1.38	58.67	10.22	9.25	17.04		2
	11605	Gla	1.78*	2.05*	1.45*	1.39*	81.39	76.1	91.73	117.16	259.71	290.39	232.25	301.31		2
	93683	Glce	1.35*	0.89	-0.01	-0.22	12.48	12.32	11.82	10.98	29.97	21.66	10.95	9.79		5
	93692	Glrx	1.57*	1.43*	2.47*	2.51*	287.34	192.69	175.68	201.64	786.67	477.29	900.25	1141.77		1
	14660	Gls	1.93*	0.97	-0.21	-0.39	30.02	33.89	42.22	39.66	106.9	61.03	35.04	30.12		5
	100502680	Gm10015	1.37	1.45	1.69	1.88*	5.54	6.96	4.65	5.08	14.12	18.04	13.58	20.6		2
	672195	Gm10053	2.1	1.54	1.71	1.60*	4.7	7.27	6.67	7.93	17.11	18.97	19.28	22.54		2
	100041953	Gm10094	1.85*	1.78*	1.46*	1.43*	9.3	12.33	12.1	10.7	30.8	38.24	30.6	27.54		2
	100040961	Gm10145	1.37	1.45	1.69	1.88*	5.54	6.96	4.65	5.08	14.12	18.04	13.58	20.6		2
	100042561	Gm10177	1.27*	0.83	1.41*	1.41*	17.84	29.31	20.2	22.17	38.46	48.42	51.07	60.48		1
	100043805	Gm10224	1.09*	1.12*	0.7	1.27*	28.1	27.98	29.61	22.74	54.14	54.65	45.03	53.83		2
	100042355	Gm10705	1.37	1.45	1.69	1.88*	5.54	6.96	4.65	5.08	14.12	18.04	13.58	20.6		2
	100043027	Gm11575	1.27*	0.83	1.41*	1.41*	17.84	29.31	20.2	22.17	38.46	48.42	51.07	60.48		1
	433688	Gm11836	1.21*	1.11	1.14*	1.33	14.73	17.83	18.37	20.07	30.23	35.48	37.79	52.08		1
	545592	Gm11847	0.63	1.09*	0.71	0.74	56.7	44.15	46.27	52.97	79.95	85.92	69.65	87.89		2
	631323	Gm12250	1.87*	1.37	1.16	1.48	52.15	39.09	24.76	12.86	173.83	93.78	50.07	32.67		3
	545600	Gm12372	1.02*	1.01*	0.57	0.84	38.13	41.06	43.57	48.68	70.44	75.93	59.89	85.98		2
	667250	Gm12657	1.30*	0.79	0.6	0.72	95.64	115.61	97.63	87.2	216.94	183.08	137.15	143.11		3
	100039252	Gm12693	1.65*	1.84*	1.77*	1.83*	64.81	66.13	61.02	58.5	184.64	216.51	191.98	206.8		2
	100502897	Gm12854	1.1	1	1.21	1.78*	44.72	40.99	39.96	34.58	86.77	74.8	84.79	121.18		2
	433748	Gm12952	1.04*	1.43*	1.00*	1.31	29.27	31.47	28.87	33.3	54.3	78.05	52.57	81.87		2
	241621	Gm13981	1.39	1.27	1.58*	1.13	8.72	8.9	9.93	10.05	19.76	18.89	28.99	22.46		2
	668899	Gm14044	1.39	1.27	1.58*	1.13	8.72	8.9	9.93	10.05	19.76	18.89	28.99	22.46		2
	100043882	Gm14277	1.36*	1.19*	1.18*	0.79	52.6	54.08	48.93	62.43	123.58	112.71	102.64	107.95		2
	100043002	Gm14535	1.04*	1.43*	1.00*	1.31	29.27	31.47	28.87	33.3	54.3	78.05	52.57	81.87		2
	671878	Gm14680	1.16*	0.5	0.16	-0.08	32.3	40.63	40.18	44.75	66.39	53.17	42.25	42.43		4
	100504014	Gm15056	5.89*	8.32*	11.57*	11.55*	2.35	1.09	0.26	0.04	122.84	301.97	386.32	300.04		2
	100043257	Gm15453	1.25*	1.25	0.53	0.63	104.44	82.83	91.03	92	227.04	181.82	121.4	141.8		4
	100043695	Gm15483	0.81	0.75	1.55*	1.17	43.6	45.1	42.23	39.38	69.47	69.44	115.8	87.1		1
	100034726	Gm15772	1.40*	1.28*	1.93*	1.23	8.51	11.61	8.76	13.87	20.12	24.95	32.1	32.05		1
	100505355	Gm15798	1.39	1.27	1.58*	1.13	8.72	8.9	9.93	10.05	19.76	18.89	28.99	22.46		2
	100040260	Gm1862	2.40*	1.70*	1.21	0.39	4	6.66	5.64	8.56	21.49	20.64	13.33	10.92		2
	100502756	Gm19353	1.39	1.27	1.58*	1.13	8.72	8.9	9.93	10.05	19.76	18.89	28.99	22.46		2
	100504160	Gm20094	1.27*	0.83	1.41*	1.41*	17.84	29.31	20.2	22.17	38.46	48.42	51.07	60.48		1
	100039078	Gm2036	1.42*	1.41*	1.18*	0.59	15.83	22.58	25.24	30.26	38.45	54.55	53.8	45.11		2
	100039484	Gm2260	1.73*	1.68*	0.47	-0.28	30	29.96	31.76	34.5	92.86	88.23	42.28	28.71		4
	100039503	Gm2274	1.73*	1.68*	0.47	-0.28	30	29.96	31.76	34.5	92.86	88.23	42.28	28.71		4
	100040682	Gm2904	2.72*	3.40*	3.11*	2.35*	120.06	112.45	150.69	214.34	727.5	1093.03	1196.55	1076.13		2
	100042424	Gm3837	0.51	0.97	1.15*	0.9	74.11	74.24	67.58	75.05	96.23	133.49	137.59	137.76		1
	100043039	Gm4184	1.27*	0.83	1.41*	1.41*	17.84	29.31	20.2	22.17	38.46	48.42	51.07	60.48		1
	100043594	Gm4540	1.19*	1.59*	1.12*	1.24	36.44	31.51	30.81	37.25	75.39	86.2	60.39	85.1		2
	100043670	Gm4581	1.09*	1.12*	0.7	1.27*	28.1	27.98	29.61	22.74	54.14	54.65	45.03	53.83		2
	100043702	Gm4596	1.24*	1.17*	0.62	0.32	311.16	280.1	291.28	309.11	674	579.1	414.57	378.68		4
	432466	Gm5424	3.25*	5.02*	5.79*	6.43*	8.03	4.38	3.64	3.22	68.33	130.72	179.42	246.06		1
	433182	Gm5506	0.52	0.62	1.11*	1.16	54.65	51.19	48.75	63.82	72.08	72.58	97.62	139.12		1
	433297	Gm5526	1.21*	1.11	1.14*	1.33	14.73	17.83	18.37	20.07	30.23	35.48	37.79	52.08		1
	434401	Gm5616	1.21*	1.11*	0.73	0.75	24.77	24.03	25.53	27.73	52.03	47.07	40.08	46.65		2
	434693	Gm5633	1.49*	1.67*	0.84	0.95	7.91	8.55	11.49	10.72	20.38	26.22	18.95	21.86		2
	545578	Gm5858	1.37	1.45	1.69	1.88*	5.54	6.96	4.65	5.08	14.12	18.04	13.58	20.6		2
	547347	Gm6034	1.39	1.87*	2.3	1.95	7.44	7.14	3.76	2.92	16.5	23.04	14.34	8.43		3
	619883	Gm6109	1.24*	1.32*	1.22*	1.35	11.23	12.55	12.09	11.28	23.23	29.09	27.88	30.31		2
	621542	Gm6238	0.93	0.89	1.34*	1.30*	19.12	21.83	18.41	18.56	32.29	36.77	44.34	44.92		1
	622335	Gm6314	1.90*	2.08*	0.78	0.47	71.25	73.04	65.46	80.63	243.93	283.02	104.86	110.14		4
	622976	Gm6377	4.42*	1.65*	0.11	0.05	16.27	21.31	18.89	18.19	322.56	61.76	18.85	17.83		5
	623365	Gm6421	1.30*	0.79	0.6	0.72	95.64	115.61	97.63	87.2	216.94	183.08	137.15	143.11		3
	627352	Gm6747	0.89	1.49*	1.18	1.22	40.49	31.52	28.14	35.78	68.34	80.58	57.75	81.36		2
	627371	Gm6749	1.30*	0.79	0.6	0.72	95.64	115.61	97.63	87.2	216.94	183.08	137.15	143.11		3
	629595	Gm6988	1.83*	1.89*	1.81*	1.76*	8.72	10.8	9.33	10.26	26.93	36.43	32.77	36.53		2
	633640	Gm7120	4.68*	5.20*	2.55	1.9	1.9	1.76	1.84	2.56	50.18	66.84	11.68	10.33		2
	636952	Gm7194	1.30*	0.79	0.6	0.72	95.64	115.61	97.63	87.2	216.94	183.08	137.15	143.11		3
	638008	Gm7227	1.30*	0.79	0.6	0.72	95.64	115.61	97.63	87.2	216.94	183.08	137.15	143.11		3
	664850	Gm7368	0.06	1.15*	1.12*	0.8	27.5	21.66	23.7	22.27	25.98	44.3	48.62	39.8		1
	664969	Gm7429	1.24*	1.32*	1.22*	1.35	11.23	12.55	12.09	11.28	23.23	29.09	27.88	30.31		2
	665189	Gm7536	1.39	1.27	1.58*	1.13	8.72	8.9	9.93	10.05	19.76	18.89	28.99	22.46		2
	667035	Gm8430	1.38*	1.26*	0.86	0.93	14.14	14.96	15.75	19.38	33.4	32.87	27	37.76		2
	668455	Gm9178	1.49*	1.67*	0.84	0.95	7.91	8.55	11.49	10.72	20.38	26.22	18.95	21.86		2
	671392	Gm9531	0.86	1.77*	1.49*	1.42*	17.39	13.96	18.96	19.12	28.51	44.33	47.84	49.42		1
	100043508	Gm9769	1.32*	1.10*	0.92	0.42	154.48	174.22	167.74	175.28	354.78	343.68	293.84	228.86		2
	100042265	Gm9790	1.38*	1.31*	1.41*	1.46*	34.25	32.47	30.5	36.23	81.17	73.69	75.8	96.29		2
	100039316	Gm9843	1.13*	0.91	1.16*	0.72	53.68	53.46	58.73	62.41	108.01	92.41	122.54	101.02		2
	100040220	Gm9892	1.50*	1.24*	0.82	0.61	13.98	12.07	11.59	14.94	35.33	26.86	17.71	21.68		4
	100503337	Gm9895	2.8	3.85*	3.64*	3.8	2.01	1.86	2.35	1.14	12.19	24.66	21.05	14.95		2
	331026	Gmppb	1.15*	1.31*	1.48*	1.16	12.94	11.59	11.06	10.67	25.47	25.74	28.91	24.57		2
	14674	Gna13	2.17*	1.45*	0.81	0.47	66.46	67.62	67.93	65.98	274.66	168.94	110.74	89.58		4
	14676	Gna15	2.30*	1.87*	1.12	0.73	13.4	10.05	10.7	11.3	60.88	33.15	21.34	19.51		4
	14679	Gnai3	1.88*	1.37*	0.65	0.82	49.77	51.12	48.01	58.7	167.97	121.28	70	102.8		4
	14696	Gnb4	3.09*	1.33*	0.48	0.61	13.83	15.42	13.24	12.43	109.7	35.02	17.07	20.19		4
	14701	Gng12	1.46*	1.39	0.65	0.4	114.06	128.81	145.47	170.77	290.07	314.66	213.92	222.16		2
	30877	Gnl3	2.22*	2.01*	0.89	0.65	23.05	26.74	28.55	37.72	99.38	99.02	48.68	57.96		4
	54342	Gnpnat1	1.24	1.41	1	1.90*	5.94	6.26	7.03	5.66	13.06	15.56	12.56	23.05		1
	66964	Golt1b	1.19*	1.13*	0.97	1.25*	23.69	32.69	32.77	33.11	49.06	65.57	59.86	79.37		1
	14727	Gp49a	5.57*	4.00*	2.11	3.5	1.15	1.25	1.06	0.51	45.13	20.04	4.42	8.48		4
	73274	Gpbp1	1.17*	1.29*	0.68	0.89	16.28	19.48	16.66	17.78	32.88	44.2	23.8	30.98		2
	14733	Gpc1	6.82*	5.04*	4.90*	3.55*	1.12	3.23	5.19	7.66	140.1	101.08	155.86	97.17		2
	14571	Gpd2	2.40*	1.09	0.25	0.95	16.98	26.77	28.45	19.69	79.88	52.68	30.81	34.98		4
	268566	Gphn	1.40*	1.40*	0.47	0.43	27.5	28.3	25.11	25.29	67.38	68.12	30.62	32.2		4
	83924	Gpr137b	2.83*	2.14*	1.34*	1.34	7.83	11.6	13.14	13.03	54.2	48.3	31.32	34.73		2
	238377	Gpr68	2.95*	4.04*	2.82*	3.26*	6.43	6.54	4.78	4.04	43.88	94.49	29.2	31.97		2
	80910	Gpr84	4.11*	3	1.99	1.13	19.93	25	39.99	47.17	319.2	190.22	153.07	103.59		2
	52857	Gramd1a	1.19*	-0.51	-0.7	-1.15	43.02	40.69	40.03	38.45	90.58	26.68	23.09	16.66		5
	107022	Gramd3	1.69*	1.47*	0.62	0.78	14.97	14.1	13.82	13.23	44.82	36.19	19.96	22.8		4
	71520	Grap	1.63*	2.55*	1.69*	1.51	16.78	15.08	13.41	13.31	46.03	80.18	39.3	34.3		2
	66168	Grina	0.44	0.58	1.13*	1.08	659.18	621.36	575.83	527.9	822.35	854.47	1172.92	1084.92		1
	17713	Grpel1	0.97	1.14*	1.13*	0.8	38.2	46.68	50.91	70.36	68.09	94.68	104.02	120.03		1
	17714	Grpel2	0.87	1.35*	0.83	0.51	19.45	20.3	19.32	23.37	33.25	47.99	32.44	32.14		2
	212167	Gsap	1.92*	1.84*	1.28	1.52	53.31	57.98	64.38	56.78	184.36	191.43	146.22	158.2		2
	14852	Gspt1	1.67*	1.52*	0.6	0.35	63.27	59.88	69.9	66.31	184.59	158.22	97.29	82.48		4
	14782	Gsr	1.54*	1.59*	1.21*	-0.13	50.34	60.67	71.14	95.75	134.34	168.44	152.56	85.19		2
	14859	Gsta3	-0.59	7.58	4.84*	2.78*	0.35	0.18	0.87	3.48	6.69	19.2	23.22	27.39		1
	14862	Gstm1	0.85	1.15	1.42*	1.07	96.59	80.96	104.79	127.26	161.09	163.68	259.92	261.1		1
	83602	Gtf2a1	1.54*	1.08	0.53	0.36	58.55	76.47	75.73	72.91	156.6	147.7	102.02	92.81		4
	229906	Gtf2b	1.81*	1.03*	0.39	0.33	68.75	75.11	64.94	86.21	221.36	140.69	78.93	107.05		4
	98053	Gtf2f1	1.55*	1.41*	1	0.73	59	53.02	55.41	58.28	158.76	129.35	101.76	94.45		2
	68705	Gtf2f2	1.02*	1.17*	0.89	0.68	27.06	23.88	27.14	27.58	50.07	49.62	47.88	44.09		2
	14884	Gtf2h1	1.41*	1.04	0.43	0.44	37.83	41.81	42	36.63	93.13	78.71	53.43	48.93		4
	67371	Gtf3c6	0.18	1.47*	1.24*	0.93	21.56	19.18	17.29	21.92	21.86	49.12	36.02	41.24		1
	69237	Gtpbp4	1.50*	1.29*	0.68	0.81	29.33	28.3	30.23	30.22	76.88	63.3	43.62	51.11		4
	14933	Gyk	2.93*	1.75*	0.87	0.5	21.73	23.46	23.29	37.14	152.2	72.75	39.18	50.42		4
	630499	H2-K2	1.56*	1.81	1	1.26	9.41	5.74	6.89	4.23	25.57	18.6	12.13	9.75		3
	14990	H2-M2	4.43*	6.52*	7.37*	8.66*	16.43	8.83	8.59	3.48	325.94	755.24	1325.6	1044.42		2
	15015	H2-Q4	1.13	1.49*	1.27*	1.04	122.69	126.12	110.51	70.53	247.68	326.6	246.85	140.61		3
	15018	H2-Q7	1.07	2.38*	3.30*	3.26*	43.12	27.79	26.5	16.84	84.36	134.24	243.16	153.27		1
	15019	H2-Q8	1.07	2.00*	2.90*	2.91	69.54	55.76	47.83	28.72	135.56	207.95	336.86	208.22		1
	110558	H2-Q9	1.07	2.38*	3.30*	3.26*	43.12	27.79	26.5	16.84	84.36	134.24	243.16	153.27		1
	15040	H2-T23	0.27	1.13	1.33*	0.85	62.18	66.25	45.49	48.57	68.46	133.12	105.86	86.31		1
	15078	H3f3a	1.30*	0.79	0.6	0.72	95.64	115.61	97.63	87.2	216.94	183.08	137.15	143.11		3
	15081	H3f3b	1.30*	0.79	0.6	0.72	95.64	115.61	97.63	87.2	216.94	183.08	137.15	143.11		3
	625328	H3f3c	1.30*	0.79	0.6	0.72	95.64	115.61	97.63	87.2	216.94	183.08	137.15	143.11		3
	15109	Hal	0.15	-0.91	0.18	1.92*	10.12	7.36	12.4	17.06	10.29	3.69	12.01	64.21		1
	107435	Hat1	1.38*	1.81*	1.32*	1.09	24.66	20.49	18.09	21.26	57.93	65.08	42.28	45.14		2
	171285	Havcr2	2.2	1.23	2.29	3.31*	1.56	3.8	2.2	2.69	8.04	7.97	10.85	30.71		1
	23897	Hax1	1.21*	1.81*	1.28*	0.97	80.35	71.86	78.71	98.5	171.03	232.18	176.89	188.32		2
	15200	Hbegf	8.11*	6.33*	5.67	4.23	0.3	0.62	0.24	0.63	138	55.4	19.65	17.12		2
	15159	Hccs	1.21*	1.11*	0.7	0.22	12.21	13.99	13.49	16	27.03	28.35	20.91	18.63		2
	15186	Hdc	8.09*	9.88	8.82	n/a	0.26	0	0	0	23.1	17.23	9.1	1.76		2
	229003	Helz2	2.32*	1.70*	1.55	1.23	58.4	43.62	31.6	30.38	266.91	130.89	85.98	67.81		3
	67138	Herc6	1.88*	2.41*	2.34*	1.86	57.03	33.89	23.27	22.25	192.67	166.97	107.16	75.81		3
	56295	Higd1a	1.38*	1.31*	1.41*	1.46*	34.25	32.47	30.5	36.23	81.17	73.69	75.8	96.29		2
	69573	Hilpda	7.26*	5.38*	5.32*	4.55*	6.36	9.21	10.23	15.32	904.26	352.6	376.17	348.97		2
	15259	Hipk3	1.18*	0.31	-0.2	-0.33	22.08	21.58	23.2	21.9	46.33	24.9	19.34	17.43		5
	110521	Hivep1	3.58*	2.11*	1.34	0.19	5.92	6.78	6.03	8.73	63.23	27.86	13.16	8.35	1	4
	15273	Hivep2	3.11*	2.69*	0.12	0.56	7.04	6.67	9.24	5.87	56.78	40.26	9.76	8.99	1	4
	15277	Hk2	3.77*	1.86*	1.13	1.56	30.59	32.3	34.12	31.08	383.52	107.76	68.2	87.41		4
	212032	Hk3	2.23*	2.66*	2.42*	1.76*	56.65	49.97	37.4	49.13	242.75	288.89	186.27	166.21		2
	15357	Hmgcr	2.17*	2.00*	1.62*	2.09*	25.18	17.45	18.34	16.99	101.89	63.97	51.06	69.35		2
	50887	Hmgn5	1.93*	2.32*	0.57	-0.2	8.61	6.83	6.58	10.96	29.49	31.03	9	8.74		4
	15368	Hmox1	4.18*	3.66*	3.58*	3.05*	308.53	361.18	491.2	647.25	5209.87	4203.16	5396.35	5144.6		2
	229279	Hnrnpa3	0.63	1.09*	0.71	0.74	56.7	44.15	46.27	52.97	79.95	85.92	69.65	87.89		2
	15384	Hnrnpab	1.67*	1.24*	0.75	0.52	154.27	178.06	172.45	199.3	452.23	385.16	268.77	281.58		4
	11991	Hnrnpd	0.7	1.05*	0.37	0.15	83.12	79.35	74.72	86.63	124.07	151.33	88.72	94.54		4
	59013	Hnrnph1	1.21*	1.32	-0.14	-0.01	65.77	64.8	70.78	88.64	140.12	148.69	59.65	86.58		4
	432467	Hnrnph3	1.57*	2.07*	1.76*	1.31*	26.19	23.74	20.25	25.37	70.14	90.13	61.53	60.96		2
	76936	Hnrnpm	1.10*	1.21*	-0.17	0.11	65.9	81.52	74.81	87.08	129.57	172.79	60.77	93.2		4
	50926	Hnrpdl	1.01*	0.84	0.38	0.42	62.77	60.67	59.5	60.48	116.45	99.69	71.28	78.68		4
	72692	Hnrpll	2.91*	0.9	0.47	0.46	35.25	49.26	40.88	40.44	245.52	84.2	53.95	55.54		4
	26556	Homer1	2.16*	1.67	0.53	0.72	4.98	4.65	4.97	3.36	22.23	13.91	7.1	5.92		4
	26558	Homer3	1.41*	1	0.2	-0.12	13.53	18.67	24.12	24.65	34.56	35.37	26.48	22.86		4
	56348	Hsd17b12	1.48*	1.48*	0.94	0.64	103.65	101.87	115.88	134.32	266.11	261.25	205.37	204.53		2
	15516	Hsp90ab1	1.07*	1.69*	1.46*	1.19	770.52	687.44	668.6	688.02	1485.83	2042.83	1705.06	1537.45		2
	193740	Hspa1a	3.87	6.35*	3.60*	1.89	1.39	3.45	2.24	2.39	18.42	284.74	24.22	8.64		2
	15511	Hspa1b	3.37	4.83*	3.83	2.7	1.41	1.95	0.89	1.73	12.85	56.37	10.42	6.17		2
	18415	Hspa4l	1.34*	2.69*	1.38	1.05	13.51	12.23	19.18	18.49	30.82	71.57	45.84	36.04		2
	14828	Hspa5	1.18	1.22*	1.10*	0.87	386.59	320.53	345.33	361.95	811.64	687.32	685.69	642.4		2
	15481	Hspa8	0.28	1.34*	0.68	0.32	80.15	65.63	55.34	58.4	89.26	152.11	81.73	70.33		3
	15526	Hspa9	1.70*	1.55*	1.38*	1.11	100.84	101.91	91.74	106.38	300.64	274.13	221.59	226.01		2
	15510	Hspd1	1.56*	1.95*	1.68*	1.39*	49.65	56.73	55.92	66.15	134.87	201.45	165.42	170.82		2
	15528	Hspe1	0.54	1.52*	1.48*	1.18	178.9	178.55	185.01	200.02	238.35	467.43	477.5	441.08		1
	15505	Hsph1	1.72*	3.63*	2.94*	2.11*	15.87	13.48	15.37	24.78	48.62	154.2	108.29	102.23		2
	15558	Htr2a	10.00*	7.87*	5.34	5.72	0.02	0.23	0.24	0.08	72.7	35.27	9.95	9.93		2
	74096	Hvcn1	2.21*	2.56*	1.88*	1.59*	46.06	45.37	49.24	59.17	195.09	244.82	167.21	176.23		2
	12282	Hyou1	0.08	0.81	1.41*	0.82	38.96	35.02	33.77	43.21	37.42	56.54	81.3	73.21		1
	667370	I830012O16Rik	-0.27	0.84	3.68*	4.19	24.29	11.34	3.19	1.38	18.21	18.65	38.81	24.45		3
	15894	Icam1	3.05*	1.56	0.56	0.14	149.33	137.41	136.3	119.02	1148.69	378.25	189.26	129.47		5
	15902	Id2	5.01*	3.24*	2.51*	1.97*	126.14	168.07	183.87	260.24	3740.72	1439.92	964.09	986.57	1	2
	15903	Id3	3.31*	1.58	0.82	0.79	7.37	13.62	14.17	11.5	72.09	37.76	23.46	19.34	1	5
	15936	Ier2	1.88*	-0.34	-0.69	-0.14	71.94	75.59	78.5	57.49	243.11	55.13	45.41	50.86		5
	15937	Ier3	4.19*	2.48*	1.52	0.79	295.83	408.63	563.72	675.68	5008.44	2107.6	1506.24	1147.14		4
	15939	Ier5	1.21*	1.43*	0.82	-0.29	40.24	41.4	32.48	39.98	86.35	102.12	54.49	32.65		4
	15951	Ifi204	1.68*	0.94	0.83	0.87	61.19	59.96	35.4	30.06	179.22	105.22	58.65	54.66		3
	226695	Ifi205	6.46*	5.90*	4.54*	5.07	4.67	2.12	1.69	0.27	351.03	128.72	36.28	17.12		3
	65972	Ifi30	0.52	0.92	1.03	1.69*	310.54	240.56	236.43	182.77	406.48	415.27	445.48	590.64		1
	70110	Ifi35	1.44*	1.46*	1.83*	1.25	81.47	69.62	48.73	47.42	202.16	176.01	160.49	108.24		3
	15953	Ifi47	2.23*	1.73*	1.12	0.65	212.22	154.47	107.38	102.77	916.42	477.98	217.61	158.22		3
	71586	Ifih1	2.41*	1.63*	1.04	1.18	66.35	53	39.26	25.18	320.85	150.88	73.77	54.07		3
	15957	Ifit1	3.37*	3.49*	3.61*	2.82	120.9	66.68	30.49	27.4	1163.91	703.24	350.62	186.2		3
	15958	Ifit2	1.85*	1.36	2.16*	1.67	21.33	14.53	5.44	5.01	69.17	34.04	21.1	13.13		3
	15959	Ifit3	0.55	1.90*	2.99*	3.18*	184.84	84.04	41.01	21.88	249.9	293.24	305.03	190.92		3
	15975	Ifnar1	1.70*	1.02*	0.73	0.7	95.32	114.23	107.25	107.08	283.34	211.19	163.16	171.44		4
	15982	Ifrd1	4.61*	3.74*	3.31*	2.68*	44.24	52.88	52.74	53.17	998.94	648.89	482.03	328.62		2
	76411	Ift43	0.69	0.88	1.01*	1.16*	11.48	12.77	12.65	13.02	16.03	20.84	24.42	29.88		1
	16000	Igf1	1.42*	0.44	-0.16	0.6	737.86	753.16	933.09	1128.22	1793.5	930.24	769.26	1749.14		4
	319765	Igf2bp2	2.89*	2.59*	2.48*	1.39	6.81	7.79	5.58	11.46	51.41	44.85	32.44	31.85		2
	29817	Igfbp7	0.55	3.89*	5.56*	5.34*	8.24	5.5	5.49	9.85	10.92	74.68	235.99	372.16		1
	80719	Igsf6	1.48*	0.74	-0.14	0.24	180.7	206.57	192.83	150.27	465.86	320.77	165.26	176.56		5
	16151	Ikbkg	2.75*	3.10*	2.27*	1.63*	8.88	9.53	12.63	16.54	56.22	76.37	59.03	52.72		2
	16153	Il10	7.04*	5.63*	4.16*	3.6	2.71	2.69	2.15	1.47	332.12	120.5	35.37	18.87		4
	16157	Il11ra1	2.04*	2.97*	2.06*	0.94	6.12	4.37	7.93	14.66	22.16	34.88	33.74	29.3		2
	16159	Il12a	11.90*	13.30*	11.59*	6.78*	0	0	0	0.11	81.32	181.39	58.8	29.35		2
	16165	Il13ra2	n/a	n/a	n/a	8.38*	0	0	0	0.04	2.41	3.97	5.24	33.15		1
	16168	Il15	2.38*	1.17	-0.02	-0.35	52.79	53.79	46.63	38.72	251.62	110.98	42.18	29.25		5
	16169	Il15ra	2.39*	1.68*	1.32	1.15	15.8	13.7	10.13	8.74	73.33	40.24	22.75	17.64		3
	16172	Il17ra	3.74*	2.57*	1.13*	1.42	26.28	22.47	23.33	16.24	318.27	121.49	47.11	41.51		4
	16175	Il1a	9.58*	9.38*	10.82*	8.71*	3.61	4.23	1.35	2.55	2318.15	2536.41	1625.14	979.17		2
	16176	Il1b	3.81*	3.01*	2.73	2.27	494.27	618.18	652.62	525.33	6470.03	4702.03	4123.62	2511.89		2
	215257	Il1f9	9.64	8.04*	8.55*	5.63	0	0.36	0.04	0.66	17.37	44.84	35.58	16.58		2
	16180	Il1rap	2.51*	2.77*	1.79	1.53	3.78	4.39	2.91	3.75	23.39	28.23	10.86	10.5		2
	107527	Il1rl2	4.44	5.19	5.73	6.15*	0.07	0.58	0.46	0.53	3.68	11.77	14.57	20.72		1
	16181	Il1rn	8.09*	7.05*	6.62*	6.95*	34.51	31.38	26.46	17.98	8701.04	3832.61	2389.47	2153.13		2
	213208	Il20rb	8.40*	5.82	5.08	5.45*	0.26	0.55	0.68	0.94	31.13	18.43	12.78	20.89		2
	246779	Il27	7.92*	7.09*	4.56	n/a	0.79	0.47	0.16	1.26	189.44	49.93	7.39	0.75		4
	14204	Il4i1	3.06*	1.89*	1.21*	0.64	50.22	51.93	55.6	55.17	383.43	175.45	118.3	84.14		4
	16193	Il6	13.38*	12.42*	11.43*	8.97*	0.26	0.36	0.04	0.19	927.44	909.8	259.52	164.1		2
	16197	Il7r	2.35*	2.23*	1.24	1.24	56.41	74.86	91.94	134.96	266.15	320	199.35	314.64		2
	16201	Ilf3	1.80*	2.00*	-0.22	0.27	18.28	22.28	27.73	21.06	58.91	82.33	21.73	25.98		4
	55980	Impa1	0.76	1.01*	0.74	0.98	29.39	28.58	26.68	29.43	46.14	52.4	41.69	56.63		2
	16210	Impact	2.16*	2.19*	0.97	0.66	42.61	47.67	48.74	62.38	176.96	198.54	87.54	99		4
	70435	Inf2	2.18*	1.77*	1.72*	1.36*	11.34	10.71	9.64	10.34	46.6	32.32	28.3	28.38		2
	16323	Inhba	14.27*	10.89*	14.83*	11.56*	0	0.76	0	0.21	427.51	1143.98	562.15	618.93		2
	231070	Insig1	2.86*	1.35	1.1	1.23	65.2	72.54	62.14	39.66	436.41	169.87	122.68	89.78		3
	27356	Insl6	1.45*	2.23*	2.07*	1.93*	22.49	18.23	18.59	17.98	54.67	77.02	70.3	66		2
	71793	Ints12	1.16*	0.57	-0.11	-0.07	33.73	37.23	39.5	35.22	68.47	50.39	32.73	32.13		5
	70572	Ipo5	2.00*	1.52*	0.69	0.77	84.76	92.43	96.43	92.58	311.95	242.9	144.04	154.35		4
	29875	Iqgap1	1.60*	1.25*	0.57	0.48	303.3	271.39	283.17	331.57	842.72	588.79	387.18	457.71		4
	108960	Irak2	1.73*	0.91	0.64	0.2	51.81	47.9	52.57	56.2	159.52	82.83	75.35	62.08		4
	16362	Irf1	2.67*	1.63*	0.25	-0.15	191.45	172.46	164.59	130.78	1115.55	492.2	182.58	115.34	1	5
	16364	Irf4	2.82	3.43*	2.67	2.5	2.31	2.75	1.85	0.93	17.95	27.71	11.72	7.19	1	3
	54123	Irf7	-0.24	0.35	1.46*	2.25*	839.74	635.11	326.03	183.07	654.95	750.58	846.53	861.72	1	3
	16365	Irg1	5.16*	3.96	3.2	2.17	483.67	490.67	574.26	653.99	16346.1	7319.25	5110.82	2964.03		2
	15944	Irgm1	1.97*	1.52*	1.55*	1.44	165.97	129.03	75.51	65.31	601.15	340.54	205.27	171.45		3
	384783	Irs2	3.83*	2.40*	0.69	-0.07	7.74	16.39	14.13	11.2	106.66	78.14	22.61	11.37		4
	74316	Isca2	0.4	0.96	1.29*	0.95	31.2	26.64	22.67	26.91	37.04	46.8	51.68	50.94		1
	100038882	Isg15	2.66*	3.50*	3.55*	2.63	52.41	31.8	13.87	12.9	305.14	333.42	145.84	74.1		3
	57444	Isg20	-0.25	1.51	3.41*	2.01	62.94	28.25	9.84	12.6	49.57	74.6	97.1	48.86		3
	57905	Isy1	1.10*	0.05	0.3	0.58	22.53	26.05	25.26	22.05	46.04	25.5	30.15	33.38		4
	16402	Itga5	2.68*	2.91*	2.77*	1.57*	28.13	23.89	22.99	26.63	163.18	163.49	144.96	77.94		2
	16410	Itgav	2.50*	1.22	0.25	0.04	71.71	85.28	82.55	96.69	374.81	180.37	91.4	97.25		4
	16411	Itgax	4.10*	4.50*	3.83*	3.00*	49.07	38.09	41.38	78.6	777.14	795.16	544.66	635.66		2
	16412	Itgb1	1.22*	1.08*	0.57	0.18	228.85	236.87	244.1	242.4	489.91	457.76	335.76	271.49		4
	320910	Itgb8	10.57*	8.60*	8.53*	4.94*	0.26	0.76	0.42	1.62	121.65	168.53	66.97	33.32		2
	319622	Itpripl2	1.11*	0.99	0.87	0.15	38.9	36.28	37.46	39.65	77.12	65.79	64.57	43.34		3
	16449	Jag1	3.30*	2.42*	1.65	1.41	2.87	4.25	6.45	8.71	23.5	20.5	17.34	21.19		2
	16451	Jak1	1.17*	0.91	0.22	0.32	102.9	95.59	92.87	95.5	213.03	164.41	100.02	116.06		4
	16452	Jak2	3.40*	2.53*	2.42*	2.43*	54.63	55.09	57.6	47.46	527.99	295.32	287.72	246.76		2
	16468	Jarid2	1.49*	0.6	-0.55	-0.06	73.46	77.35	64.92	49.41	187.41	106.5	40.6	46.62	1	5
	81703	Jdp2	2.48*	0.54	0.5	-0.48	15.24	20.13	16.36	14.92	79.27	27.34	21.5	10.31	1	5
	107817	Jmjd6	1.73*	1	0.38	0.54	21.52	23.45	22.03	23.1	66.21	43.32	26.2	31.81		4
	16477	Junb	3.73*	2.43*	1.63*	1.33	64.28	82.73	81.25	77.05	786.73	408.55	233.04	187.34	1	4
	16478	Jund	1.27*	0.36	0.35	-0.23	196.56	207.3	180.2	215.34	434	243.72	212.99	180.79	1	5
	23924	Katna1	2.47*	1.86*	0.81	0.18	22.38	16.87	15.96	23.43	110.58	55.9	26.35	25		4
	72425	Katnbl1	1.35*	1.34*	0.71	0.59	26.35	24.87	26.64	31.72	60.81	58.66	41.74	47.16		2
	210973	Kbtbd2	1.14*	0.48	-0.71	-0.77	19.76	21.49	24.48	25.66	40.75	28.05	13.57	14.92		5
	74287	Kcmf1	1.20*	1.01*	0.66	0.16	23.37	23.69	22.88	27.13	50.01	44.68	33.4	29.57	1	4
	16534	Kcnn4	1.24*	0.85	1.07	0.82	49.07	38.87	39.49	54.83	105.43	63.42	76.3	95.62		2
	72844	Kctd17	-0.18	0.64	1.11	1.58*	10.73	9.52	9.72	8.19	7.89	12.78	17.93	21.97		1
	216850	Kdm6b	5.18*	3.44	1.15	0.84	1.02	1.59	1.32	1.21	32.64	16.7	3.11	1.87		4
	16573	Kif5b	1.37*	1.06*	0.63	0.35	43.94	41.95	44.83	47.62	103.59	81	63.2	59.76		4
	17311	Kitl	2.74*	3.41*	0.51	-0.76	3.76	3.27	3.51	3.33	26.87	33.34	5.45	2.59		4
	23849	Klf6	2.28*	1.28*	0.36	-0.03	146.34	156.04	162.13	140.37	654.71	346.39	191.09	135.45	1	5
	66356	Knop1	0.72	1.05*	0.71	0.69	15.99	21.38	20.51	21.02	24.53	41.38	30.06	32.47		2
	16648	Kpna3	3.07*	2.46*	1.07*	0.53	43.83	48.52	41.49	49.73	338.91	243.99	79.24	69.64		4
	16649	Kpna4	2.24*	1.81*	0.95	0.53	61.65	69.05	65.52	79.09	270.15	221.89	117.64	113.62		4
	16650	Kpna6	0.4	1.15*	0.88	0.58	23.92	19.52	17.6	27.44	28.59	40.55	29.77	40.24		1
	16653	Kras	0.75	1.02*	0.4	0.17	23.81	21.7	26.09	29.6	37.09	41.03	32.01	33.12		2
	16709	Ktn1	2.08*	1.67*	1.03*	0.82	26.17	29.19	25.8	22.47	100.4	86.07	47.32	39.18		4
	16763	Lad1	9.32*	9.90*	7.80*	7.4	0.28	0.21	0.12	0.04	83.91	139.48	54.08	17.81		2
	56692	Lamtor3	1.32*	1.42*	0.23	0.15	18.92	25.45	27.93	36.72	42.03	62.82	30.78	40.63		2
	71835	Lancl2	1.06*	0.3	-0.73	-0.82	13.71	14.41	16.22	18.36	26.32	16.47	9.55	9.79		5
	66988	Lap3	1.39*	1.13*	0.52	0.73	12.64	14.34	14.6	15.15	30.91	29.21	20.01	24.89		2
	73158	Larp1	2.02*	1.02	1.03*	0.42	28.91	33.93	33.33	30.85	106.82	63.27	62.13	39.78		4
	207214	Larp4	1.25*	1.26*	0.46	0.1	13.51	17.62	18.54	24.35	29.49	39.15	23.79	25.51		2
	16797	Lat	4.73	4.83*	3.73*	3.58*	0.57	0.65	1.6	4.06	19.25	23.62	25.39	55.21		2
	244864	Layn	2.90*	2.83*	2.79*	3.01*	10.39	11.89	9.73	7.49	68.3	76.53	58.97	59.14		2
	16822	Lcp2	2.41*	1.24*	0.21	0.19	88.51	91	86.92	77.66	433.13	198.85	92.97	87.87		5
	16828	Ldha	1.67*	1.19	1.28	1.52	610.63	679.12	671.82	812.54	1799.19	1443.06	1529.36	2309.47		2
	224640	Lemd2	1.11*	0.63	0.5	0.08	31.6	35.02	34.81	32.9	63.26	50.37	47.24	34.63		4
	16854	Lgals3	1.78*	1.19*	1.12	1.17	2370.74	2812.96	3608.6	4893.41	7447.88	5868.12	7088.5	10720.5		2
	56048	Lgals8	0.74	1.01*	0.49	0.55	102.56	101.84	88.04	80.39	156.67	187.42	113.37	115.62		3
	16859	Lgals9	0.62	1.26	1.58*	1.78*	417.48	291.54	203.21	154.38	590.52	649.29	567.61	528.83		3
	218454	Lhfpl2	2.70*	1.71*	1.25	0.89	55.49	75.45	92.46	96.44	334.17	227.14	203.3	174.14		2
	29806	Limd1	1.62*	1.12*	0.92	-0.27	44.3	46.09	37.9	45.12	124.73	92.1	66.02	36.58		4
	110829	Lims1	1.49*	1.44*	0.47	0.52	60.54	60.28	63.23	61.82	155.66	149.44	79.89	86.94		4
	231506	Lin54	1.98*	1.06	-0.11	-0.14	7.35	6.2	8.28	9.95	27.33	12.84	6.68	8.69		5
	70166	Lipn	4.51	1.99	2.89	5.27*	0.83	1.86	0.87	0.8	14	6.21	5.96	38.61		2
	56722	Litaf	1.84*	1	0.83	0.76	379.79	454.96	380.7	335.52	1254.69	831.17	619.73	549.08		4
	66225	Llph	1.04*	1.43*	1.00*	1.31	29.27	31.47	28.87	33.3	54.3	78.05	52.57	81.87		2
	68421	Lmbrd1	1.05*	0.84	0.41	0.37	93.82	94.81	88.56	101.84	179.25	156.09	108.73	130.55		4
	16905	Lmna	1.99*	1.15	0.82	0.16	78.36	72.1	92.1	103	284.2	145.2	149.42	111.97		4
	69605	Lnp	1.98*	1.28*	0.67	0.03	12.66	13.4	13.71	16.33	46.55	30.19	21.42	16.95		4
	100044742	LOC100044742	3.66*	2.12*	1.37*	1.34	5.38	9.69	9.35	7.58	65.92	40.16	23.94	21.38		4
	100045848	LOC100045848	0.86	1.39*	0.67	0.5	57.03	49.26	54.6	74.25	95.08	118.43	80.66	103.33		2
	100045901	LOC100045901	1.37	1.45	1.69	1.88*	5.54	6.96	4.65	5.08	14.12	18.04	13.58	20.6		2
	100045968	LOC100045968	1.21*	1.11*	0.73	0.75	24.77	24.03	25.53	27.73	52.03	47.07	40.08	46.65		2
	100045999	LOC100045999	1.38*	1.37*	1.18*	0.57	146.67	153.96	168.54	195.72	351.13	366.16	352.28	279.97		2
	100046079	LOC100046079	0.56	0.54	1.01*	0.89	102.54	98.09	91.04	97.15	137.97	130.31	170.35	174.75		1
	100046628	LOC100046628	1.01*	1.43*	0.2	0.7	311.47	312.5	306.35	330.54	573.6	769.84	323.85	531.58		4
	100047252	LOC100047252	2.70*	2.09*	1.77*	1.72	7.08	6.54	5.69	7	41.32	25.68	20.49	24.83		2
	100048119	LOC100048119	1.32*	1.10*	0.92	0.42	154.48	174.22	167.74	175.28	354.78	343.68	293.84	228.86		2
	100503254	LOC100503254	2.72*	2.18	2.19	1.32	21.53	22.21	20.86	30.45	128.38	91.31	85.4	72.87		2
	636306	LOC636306	1.10*	1.44*	1.28*	1.30*	24.14	27.68	22.54	20.99	46.56	68.26	49.56	51.82		2
	677654	LOC677654	3.11*	3.56*	2.99*	2.09*	20.95	18.03	22.13	26.46	166.79	197.24	164.87	114.03		2
	16948	Lox	3.94	3.89*	4.63*	6.21*	1.88	2.37	1.83	1.23	19.66	25.32	36.21	80.66		1
	16976	Lrpap1	0.84	2.13*	2.63*	3.08*	88.4	81.79	96.62	108.16	145	330.04	556.86	891.6		1
	68732	Lrrc16a	2.57	2.34	4.09*	3.78*	1.02	2.38	1.61	1.91	6.86	11.53	28.22	30.68		1
	320184	Lrrc58	1.38*	0.84	0.66	0.53	32.72	36.56	36.61	35.51	79.1	60.24	53.89	51.86		4
	98238	Lrrc59	1.20*	1.19*	1.39*	0.58	56.41	58.21	57.19	64.97	118.61	121.61	139.19	94.31		2
	433926	Lrrc8b	2.47*	1.23*	1.44*	1.24*	8.73	11.16	9.81	8.66	42.44	23.14	23.5	20.5		2
	100604	Lrrc8c	1.61*	1.2	0.45	0.05	30.3	31.29	30.67	32.2	82.8	65.26	37.62	31.54		4
	231549	Lrrc8d	1.60*	1.57	0.2	0.38	41.56	50.09	51.9	45.21	117.26	135.43	55.19	56.69		4
	71268	Lrrfip2	2.33*	1.72*	0.86	0.2	60.65	64.17	64.95	76.68	281.97	194.17	109.74	86.2	1	4
	66725	Lrrk2	1.01	1.56	2.68	2.18*	5.28	4.52	3.33	6.59	9.22	12.01	17.88	24.72		1
	353258	Ltv1	1.12*	0.99	0.89	0.09	18.89	21.42	19.49	27.1	36.9	39.01	33.61	27.83		2
	17076	Ly75	2.87	3.18*	3.34*	4.74*	2.3	3.36	2.49	1.39	14.31	26.83	20.34	20.47		2
	17085	Ly9	0.61	1.21*	0.63	0.2	277.2	212.82	211.23	246.16	389.29	449.8	301.11	280.95		3
	17087	Ly96	1.05*	1.29*	0.14	0.55	99.51	93.5	90.11	112.03	186.93	208.84	90.95	162.46		4
	17089	Lyar	1.22*	1.03*	0.65	0.99	12.75	12.51	13	9.95	27.25	23.19	18.33	20.93	1	2
	67636	Lyrm5	0.47	1.63*	1.60*	1.98*	10.91	12.85	11.13	10.01	13.1	35.74	29.46	41.24		1
	93730	Lztfl1	4.15*	3.89*	1.98*	1.46*	8.48	7.85	9.86	10.14	133.1	110.39	35.12	27.08		4
	17113	M6pr	1.15*	1.15*	1.05*	0.81	111.98	144.51	164.72	174.09	226.96	295.08	317.37	299.15		1
	17133	Maff	9.14*	6.70*	5.72*	4.83*	0.61	1.41	0.98	0.75	248.24	121.29	39.36	20.36	1	2
	17134	Mafg	1.37*	1.22*	0.65	-0.26	22.32	25.61	27.95	32	51.97	53.93	40.72	25.42	1	4
	17135	Mafk	2.79*	2.19*	0.19	-0.21	12.33	17.38	15.09	19.13	80	72.68	17.26	16.49	1	4
	17149	Magoh	0.94	0.83	1.00*	0.7	47.2	51.25	38.03	54.99	82.47	83.31	70.08	87.74		2
	67920	Mak16	1.56*	1.73*	1.13*	1.39*	29.48	26.41	29.32	26.31	78.34	79.08	58.13	67.45		2
	240354	Malt1	6.16*	5.05*	4.55*	3.44*	11.28	15.67	13.92	16.77	742.84	474.45	298.66	185.54		2
	333639	Mamld1	2.60*	1.59	0.61	-0.08	3.42	3.41	4.5	3.53	21.43	9.92	6.2	3.94		4
	17158	Man2a1	1.25*	0.38	0.17	-0.3	19.86	23.44	22.93	26.52	44.53	28.14	24.85	21.29		5
	69161	Manbal	1.73*	0.71	0.63	0.04	16.36	22.98	22.38	23.75	47.65	34.52	33.6	24.53		4
	74840	Manf	0.82	1.24*	1.39*	1.04	112.64	112.52	109.85	138.04	182.26	243.12	264.15	274.39		1
	17161	Maoa	2.54*	3.95*	2.77*	2.28	6.16	5.86	12.35	16.65	32.8	84.76	76.93	83.03		1
	26395	Map2k1	1.41*	1.13*	0.97	0.89	64.93	71.8	73.19	68.35	159.07	144.8	133.54	122.72		2
	26397	Map2k3	1.76*	0.41	0.73	-0.1	41.67	49.57	51.16	47.69	129.52	60.79	79.59	43.78		5
	26398	Map2k4	2.40*	1.09	0.67	0.48	38.04	37.39	39.19	39	183.5	73.1	58.89	53.54		4
	26410	Map3k8	1.30*	0.2	-0.71	-0.23	42.85	38.19	34.02	27.17	97.21	40.82	19.87	23.22		5
	17758	Map4	1.60*	1.40*	0.41	0.49	58.89	54.18	55.42	53.31	163.24	131.33	67.33	72.3		4
	225028	Map4k3	1.09*	0.82	0.06	-0.44	41.77	49.86	53.39	69.5	82.39	80.55	51.75	50.76		5
	26921	Map4k4	1.88*	0.82	0.73	0.86	44.36	48.42	44.45	41.66	150.06	77.83	68.86	73.06		4
	218975	Mapk1ip1l	1.61*	0.46	-0.03	0.25	72.43	72.72	78.47	57.48	202.92	91.5	70.47	66.51		5
	50772	Mapk6	3.39*	2.31*	1.59*	1.15	17.44	21.23	20.65	18.51	167.36	96.54	58	40.87		4
	17164	Mapkapk2	1.85*	0.7	0.35	0.1	241.3	257.81	257.47	222.48	797.44	385.33	305.58	231.41		5
	13589	Mapre1	1.28*	1.06*	0.61	0.49	56.66	63.4	58.86	67.33	126.71	121.56	83.93	93.57		2
	69104	March5	1.62*	0.52	0.47	0.28	99.18	94.65	83.18	72.04	277.2	124.38	106.09	85.99		5
	57438	March7	1.39*	0.71	0.1	0.21	42.64	46.4	48.87	43.72	103.02	69.82	49.25	49.24		4
	17357	Marcksl1	3.59*	1.89*	0.93	0.45	108.87	116.19	125.41	121.98	1214.52	403.61	226.3	163.19		4
	17167	Marco	1.86	4.80*	6.44*	6.46*	5.72	1.48	0.86	0.46	18.59	34.74	52.93	44.21		1
	232087	Mat2a	1.50*	0.85	0.29	-0.07	109.84	132.2	132.7	137.73	286.77	219.33	150.59	128.19		4
	17207	Mcf2l	4.96*	5.31*	2.01	1.49	1.43	0.85	3.13	4.91	36.11	30.29	10.88	13.13		2
	100046119	Mcg1038069	1.22*	1.09*	0.63	0.68	99.76	91.27	97.68	107.84	212.69	177.5	139.6	169.56		2
	68279	Mcoln2	2.48*	1.83*	0.68	0.97	56.41	51.42	52.27	43.92	291.92	168.36	77.06	83.61		4
	16543	Mdfic	1.30*	0.68	-0.53	-0.55	109.59	134.55	123.4	133.17	248.03	198.26	79.19	89.36		5
	17448	Mdh2	0.45	0.79	1.38*	0.98	187.83	183.15	178.84	208.74	235.59	290.7	431.14	399.43		1
	17246	Mdm2	3.69*	3.42*	1.83*	1.18	67.07	77.98	82.73	102.05	796.62	759.81	271.27	224.46		4
	100019	Mdn1	1.12*	1.53*	0.75	0.46	13.5	11.43	15.12	13.42	26.93	30.9	23.2	19.03		2
	17436	Me1	3.18	3.75*	2.75*	1.7	2.23	2.11	3.89	4.34	14.89	22.78	21.51	11.95		2
	76199	Med13l	1.27*	0.27	-0.27	-0.63	10.13	12.22	9.61	10.66	23.12	14.03	7.22	6.78		5
	67224	Med29	2.23*	1.89	1.62*	1.39	6.28	5.2	7.19	7.6	26.9	18.48	20.97	19.85		2
	80509	Med8	0.78	1.21*	0.6	0.97	29.45	25.9	29.66	25.63	45.47	54.89	40.68	50.08		2
	54483	Mefv	1.76*	1.79	0.59	0.79	12.39	12.9	19.44	13.34	36.87	40.72	27.13	22.1		2
	76890	Memo1	1.92*	1.10*	0.48	0.69	19.43	17.4	22.68	23.72	66.73	33.76	30.14	38.57		4
	80889	Mesdc1	1.57*	0.36	-0.22	-0.86	9.49	14.25	18.24	23.85	27.48	17.71	15.19	13.51		5
	17295	Met	5.15*	5.48*	5.21*	4.76*	1.96	2.23	1.4	0.97	62.99	82.9	57.31	40.73		2
	75624	Metap1	1.17*	1.03*	0.89	0.42	24.58	27.27	33.43	36.37	50.27	51.26	56.35	46.35		2
	17299	Mettl1	0.98	1.54*	2.12*	1.53	7.4	8.55	7.63	8.23	13.44	21.88	31.12	24.09		1
	67493	Mettl16	0.76	1.02*	0.86	0.55	13.38	18.21	12.59	18.37	21.44	34.43	22.58	26.35		2
	67011	Mettl6	1.69*	1.19*	0.53	0.91	19.96	21.29	19.67	17.77	59.55	45.08	25.62	33.25		4
	240396	Mex3c	1.78*	0.9	0.42	-0.18	10.78	11.48	13.07	13.41	34.42	20.47	15.39	11.84		5
	71306	Mfap3l	0.76	3.16	3.37*	2.34*	4.08	2.1	3.4	7.06	5.27	17.77	33.62	31.21		1
	243197	Mfsd7a	2.25*	2.54*	2.22*	0.82	11.59	10.21	7.56	9.93	47.3	52.85	29.97	15.33		3
	103534	Mgat4b	1.13*	0.3	0.23	-0.3	68.86	76.69	80.67	79.26	137.6	86.09	86.73	62.59		5
	231830	Micall2	1.77*	1.37*	1.16*	1.09	9.82	13.51	16.17	12.52	28.93	31.43	31.77	24.61		2
	67014	Mina	0.34	0.79	1.02*	0.57	13.86	15.52	11.43	13.47	15.84	23.81	21.23	20.16		1
	100316706	Mir1956	4.21*	2.99	1.8	1.55	2.02	2.58	2.68	3.73	35.74	18.73	8.75	9.65		4
	69028	Mitd1	1.09	1.11*	1.30*	1.07	40.15	39.4	25.45	27.85	77.7	78.29	56.35	55.49		3
	17345	Mki67	3.73*	2.51*	1	0.31	3.47	5.98	9.04	4.52	38.9	30.49	15.57	6.15		4
	67949	Mki67ip	0.6	1.60*	0.69	0.69	18.01	12.91	16.07	18.51	24.3	37.12	24.07	30		2
	59030	Mkks	0.13	0.92	1.07*	1.13	31.09	29.9	26.54	32.23	30.37	51.49	50.14	68.61		1
	239719	Mkl2	0.96	1.09*	0.01	0.19	12.31	12.6	15.09	16.54	23.16	25.39	12.99	18.8		4
	74568	Mlkl	2.17*	3.42*	3.51*	3.59*	14.58	8.74	6.52	5.57	57.24	82.79	63.5	55.1		2
	56772	Mllt11	1.98	2.12*	1.6	1.32	3.32	5.22	6.69	5.03	13.39	21.05	19.11	12.38	1	2
	17356	Mllt4	1.21*	1.80*	1.21*	1.26	11.19	8.82	10.59	10.75	22.47	28	21.36	24.23	1	2
	246198	Mllt6	1.11*	0.84	-0.3	-0.2	29.22	24.04	26.12	16.98	56.6	39.54	19.45	14.11	1	5
	109129	Mmadhc	0.99	1.29*	0.9	0.56	15.34	12.96	16.26	17.53	26.59	29.49	29.71	26.53		2
	17381	Mmp12	5.07*	5.01*	3.98*	4.36*	59.68	96.61	176.1	560.73	1830.8	2805.69	2544.11	11539.2		1
	17386	Mmp13	8.65*	8.22*	7.11*	6.36*	3.89	5.99	6.67	12.17	1643.41	1687.28	859.96	982.8		2
	58223	Mmp19	2.11*	0.87	-0.09	0.61	23.95	27.58	30.25	42.59	93.08	46.11	26	65.21		4
	17394	Mmp8	0.25	1.92	2.09	3.95*	3.18	1.54	5.28	9.85	2.96	4.35	18.77	135.95		1
	381308	Mnda	1.67*	1.64*	1.17*	1.4	366.33	273.8	185.06	162.32	1069.22	787.5	384.61	420.79		3
	68473	Mob1b	1.22*	0.91	0.37	0.2	36.24	30.49	29.44	32.52	77.06	52.53	34.9	35.89		4
	214944	Mob3b	1.46*	1.61*	1.20*	1.16	10.89	11.85	11.48	9.59	27.48	33.03	25.22	20.62		2
	68591	Mocos	1.07*	0.13	-0.3	-0.94	45.63	61.74	69.23	80.12	87.97	61.59	51.57	41.43		5
	270096	Mon1b	1.34*	1.35*	0.74	0.83	14.88	15.1	10.85	9.26	33.79	34.94	16.21	16.56		3
	21761	Morf4l1	0.89	1.49*	1.18	1.22	40.49	31.52	28.14	35.78	68.34	80.58	57.75	81.36		2
	56397	Morf4l2	1	1.65*	1.51*	1.08	13.14	7.71	8.55	12.23	23.11	22.32	23.17	25.42		2
	17454	Mov10	0.56	1.15	1.61	1.67*	33.84	25.84	15.93	11.52	45.28	52.14	44.79	34.1		3
	55951	Mpc1	0.97	1.05*	1.09*	1.01	92.57	85.43	80	73.26	165.2	161.18	156.76	145.59		2
	75339	Mphosph8	0.25	1.16*	0.5	0.43	14.88	15.06	16.77	18.85	16.22	30.43	20.87	24.05		1
	56217	Mpp5	1.92*	2.02*	0.36	-0.07	9.21	12.55	10.59	18.14	33.25	47.24	13.16	16.46		4
	56524	Mpp6	0.87	1.19*	0.48	0.72	15	15.45	16.6	19.38	25.24	32.85	22.07	32.91		2
	353242	Mrpl21	0.93	1.59*	1.47*	1.5	16.76	16.91	16.09	16.35	27.93	46.5	40.46	47.95		1
	107734	Mrpl30	0.93	0.89	1.34*	1.30*	19.12	21.83	18.41	18.56	32.29	36.77	44.34	44.92		1
	60441	Mrpl38	0.14	0.69	1.01*	0.49	22.15	21.62	26.75	25.33	22.55	32.29	50.05	34.53		1
	68499	Mrpl53	0.78	1.37*	1.71*	1.30*	21.57	24.13	22.01	26.91	33.11	57	67.3	64.67		1
	64657	Mrps10	0.29	1.31*	1.09*	1.22*	26.29	20.34	25.26	25.98	28.94	46	49.41	60.42		1
	66973	Mrps18b	0.69	1.08*	1.27*	1.12	34.23	33.93	34.02	32.92	49.68	64.83	75.89	71.18		1
	64655	Mrps22	0.85	1.05*	1.04*	0.95	31.36	29.6	28.44	29.06	51.65	56.12	53.01	55.6		2
	66230	Mrps28	0.58	0.6	1.08*	0.77	20.95	18.85	22.4	24.4	28.3	26.04	45.57	42.53		1
	69902	Mrto4	1.49*	1.67*	0.84	0.95	7.91	8.55	11.49	10.72	20.38	26.22	18.95	21.86		2
	68774	Ms4a6d	0.49	1.4	1.65*	1.78	823.31	639.54	526.13	413.64	1074.84	1576.23	1562.26	1432.7		1
	66665	Msantd3	5.69*	5.05*	4.94*	5.02*	0.21	1.08	0.81	0.31	23	23.98	21.48	20.58		2
	17698	Msn	1.11*	1.18*	0.88	0.91	300.87	274.26	272.42	275.75	597.48	572.18	462.44	514.8		2
	20288	Msr1	1.55*	1.47*	1.26*	1.58	69.98	76.47	82.87	109.32	188.42	195.96	183.49	329.61		2
	17748	Mt1	5.85*	3.43*	3.04*	2.64*	299.62	376.61	461.22	613.56	15602.8	3651.35	3426.03	3658.02		2
	17750	Mt2	7.50*	5.46*	4.93*	4.18*	38.01	43.34	45.76	77.54	6280.23	1726.57	1278.52	1348.12		2
	17751	Mt3	n/a	n/a	8.83*	5.46*	0	0	0.04	0.27	10.06	23.5	39.4	22.68		2
	67154	Mtdh	2.05*	1.27*	0.42	0.17	42.47	52.08	54.06	53.97	160.85	115.33	66.27	59.02		4
	17765	Mtf2	1.52*	1.59*	1.14*	0.95	9.19	10.7	10.82	11.54	24.87	30.56	22.91	22.64	1	2
	270685	Mthfd1l	1.84*	0.34	0.82	1.04	8.53	10.49	7.84	10.29	28.49	12.18	12.28	18.98		4
	17768	Mthfd2	1.87	1.67	1.64*	1.19	17.1	11.71	13.18	13.11	56.66	34.38	36.8	27.65		3
	107885	Mthfs	2.11*	1.07	0.08	0.3	13.45	16.2	17.06	18.53	51.45	30.65	17.24	23.27		4
	97287	Mtmr14	1.34*	0.77	0.03	0.07	41.42	40.19	39.96	38.77	96.2	63.01	36.89	39.91		5
	14489	Mtpn	1.71*	1.50*	1.13*	1.09	197.12	210.07	234.22	232.58	590.68	547.79	473.26	489.99		2
	17857	Mx1	2.93*	2.80*	2.43*	2.57*	48.37	24.65	12.6	6.16	338.22	158.54	63.15	33.41		3
	17858	Mx2	3.74*	2.52*	3.42*	2.44	7.15	10.13	2.4	2.59	84.94	51.77	21.72	13.18		3
	17119	Mxd1	3.24*	1.59	0.91	0.57	24.41	22.35	24.53	21.2	211.21	61.14	42.32	29.54	1	4
	18432	Mybbp1a	1.12*	1.01*	0.85	0.36	76.42	77.38	72.09	82.87	151.59	142.88	120.19	104.59		2
	17869	Myc	3.07*	1.93	1.05	0.7	10.52	8.76	13.35	17.26	85.65	30.79	25.52	28.28	1	4
	17904	Myl6	1.15	1.07	1.08*	1.29	16.11	18.9	19.47	21.17	31.7	36.68	38.54	53.36		1
	17909	Myo10	1.64*	1.51*	0.33	-0.84	20.71	25.38	26.49	33.37	59.59	64.83	29.63	17.72		5
	17913	Myo1c	1.42*	0.78	-0.02	-0.41	61.69	66.17	72.99	70.61	151.04	103.76	65.45	51.87		5
	226101	Myof	1.64	1.81*	1.31*	1.4	71.16	72.34	79.57	86.73	201.93	233.66	182.85	230.88		2
	225908	Myrf	3.6	3.35	4.82*	4.88*	1.06	1.3	0.89	0.93	8.85	10.74	23.86	26.7	1	1
	74838	Naa15	1.25*	1.1	0.01	-0.14	50.58	58.77	57.76	59.09	110.2	115.44	53.37	52.11		5
	67877	Naa20	1.38*	0.76	0.94	0.51	45.43	54.11	51.48	63.23	107.17	84.01	91.99	89.74		2
	231713	Naa25	1.67*	1.18	1.14	1.09	22.3	22.61	22.84	20.87	63.76	47.1	45.91	41.05		2
	72117	Naa50	1.47*	2.08*	0.9	0.57	47.34	49.44	53.75	68.9	121.87	190.69	93.91	102.29		2
	109019	Nabp1	1.60*	1.25	0.43	1.08	52.04	57.52	53.42	42.71	144.35	123.8	66.57	90.54		4
	234664	Nae1	1.16*	1.29*	0.7	0.82	26.2	26.85	25.92	27.08	53.57	59.99	39.01	47.7		2
	17948	Naip2	0.29	0.91	0.89	1.33*	33.45	32.54	28.1	28.23	36.58	55.18	46.25	67.85		1
	59027	Nampt	2.28*	2.30*	1.10*	0.58	106.18	98.42	91.11	101.8	475.78	448.49	180.57	148.83		4
	70223	Nars	1.24*	1.09*	0.72	0.68	110.71	102.93	84.18	106.71	239.43	201.73	127.62	170.52		4
	27354	Nbn	1.11*	1.08*	0.57	-0.06	13.72	13.3	13.18	14.93	27.33	26.05	18.65	13.81		4
	26562	Ncdn	1.43*	0.75	0.55	0.19	38.34	43.63	36.29	34.31	93.9	67.55	49.57	39.28		4
	17973	Nck1	2.09*	1.33*	0.34	0.69	31.36	36.43	38.82	39.06	122.6	83.65	44.27	61.46		4
	17975	Ncl	1.20*	1.27	0.31	0.37	287.18	265.99	250.69	280.06	607.22	587.72	287.63	357.41		4
	228869	Ncoa5	1.05*	0.63	-0.23	-0.2	21.85	25.5	23.15	20.07	41.38	36.34	17.95	16.83	1	5
	17716	ND1	1.90*	1.01	1.17	1.53	112.45	121.5	137.11	146.31	382.12	224.42	284.63	426.9		2
	17717	ND2	2.18*	1	1.63	2.4	243.66	339.27	272.1	269.5	1002.94	626.61	791.12	1467.32		2
	17719	ND4	3.08*	1.34	1.75	1.95	17.78	31.8	25.01	30.48	136.58	74.28	77.58	120.22		2
	17720	ND4L	2.20*	0.43	1.03	1.12	151.86	228.29	192.11	222.5	635.4	284.45	366.39	496.86		2
	17721	ND5	1.95*	0.56	0.89	1.58	274.5	368.98	314.6	367.75	968.97	498.06	542.79	1128.73		2
	17722	ND6	1.19*	0.46	0.28	1.31	28.62	44.86	32.71	32.95	59.46	56.34	36.31	83.91		2
	83431	Ndel1	1.59*	1.54*	0.66	0.46	29.09	28.89	26.19	32.48	80.86	77.95	39.56	44.35		4
	76273	Ndfip2	1.14*	1.16*	0.57	0.27	37.13	37.3	43.17	34.98	75.61	76.6	60.74	42.03		4
	17988	Ndrg1	3.61*	2.56	-0.03	-0.06	42.11	54.37	52.07	60.99	469.45	289.04	46.85	57.91		4
	66706	Ndufaf3	-0.63	0.19	1.22*	0.79	45.82	39.14	35.71	37.37	26.51	40.42	76.55	62.25		1
	83814	Nedd4l	1.45	2.73*	0.64	0.1	5.43	4.92	6.04	6	14.08	30.62	9.67	6.87		4
	59126	Nek6	2.69*	1.30*	0.78	0.34	31.48	49.95	57.13	68.62	188.21	112.16	91.27	84.84		4
	54446	Nfat5	1.03	1.69*	0.46	0.15	38.7	32.95	32.32	29.13	72.88	97.5	41.22	31.14	1	3
	18023	Nfe2l1	1.08	1.14*	0.3	0.68	81.51	68.95	74.04	60.79	157.51	140.07	83.95	94.02	1	4
	18024	Nfe2l2	1.58*	0.4	-0.06	0.23	265.31	317.56	321.53	336.72	730.09	383.47	285.7	396.18	1	4
	18030	Nfil3	1.94*	0.65	0.72	0.93	45.94	56.18	57.97	49.33	162.11	81.59	87.92	90.8	1	4
	18033	Nfkb1	3.55*	2.26*	1.05*	0.53	50.54	56.36	55.32	41.92	545.73	247.37	105.78	59.02	1	4
	18034	Nfkb2	2.41*	2.45*	1.34*	0.78	85.82	79.89	83.54	71.63	415.99	402.35	195.18	118.9	1	4
	18035	Nfkbia	3.49*	2.54*	1.78*	1.24	161.83	147.99	175.14	161.17	1693.95	800.81	564.24	371.21	1	4
	18036	Nfkbib	2.60*	2.34*	1.62*	0.96	53.54	48.99	50.86	41.97	297.44	228.51	143.97	78.13	1	3
	243910	Nfkbid	4.21*	3.64*	1.92*	1.21	11.9	11.25	11.56	9.17	202.17	129.05	41.89	21.91	1	4
	18037	Nfkbie	3.64*	2.73*	1.74*	1.01	20.59	23.12	27.78	31.89	232.69	139.03	83.52	60.67	1	4
	80859	Nfkbiz	2.69*	1.19	0.1	-0.26	170.33	156.15	138.52	158.95	1003.75	326.88	137.54	128.33	1	5
	18045	Nfyb	1.60*	0.75	-0.13	0.25	11.79	9.39	12.72	10.62	33.95	14.98	10.56	13.17	1	5
	52530	Nhp2	1.36*	1.34*	1.05*	0.83	29.13	29.45	32.62	41.82	68.12	68.1	63.1	74.35		2
	20826	Nhp2l1	1.21*	1.11*	0.73	0.75	24.77	24.03	25.53	27.73	52.03	47.07	40.08	46.65		2
	80885	Niacr1	7.68*	6.73*	5.21*	2.26	6.04	5.23	3.39	9.08	1119.5	504.83	108.19	40.11		4
	66164	Nip7	0.92	1.02*	0.69	1.01	11.18	11.07	12.43	10.75	19.95	20.72	19.47	22.79		2
	216799	Nlrp3	2.69*	0.85	-0.52	-0.46	36.87	42.63	39.32	27.8	218.87	69.9	24.73	19.1		5
	18102	Nme1	0.37	1.23*	1.24*	1.26*	30.54	22.59	27.8	34.24	35.25	47.68	61.22	81.74		1
	18103	Nme2	0.46	0.48	1.05*	1.02	185.87	162.78	157.15	158.59	232.86	208.22	299.18	315.01		1
	18108	Nmt2	1.20*	1.48*	0.41	0.49	29.44	31.04	31	29.43	62.1	79.7	37.47	39.77		4
	257632	Nod2	1.52*	1.09	0.63	0.34	13.39	9.84	9.54	6.97	33.39	18.93	12.73	7.37		5
	217431	Nol10	2.02*	1.35	0.79	0.51	7.26	7.08	7.67	9.17	26.18	16.87	12.55	13.14		4
	97961	Nol12	0.17	1.03*	0.86	0.34	38.06	31.55	31.27	45.91	38.77	59.18	52.72	56.46		1
	70769	Nolc1	1.45*	1.07	0.23	0.37	23.13	22.73	26.42	25.34	58.3	44.12	28.47	31.14		4
	75416	Nop14	1.36*	1.39*	0.7	0.73	39.05	33.3	33.22	32.5	92.67	80.71	48.95	52.06		4
	28126	Nop16	0.67	1.07*	0.68	0.38	13.43	15.84	16.7	21.38	19.3	29.34	25.28	27.83		1
	55989	Nop58	1.83*	1.48*	1.07*	0.42	26.97	25	27.28	33.66	88.66	64.48	54.47	44.91		4
	18126	Nos2	6.27*	5.69*	4.59	3.35	10.2	10.93	11.18	24.46	732.52	535.83	256.68	245.55		2
	18128	Notch1	1.11*	0.41	0.21	0.49	30.15	36.27	33.18	29.89	60.52	44.58	36.17	40.37		4
	67963	Npc2	0.27	0.7	1.09*	1.2	2330.64	1922.47	1655.05	1507.8	2580.29	2873.29	3247.08	3379.59		1
	18148	Npm1	1.01*	1.43*	0.2	0.7	311.47	312.5	306.35	330.54	573.6	769.84	323.85	531.58		4
	109648	Npy	2.05*	2.83*	2.38*	1.32	189.27	169.83	228.71	406.07	718.5	1092.38	1077.79	952.58		2
	18104	Nqo1	5.24*	5.99*	4.78*	3.49*	0.5	0.59	1.64	2.73	22.97	43.96	44.1	31.95		2
	14815	Nr3c1	1.43*	1.00*	0.2	-0.24	32.05	32.7	31.38	26.97	80.3	60.01	32.65	22.59	1	5
	15370	Nr4a1	5.43*	2.99	1.78	1.8	3.32	4.25	2.87	2.82	139.89	31.5	9.93	10.43	1	4
	18124	Nr4a3	7.14*	6.35*	3.39	2.55	0.66	0.42	0.28	0.46	109.69	43.9	3.45	2.93	1	4
	211323	Nrg1	6.58*	3.92*	3.16	4.52*	2.43	4.46	5.97	2.39	206.99	60.3	47.32	51.44		2
	18187	Nrp2	1.51*	1.15	0.51	0.44	239.44	247.56	283.87	294.51	625.09	508.06	377.32	394.82		4
	59050	Nsa2	1.10*	1.44*	1.28*	1.30*	24.14	27.68	22.54	20.99	46.56	68.26	49.56	51.82		2
	433230	Nsa2-ps1	1.10*	1.44*	1.28*	1.30*	24.14	27.68	22.54	20.99	46.56	68.26	49.56	51.82		2
	56876	Nsmf	1.12*	0.25	0.31	-0.46	11.26	10.53	10.44	10.57	22.29	11.64	12.15	8.15		5
	107569	Nt5c3	2.63*	2.48*	1.91*	1.58*	55.69	39.48	27.7	23.16	313.38	202.07	95.78	66.1		3
	53312	Nub1	1.88*	1.69*	0.87	1.06	81.59	80.34	74.11	67.75	274.27	239	124.2	138.57		4
	27275	Nufip1	1.46*	0.45	0.64	0.48	29.13	33.36	35.06	34.4	74.42	42.35	51.83	47.01		4
	68564	Nufip2	1.01*	0.82	0	0.1	146.86	156.1	140.53	140.75	272.91	253.1	129.8	148.84		5
	18141	Nup50	1.18*	1.34*	0.55	0.6	28.4	28.21	28.67	33.72	59.7	65.58	39.25	49.78		2
	269113	Nup54	1.51*	1.64*	0.55	0.77	18.58	15.14	20.65	19.55	49.05	42.7	27.72	32.65		2
	18226	Nup62	1.99*	1.47*	1.02*	0.51	50.84	51.96	56.81	57.35	184.99	132.06	105.94	80.06		4
	100328588	Nup62-il4i1	3.06*	1.89*	1.21*	0.64	50.22	51.93	55.6	55.17	383.43	175.45	118.3	84.14		4
	269966	Nup98	1.44*	0.7	-0.02	-0.25	39.64	43.44	40.23	43.79	99.44	65.04	36.69	35.35		5
	71844	Nupl1	1.36*	0.51	0.01	0.08	35.61	33.74	42.92	39.22	85.18	44.6	40.45	40.54		5
	52014	Nus1	1.44*	1.18*	1.38*	1.07	9.83	13.01	12.08	16.15	23.35	27.04	28.57	33.26		2
	246730	Oas1a	0.62	1.02*	1.39*	2.20*	20.64	12.94	9.56	5.55	28.12	23.72	21.74	20.41		3
	23961	Oas1b	0.79	1.14*	1.1	1.77	26.75	16.04	11.95	6.76	41.65	31.57	22.85	19.87		3
	23960	Oas1g	0.74	1.50*	1.61	1.8	9.41	8.51	5.49	4.91	13.44	21.79	13.87	13.85		3
	246727	Oas3	-0.44	0.76	1.79*	1.81	250.03	149.16	78.18	53.83	170.72	235.91	253.52	183.19		3
	231655	Oasl1	5.02*	4.82*	5.36*	4.04*	41.72	28.83	9.27	8.35	1242.59	743.72	346.36	129.55		3
	23962	Oasl2	0.87	1.52*	1.47*	1.6	286.98	205.76	128.47	88.77	479.92	547.64	332.1	262.7		3
	72075	Ogfr	1.11*	1.34*	0.91	0.46	76.69	67.69	55.44	56.12	150.83	157.47	96.14	74.93		3
	18302	Oit3	0.65	2.31	3.13*	3.15*	2.06	2.14	2.79	3.86	2.78	9.62	21.01	33.22		1
	18356	Olfr56	2.15*	1.62*	0.99	0.48	193.67	141.41	95.63	92.97	790.7	405.32	176.84	126.93		3
	108078	Olr1	13.58*	9.39*	11.22*	8.29*	0	0.21	0	0.15	263.76	97.78	45.7	104.71		2
	71648	Optn	3.00*	2.64*	0.55	0.49	12.6	9.11	14.45	12.02	90.45	54.57	19.15	17.13		4
	269717	Orai2	1.84*	1.43*	0.96	0.36	10.27	8.67	10.33	9.68	30.94	20.7	17.1	11.25		4
	18405	Orm1	5.21	9.22*	12.71*	11.20*	0.26	0.03	0	0.04	2.91	45.84	129.76	245.91		1
	18406	Orm2	n/a	n/a	11.29*	9.89*	0	0	0	0.04	0.11	17.03	48.54	97.53		1
	209212	Osgin2	4.11*	2.96*	2.20*	1.94*	8.14	10.34	8.83	8.18	132.09	74.35	38.34	32.77		4
	18413	Osm	6.18*	5.11*	5.17*	4.11*	4.36	5.93	4.47	5.15	298.99	188.01	148.59	88.16		2
	66357	Ostc	0.13	0.85	1.17*	1.05	45.01	43.89	44.5	51.19	44.32	72.56	93.89	104.8		1
	73945	Otud4	2.03*	1.06*	0.46	-0.46	11.26	15.58	13.83	19.47	44.39	30.41	18.32	13.5		5
	18442	P2ry2	2.83*	1.56	0.45	0.46	14.88	15.02	19.86	17.76	97.42	40.64	25.19	22.81		4
	18451	P4ha1	1.64*	1.22	0.82	0.9	126.19	148.65	124.45	149.7	363.23	318.57	203.64	272.94		2
	230721	Pabpc4	2.33*	2.36*	0.76	0.73	19.92	24.48	27.84	28.13	91.56	114.5	44.53	46.35		4
	54624	Paf1	1.67*	0.5	0.23	-0.08	50.29	49.59	54.35	53.41	146.84	64.67	59.53	49.29		5
	68083	Pak1ip1	1.14*	0.38	0.66	0.35	28.31	36.13	33.32	34.44	55.92	42.38	49.01	42.73		2
	224105	Pak2	1.11*	0	-0.09	-0.48	71.28	97.92	84.48	80.92	141.25	90.07	72.92	57.24		5
	72333	Palld	1.12*	1.99*	1.57*	1.19	22.12	24.13	29.19	28.42	44.45	87.87	78.38	61.75		2
	55991	Panx1	1.87*	1.92*	1.92*	0.16	7.08	9.31	10.23	15.77	24.59	31.99	36.82	18		2
	210106	Papd7	1.66*	0.54	0.41	-0.14	18.82	17.09	13.71	12.02	53.99	22.86	17.02	10.26		5
	671535	Parp10	0.33	0.93	1.28*	0.76	25.51	19.73	16.52	17.28	28.83	33.77	36.05	27.58		3
	243771	Parp12	1.32*	1.61*	1.78*	1.3	57.37	39.99	30.61	23.27	130.05	112.12	96.78	55.59	1	3
	547253	Parp14	2.24*	1.57*	1.16*	0.62	195.08	161.85	114.89	107.88	849.26	447.63	238.36	162.22		3
	235587	Parp3	-0.2	0.59	1.53*	1.4	20.77	17.45	12.26	13.79	15.74	23.68	30.55	32.89		1
	80285	Parp9	1.08*	0.91	0.61	0.8	134.73	104.18	82.78	60.99	259.76	180.53	116.7	102.93		3
	170736	Parvb	1.61*	1.51*	0.59	0.64	21.15	19.79	24.55	22.39	61.14	52.01	34.4	35.53		4
	225929	Patl1	1.54*	1.16	0.01	-0.16	42.58	40.68	39.24	41.1	114.13	83.26	36.59	35.07		5
	67683	Pbdc1	1.24*	1.87*	0.97	0.93	54.84	47.13	56.59	74.41	118.73	158.43	102.67	139.4		2
	54216	Pcdh7	2.86*	1.80*	1.38*	1.08	32.39	40.15	40.35	46.64	217.62	128.24	95.42	95.22		4
	74737	Pcf11	1.34*	0.91	0.02	-0.35	19.75	21.41	22.59	26.36	47.5	37.44	20.4	20.11		5
	69587	Pcgf3	1.42*	1.08*	0.36	0.38	26.23	26.09	24.82	23.7	64.74	49.91	28.42	29.01		4
	76073	Pcgf5	1.57*	0.99	0.38	0.04	17.25	14.79	13.44	15.76	45.7	26.77	15.33	15.23		5
	234069	Pcid2	1.45*	0.44	0.6	0.57	21.37	21.65	22.6	23.21	54.59	26.25	31.24	32.64		4
	18538	Pcna	1.49*	0.96	0.39	-0.27	76.43	84.91	89.06	146.23	196.64	149.94	107.86	120.56		4
	54604	Pcnx	1.17*	0.6	0.64	0.44	18.16	21.37	18.25	17.66	38.08	29.75	27.18	24		3
	231887	Pdap1	0.54	1.11*	0.79	0.91	70.04	67.84	73.7	82.04	93.41	134.11	117.3	152.22		1
	56426	Pdcd10	1.25*	0.87	0.17	0.51	49.99	50.92	50.33	55.22	107.41	85.42	52.12	78.76		4
	56330	Pdcd5	0.51	0.97	1.15*	0.9	74.11	74.24	67.58	75.05	96.23	133.49	137.59	137.76		1
	18578	Pde4b	2.24*	1.34*	0.78	0.7	31.73	36.62	33.34	29.63	137.47	86.06	52.71	46.5		4
	18590	Pdgfa	2.90*	1.09	0.16	-0.17	6.87	6.56	10.09	15.92	47	12.6	10.09	13.2		5
	68263	Pdhb	1.03*	1.11*	0.72	0.42	14.09	18.69	19.06	20.62	25.89	36.78	28.99	26.95		2
	12304	Pdia4	-0.15	0.22	1.32*	1.77*	70.34	62.73	68.41	71.37	57.82	66.8	157.76	238.46		1
	71853	Pdia6	0.48	0.91	1.42*	1.29	118.94	109	109.1	136.1	151.99	188.43	269.84	325.33		1
	30794	Pdlim4	2.40*	2.26*	0.66	-1.33	10.8	8.91	19.36	20.27	53.17	40.34	28.55	8.21		5
	56376	Pdlim5	1.06*	0.09	-0.54	-0.06	33.89	36.23	37.22	31.51	64.38	35.23	22.77	28.76		5
	67399	Pdlim7	2.66*	2.98*	2.66*	2.98*	4.48	5.06	5.36	7.32	26.06	36.41	32.31	52.14		2
	14726	Pdpn	8.18*	7.60*	7.33*	6.79*	3.24	6.04	5.94	10.36	799.18	1065.4	837.14	1055.01		2
	72621	Pdzd11	0.99	1.16*	1.16*	1.45*	33.76	32.23	29.96	25.71	60.54	65.06	61.48	68.04		2
	67898	Pef1	0.26	0.72	1.06*	0.58	30.61	33.37	34.06	38.17	33.5	49.95	66.48	55.23		1
	170676	Peg10	6.51*	6.01*	5.55*	3.54*	1.29	1.64	2.63	4.56	76.27	88.66	105.72	43.65		2
	67245	Peli1	2.49*	1.78*	0.2	-0.2	49.29	44.64	47.52	35.64	252.84	139.22	49.23	29.67		5
	18619	Penk	5.15*	4.56*	4.61*	4.72*	0.65	1.2	1.3	2.1	28.86	31.63	36.71	72.3		2
	56744	Pf4	2.18*	2.06*	2.4	2.24*	71.47	96.57	280.02	400.91	298.4	365.92	1331.24	1850.55		1
	67199	Pfdn1	0.71	0.69	1.09*	1.23	53.15	56.57	48.64	61.45	78.84	83.8	96.21	142.78		1
	109054	Pfdn4	1.30*	1.12*	0.71	0.82	16.34	18.27	20.04	20.57	35.53	36.38	29.79	35.9		2
	56421	Pfkp	2.58*	1.80*	1.04*	1.19	35.54	29.29	27.04	38.96	191.78	92.74	50.35	86.18		4
	110208	Pgd	1.22*	1.56*	1.30*	0.59	301.72	286.93	286.21	398.6	646.22	780.83	650.2	599.51		2
	54383	Phc2	1.32*	0.29	0.16	-0.2	75.33	77.94	80.38	76.09	172.2	87.37	82.62	64.64		5
	219131	Phf11a	0.89	2.04*	1.72	3.32	11.62	5.59	5.87	1.1	18.86	20.27	16.94	12.51		3
	236451	Phf11b	0.96	1.85*	2.41*	1.97	107.3	55.33	27.08	23.75	192.01	185.21	133.53	88.64		3
	219132	Phf11d	1.37	2.09*	2.60*	2.50*	117.23	67.1	36.12	31.85	278.38	265.08	202.39	171.31		3
	239510	Phf20l1	1.09*	0.56	-0.17	-0.04	22.67	24.2	23.81	22.39	44.75	33.55	19.78	22.22		5
	21664	Phlda1	5.34*	4.04*	3.67*	3.45*	2.07	2.22	2.68	3.97	90.41	37.01	36.28	43.92		2
	102693	Phldb1	4.95*	3.34*	1.58	1.14	1.83	2.49	3.66	2.89	65.51	25.52	10.65	7.87		4
	98432	Phlpp1	1.66*	0.76	0.3	-0.2	13.68	19.17	17.58	16.46	41.21	30.42	20.87	14.7		4
	68770	Phtf2	1.27*	1.12	-0.47	-0.42	9.73	8.3	9.36	8.25	20.14	16.35	5.87	5.31	1	5
	227696	Phyhd1	-0.12	0.62	0.99	2.30*	21.65	16.02	13.98	7.05	18.49	21.97	24.76	30.87		1
	84095	Pi4k2a	1.20*	0.36	0.22	-0.08	74.48	71.92	80.76	73.42	157.03	85.32	86.71	68.47		5
	67073	Pi4k2b	2.39*	2.43*	1.61*	1.63*	5.98	6.35	7.79	6.78	30.73	34.53	23.39	21.59		2
	224020	Pi4ka	1.26*	0.87	0.18	0.08	34.04	27.83	33.01	35.34	74.61	46.83	34.44	36.58		4
	234839	Piezo1	2.28*	1.35*	0.47	-0.04	35.28	37.42	36.79	42.77	155.37	88.24	46.55	40.7		4
	320207	Pik3r5	1.38*	0.37	-0.12	-0.35	306.87	289.97	273.86	222.26	734.54	343.8	232.98	168.6		5
	18712	Pim1	2.44*	0.69	0.56	0.26	109.93	132.76	121.42	94.34	548.8	196.65	165.02	109.36		5
	223775	Pim3	3.32*	2.19*	1.7	1.07	9.98	18.39	18.86	15.1	91.93	77.42	56.83	30.17		2
	72400	Pinx1	0.92	1.37*	1.01	0.51	9.16	10.12	9.62	13.59	15.44	22.81	17.16	18.17		2
	18720	Pip5k1a	1.18*	1.29*	0.54	0.52	10.87	9.7	8.7	11.09	23.14	21.88	12.21	14.56		4
	69617	Pitrm1	1.61*	1.88*	0.7	0.66	27.66	25.59	28.18	30.69	78.78	85.51	42.46	46.45		4
	106522	Pkdcc	1.77	3.61*	1.97	2.11	3.92	3.94	4.32	4.11	12.04	43.53	16.59	17.25		2
	109333	Pkn2	1.03*	0.42	0.09	-0.33	35.92	41.61	38.49	35.36	67.43	51.39	37.5	27.01		5
	225845	Pla2g16	1.46	2.60*	2.09*	1.32	23.31	16.68	13.56	14.85	57.82	92.07	53	35.8		3
	18783	Pla2g4a	3.15*	2.81*	2.12*	1.99	19.56	24.39	26.51	29.35	156.82	155.71	105.61	113		2
	18786	Plaa	1.01*	0.77	0.76	0.36	34.49	34.69	31.92	30.76	64.36	53.76	51.54	38.74		3
	54711	Plagl2	1.75*	0.91	-0.13	-0.27	69.48	60	60.3	53.2	215.59	103.47	49.92	42.75	1	5
	18792	Plau	2.94*	0.65	-0.92	0.02	51.69	67.77	69.24	100.09	369.25	95.79	33.61	101.87		5
	18793	Plaur	5.28*	4.38*	3.20*	2.1	8.79	15.07	20.63	30.42	335.94	287.55	177.57	128.29		2
	433022	Plcxd2	2.96	4.42*	2.85	0.58	1.12	1.43	0.55	0.97	8.21	27.83	5.78	1.74		3
	18810	Plec	1.85*	0.92	1.00*	0.75	91.73	102.38	94.93	92	302.49	177.12	174.73	151.43		4
	56193	Plek	4.04*	2.61*	1.45*	1.89*	173.59	183.15	181.9	191.59	2646.74	1030.47	459.66	708.44	1	4
	83436	Plekha2	1.13*	0.65	0.77	0.62	49.24	40.78	39.6	43.28	97.85	58.14	61.45	64.68		3
	83435	Plekha3	1.10*	0.94	0.91	0.99	16.12	14.59	14.45	18.03	30.76	25.11	24.33	34.47		2
	71801	Plekhf2	1.12*	0.59	-0.23	0.01	26.14	26.91	30.12	27.26	50.74	37.53	23.93	27.78		5
	231002	Plekhn1	1.32*	1.88	1.27	1.7	10.71	5.78	7.15	4.74	24.26	19.19	14.18	15.46		3
	102595	Plekho2	1.61*	0.79	0.4	0.1	180.18	199.46	185.14	230.84	505.49	315.01	224.65	246.72		4
	20620	Plk2	5.18*	4.40*	3.14*	2.29	52.53	53.33	54.62	75.77	1757.84	1020.21	438.97	359.3		2
	12795	Plk3	4.41*	2.90*	2.41*	2.02*	12.55	16.36	17.17	19.9	244.41	111.63	82.31	75.33		2
	102866	Pls3	1.51*	1.72*	0.84	1.17	26.62	25.22	30.46	33.33	69.06	74.73	49.37	71.89		2
	18844	Plxna1	2.04*	1.38*	1.04	1.13	100.9	133.44	142.01	144.01	378.38	317.71	270.4	306.16		2
	66249	Pno1	0.94	1.55*	1.34*	1.02	39.33	39.19	38.97	44.58	68.72	105.62	90.4	88.96		2
	18950	Pnp	1.90*	1.86*	1.72*	1.65*	169.56	139.24	103.19	84.43	583.46	469.17	317.73	261.84		3
	80294	Pofut2	1.01*	-0.28	0.02	-0.27	37.64	49.82	50.92	46.99	68.87	37.51	47.51	38.29		5
	71592	Pogk	2.36*	2.41	1.27	0.73	4.23	3.02	4.46	4.72	21.05	16.69	11.46	9.21		2
	66979	Pole4	0.99	1.76*	1.29*	0.73	29.61	28.55	30.12	38.36	53.82	89.33	69.86	63.29		2
	67710	Polr2g	1.11*	2.08*	1.63*	1.12	47.01	50.9	47.48	58.21	92	196.37	136.29	125.19		2
	67065	Polr3d	2.34*	1.87*	1.67*	0.83	6.83	9.47	9.03	9.7	32.39	31.66	28	17.57		2
	66537	Pomp	0.36	1.44*	1.06*	0.94	167.45	138.41	145.01	156.73	196.83	346.03	279.91	296.77		1
	66161	Pop4	2.04*	0.69	0.76	1.07	7.89	10.05	9.35	5.14	31.21	14.74	13.87	12.34		3
	74097	Pop7	0.92	1.17*	0.23	-0.22	16.52	13.88	18.27	23.69	27.76	29.17	20.08	20.13		4
	67895	Ppa1	1.10*	1.79*	2.33*	1.63*	17.13	11.88	11.11	12.52	32.9	38.21	54.3	39.1		2
	19012	Ppap2a	1.56	3.86	5.78*	4.64*	1.64	1.36	0.95	0.65	3.72	16.43	43.21	20.79		1
	67916	Ppap2b	5.56*	5.13*	4.41*	3.92*	3.07	4.95	7.42	10.74	126.87	153.31	134.82	146.77		2
	71910	Ppapdc1b	0.34	0.75	1.13*	1.26	12.33	11.75	14.41	13.09	14.99	18.69	29.61	30.21		1
	57349	Ppbp	1.33	2.86	3.76	3.96*	0.16	0.12	0.75	1.5	1.58	5.15	11.38	22.18		1
	233977	Ppfia1	2.29*	2.15*	1.08*	0.6	33.47	36.38	35	31.27	150.5	147.78	68.6	47.03		4
	76787	Ppfia3	5.04*	7.11*	5.24*	4.62*	4.15	1.45	2.8	3.02	111.33	170.89	84.81	57.45		2
	67533	Ppfibp1	1.76*	0.92	-0.05	0.3	15.47	17.27	23.41	27.26	49.21	30.62	21.43	33.43		4
	19024	Ppfibp2	1.70*	1.89*	1.40*	0.74	30.15	31.12	24.61	32.21	91.46	105.39	60.61	51.44		2
	228005	Ppig	1.31*	0.53	0.2	0.64	39.22	55.6	46.78	46.49	90.44	73.17	48.33	70.89		4
	19046	Ppp1cb	0.73	1.58*	0.44	0.3	29.14	30.98	33.8	33.46	43.47	84.47	41.87	39.72		2
	52040	Ppp1r10	1.14*	0.61	-0.35	-0.24	43.26	46.26	43.29	47.78	87.34	64.91	30.57	39.64		5
	76497	Ppp1r11	0.73	1.63*	1.46*	1.29	11.01	11.02	12.3	14.78	15.92	32.06	30.93	37.09		1
	17872	Ppp1r15a	4.48*	3.40*	1.70*	1.1	20.11	26.1	25.3	21.48	416.29	252.26	74.54	42.88		4
	108954	Ppp1r15b	1.97*	1.12*	0.81	0.41	57.67	50.41	55.44	44.18	207.37	100.11	89.16	57.07		4
	66849	Ppp1r2	1.31*	1.15*	0.43	-0.09	33.93	41.33	39.62	45.16	77.27	84.57	50.24	41.88		4
	100040453	Ppp1r2-ps1	1.31*	1.15*	0.43	-0.09	33.93	41.33	39.62	45.16	77.27	84.57	50.24	41.88		4
	100040488	Ppp1r2-ps5	1.31*	1.15*	0.43	-0.09	33.93	41.33	39.62	45.16	77.27	84.57	50.24	41.88		4
	433058	Ppp1r2-ps6	1.31*	1.15*	0.43	-0.09	33.93	41.33	39.62	45.16	77.27	84.57	50.24	41.88		4
	19052	Ppp2ca	1.15*	1.23*	0.38	-0.01	140.61	131.38	140.62	170.92	286.64	282.04	168.84	165.37		4
	51792	Ppp2r1a	1.14*	0.95	0.62	0.49	97.66	98.69	109.33	109.95	197.62	174.92	155.78	151.62		2
	71978	Ppp2r2a	1.13*	0.82	0.18	0.05	30	31.15	31.24	30.04	60.05	50.62	32.44	30.31		4
	232314	Ppp4r2	2.09*	2.28*	1.02*	0.48	16.36	14.69	16.65	17.94	63.14	64.5	31.33	23.88		4
	226169	Pprc1	1.38*	1.31*	0.66	-0.02	11.51	12.8	11.22	13.67	26.61	29.13	15.67	12.13		4
	12142	Prdm1	1.57*	1.25*	0.16	0.03	16.41	15.81	18.92	18.26	46.34	34.9	18.74	18.8	1	4
	18477	Prdx1	3.10*	3.29*	2.40*	1.88	524.79	909.24	1038.54	1730.32	4112.92	8123.42	5031.97	6368.19		2
	11758	Prdx6	3.11*	3.56*	2.99*	2.09*	20.95	18.03	22.13	26.46	166.79	197.24	164.87	114.03		2
	77619	Prelid2	1	0.33	0.86	1.88*	4.02	5.58	5.54	6.79	7.96	6.92	9.85	22.22		1
	19088	Prkar2b	0.23	2.16*	2.65*	1.28	8.42	7.35	7.24	12.04	8.39	29.44	43.24	27.65		1
	66801	Prkrip1	1.02*	1.30*	1.06*	0.77	23.59	19.86	19.11	23.89	43.26	44.51	36.99	39.6		2
	15468	Prmt2	1.05*	1.15*	0.36	0.37	13.65	11.16	12.07	15.26	26.49	23.87	15.46	20.38		4
	26434	Prnd	1.35*	0.03	-0.15	0.07	15.25	13.7	15.88	16.11	35.52	12.99	13.85	15.44		5
	19124	Procr	6.65*	6.63*	6.37*	5.49*	2.48	4.22	4.66	5.07	257.66	391.54	379.3	242.95		2
	114863	Prosc	2.04*	1.83*	0.3	-0.26	32.91	37.69	42.63	46.81	124.73	122.51	49.9	38.85		4
	230596	Prpf38a	2.02*	1.35*	0.62	0.74	16.5	17.01	15.22	16.64	59.62	39.66	20.58	25.59		4
	19139	Prps1	2.06*	0.82	0.71	1.03	8.59	10.36	11.06	8.24	35.87	15.77	17.5	17.77		4
	66151	Prr13	1.20*	1.31*	1.20*	1.19	266.28	264.08	232.5	228.93	561.13	601.27	495.42	521.58		2
	226562	Prrc2c	1.14*	1.16*	0.42	0.22	93.64	93.31	81.17	92.51	190.1	191.13	99.01	105.57		4
	74306	Prss46	3.23	3.66	5.83*	5.71*	0.81	0.89	0.32	0.61	3.19	9.16	22.86	40.76		1
	107272	Psat1	2.72*	2.07*	1.72*	1.72	7.15	6.65	6.07	7.07	42.39	25.93	20.97	25.14		2
	19166	Psma2	1.18*	1.71*	1.17*	1.47	75.04	68.35	77.67	74.49	156.18	206.69	161.38	207.19		2
	19167	Psma3	1.40*	1.89*	1.50*	1.40*	12.55	10.45	13.39	12.94	29.08	36.15	36.6	35.7		2
	26441	Psma4	0.88	1.39*	1.38*	1.04	32.73	32.13	27.41	32.67	54.14	77.1	65.54	66.37		2
	26442	Psma5	1.42*	1.97*	1.86*	1.24*	32.17	30.89	28.9	36.04	77.64	110.95	97.6	83.2		2
	26443	Psma6	1.11	1.58*	1.51*	0.94	78.59	62.53	57.95	70.48	155.69	172.63	152.83	133.31		2
	19171	Psmb10	0.97	1.93*	1.81*	1.51*	105.22	70.27	67.47	51.17	189.62	249.32	220.4	141.48		3
	26446	Psmb3	0.94	1.29	1.10*	0.88	14.71	17.45	20.81	22.44	24.95	39.71	42.72	42.23		1
	19172	Psmb4	0.73	1.32*	1.33*	0.61	54.99	46.52	56.3	74.31	82.93	106.36	131.67	111.84		1
	19173	Psmb5	1.35*	1.29*	1.67*	0.69	19.24	33.79	35.45	51.67	43.28	76.5	105.91	82.71		1
	19175	Psmb6	2.38*	2.50*	2.10*	1.49*	114.67	121.44	129.18	154.58	552.44	633.46	512.96	422.76		2
	19177	Psmb7	0.81	1.46*	1.54*	1.13	102.22	91.49	83.53	98.34	164.89	232.4	224.37	211.8		2
	16913	Psmb8	-0.07	0.64	1.28*	0.66	364.53	300.81	246.42	227.6	319.51	434.08	557.57	350.53		1
	19179	Psmc1	0.72	1.26*	1.11*	0.84	75.27	74.12	62.49	72.45	113.57	163.43	123.79	129.58		2
	23996	Psmc4	0.72	0.97	1.03*	0.68	68.94	66.19	64.67	62.68	103.92	119.19	122.56	97.88		2
	19184	Psmc5	0.11	1.16*	1.12*	0.47	52.06	42.88	40.19	62.31	51.1	88.28	81.47	84.74		1
	67089	Psmc6	0.92	1.41*	1.01*	0.97	117.11	96.97	95.57	109.67	202.94	237.48	177.51	214.14		2
	70247	Psmd1	1.04*	1.39*	1.28*	1.24*	56.38	57.26	57.1	66.36	106.42	137.78	127.98	154.24		2
	53380	Psmd10	0.52	1.32*	1.20*	1.99*	22.18	20.37	22.5	14.66	28	46.41	46.37	56.75		1
	69077	Psmd11	1.94*	1.80*	1.45*	0.84	24.05	36.58	33.77	36.14	83.29	117.51	84.81	63.19		2
	66997	Psmd12	0.92	1.25*	0.76	0.4	45.42	42.06	47.73	54.64	78.63	92	74.42	70.43		2
	23997	Psmd13	0.39	0.87	1.03*	0.87	76.86	68.74	71.88	75.87	91.9	114.72	135.92	135.97		1
	59029	Psmd14	1.15*	1.44*	1.22*	1.1	74.78	65.96	65.64	73.01	152.38	164.25	141.51	155.17		2
	21762	Psmd2	0.43	1.08*	0.91	0.29	93.51	85.77	85.8	106.5	115.43	166.93	148.87	127.52		2
	66998	Psmd5	0.35	1.07*	1.25*	0.84	20.74	21.33	23.47	25.01	23.34	41.34	53.04	45.11		1
	17463	Psmd7	1.19*	1.21*	0.85	0.47	49.86	50.7	51.06	62.27	103.5	107.84	84.82	83.81		2
	19188	Psme2	0.86	1.81*	1.95*	1.1	174.25	140.06	124.53	144.03	290.33	453.93	446.31	300.83		2
	19192	Psme3	0.96	1.00*	0.73	0.72	26.35	27.68	28.77	26.6	47.06	50.81	42.95	42.99		2
	19201	Pstpip2	1.56*	1.15	0.47	-0.47	48.67	60.23	73.83	84.56	131.8	124.57	95.97	59.54		4
	19204	Ptafr	1.69*	1.05	0.17	-0.28	242.37	265.15	251.88	266.75	717.34	499.45	261.15	213.28		5
	19205	Ptbp1	1.27*	0.67	0.26	0.09	149.2	134.42	127.12	149.73	329.16	196.03	140.35	156.82		4
	64292	Ptges	6.22*	6.04*	5.76*	4.66	3.97	6.38	8.83	15.23	266.07	394.88	447.89	371.92		2
	56351	Ptges3	1.32*	1.10*	0.92	0.42	154.81	174.71	168.28	175.6	355.33	344.22	294.5	229.65		2
	19222	Ptgir	2.69*	2.02*	1.81*	2.43	7.8	9.4	8.76	10.35	43.35	34.69	26.24	52.16		2
	67103	Ptgr1	1.68*	3.17*	2.97*	2.90*	15.1	14.5	20.77	21.08	43.6	119.13	151.65	162.04		1
	19225	Ptgs2	12.12*	9.97*	8.42*	7.01*	4.25	11.23	9.01	13.94	16463	10388.8	2784.09	1673		2
	19229	Ptk2b	1.31*	0.91	0.01	-0.56	115.66	117.54	108.03	115.11	264.01	202.22	100.05	76.41		5
	19243	Ptp4a1	3.66*	2.12*	1.37*	1.34	5.38	9.69	9.35	7.58	65.92	40.16	23.94	21.38		4
	19248	Ptpn12	1.89*	1.31*	0.52	0.78	19.54	21.42	19.1	22.02	64.15	48.41	24.15	35.61		4
	19255	Ptpn2	2.67*	1.83*	0.98	1.06	27.86	29.08	28.49	27.85	162.75	95.08	52.13	55.53		4
	104831	Ptpn23	2.00*	2.03*	0.35	-0.02	26.92	26.74	31.59	30.52	98.96	100.11	38.61	29.21		4
	19267	Ptpre	2.57*	2.64*	2.20*	1.98*	47.26	50.06	48.16	60.87	258.04	287.39	204.53	242.3		2
	19271	Ptprj	1.54*	0.49	-0.27	-0.67	167.47	165.85	157.17	151.71	445.61	212.79	120.62	95.22		5
	80913	Pum2	1.04*	1.02	-0.24	-0.82	21.93	22.63	21.33	30.74	42.26	42.76	16.64	16.54		5
	52118	Pvr	3.37*	2.81*	1.95*	1.64*	13.68	11.59	12.76	12.89	130.7	75.14	44.06	35.88		4
	103136	Pwp1	0.78	1.31*	1.10*	0.55	18.04	16.14	17.09	17.04	28.59	36.48	35.36	24.68		2
	70536	Qpct	2.08	1.43	2.06	3.82*	1.31	1.13	2.06	1.32	5	3.09	8.22	23.38		1
	19325	Rab10	2.22*	2.03*	1.59*	0.95	95.74	88.81	91.85	116.69	409.55	333.87	255.33	221.65		2
	75767	Rab11fip1	5.48*	4.53*	2.86*	2.56*	9.57	9.79	13.39	12.05	401.2	208.6	86.26	64.86		2
	19328	Rab12	1.68*	1.20*	0.6	0.43	73.67	72.11	79.64	71.49	215.32	151.85	111.6	93.84		4
	19332	Rab20	2.94*	1.70*	1.43	1.12	33.81	48.49	48.18	45.83	241.85	144.62	120.43	95.85		2
	19334	Rab22a	1.29*	0.96	0.35	0.09	57.3	59.61	62.51	61.17	128.61	106.45	74.15	64.11		4
	59021	Rab2a	0.9	1.01*	0.37	0.25	113.01	125.4	133.1	138.45	192.6	230.67	158.68	161.9		2
	271457	Rab5a	1.09*	1.22*	0.26	0.1	57.32	62.18	60.4	68.69	112.43	132.94	66.49	72.03		4
	56382	Rab9	1.19*	0.87	-0.08	0.33	86.1	85.6	75.62	73.41	181.03	143.16	66.08	91.2		5
	54189	Rabep1	1.23*	0.62	0.1	-0.07	43.49	54.08	48.52	55.36	94.3	76.8	48.58	51.38		5
	56715	Rabgef1	3.41*	2.57*	1.46*	1.19	11.07	12.48	10.97	12.58	105.92	68.67	29.14	28.26		4
	19359	Rad23b	0.86	1.04*	0.49	0.43	121.7	102.98	106.88	99.83	203.6	194.68	138.5	131.06		3
	75646	Rai14	3.67*	4.93*	3.26*	3.41*	4.25	2.27	3.7	2.95	43.06	62.42	34.95	38.1		2
	56044	Rala	0.79	1.24*	0.94	0.92	47.63	43.64	47.26	51.34	75.27	94.46	84.18	96.64		2
	19730	Ralgds	4.20*	2.73*	2.14*	1.41	25.96	37.39	40.33	33.52	440.65	226.49	163.05	85.09		4
	19384	Ran	1.42*	1.44*	1.24*	0.62	159.34	167.31	184.31	212.31	391.64	417.95	401.84	315.55		2
	19385	Ranbp1	1.64*	1.38*	0.9	0.58	67.29	77.7	75.46	82.41	193.02	185.86	130.07	122.03		2
	19386	Ranbp2	1.26*	0.5	0.15	0.01	78.53	84.84	73.46	78.56	173.11	109.98	75.74	77.89		5
	215449	Rap1b	1.15*	1.15*	0.35	0.23	340.75	313.47	294.69	321.95	694.92	634.3	347.45	371.1		4
	76108	Rap2a	1.92*	2.19*	1.80*	1.42	26.78	34.68	32.32	34.01	94.96	144.42	106.11	88.99		2
	107746	Rapgef1	1.50*	1.33*	1.12*	0.76	18.67	21.62	21.02	19.87	48.24	50.8	43.97	33.24		2
	76089	Rapgef2	5.92*	6.05*	4.27*	3.05	3.86	1.68	1.76	3.48	180.41	82.37	22.24	18.83		4
	104458	Rars	2.24*	1.94*	1.31*	1.4	67.73	78.34	67.24	86.37	292.83	275.54	152.82	228.12		2
	114713	Rasa2	2.31*	1.36	0.48	0.27	5.57	7.86	8.6	7.68	26.17	19.12	11.39	8.59		4
	320292	Rasgef1b	3.58*	2.43*	0.62	-0.63	46.54	62.58	61.01	72.22	514.08	306.08	85.85	46.35		5
	19419	Rasgrp1	3.76*	6.07*	5.01*	3.81	3.36	1.14	1.61	1.81	34.22	48.22	34.82	17.66		2
	225182	Rbbp8	2.32*	1.2	-0.06	-0.22	6.35	9.22	8.32	6.46	28.78	19.98	8.07	5.83		5
	74111	Rbm19	0.84	1.71*	1.18	0.57	8.93	8.03	8.84	10.72	14.39	25.94	18.25	15.87		2
	19652	Rbm3	1.25*	1.25	0.53	0.63	104.44	82.83	91.03	92	227.04	181.82	121.4	141.8		4
	67010	Rbm7	1.80*	1.19*	0.54	0.33	125.86	133.25	124.85	105.04	404.41	279.34	167.72	128.69		4
	60365	Rbm8a	0.81	1.07*	0.78	0.38	17.99	16.57	16.04	20.79	28.18	31.93	24.52	25.47		2
	56878	Rbms1	1.54*	0.28	0.44	0.31	97.12	114.41	107.86	88.88	258.68	126.58	134.78	108.19		4
	19664	Rbpj	1.60*	1.28*	0.48	0.28	102.5	106.83	122.98	158.09	285	239.31	159.1	190.6	1	4
	19663	Rbpms	1.18*	0.61	0.44	0.15	12.62	19.95	22.96	34.73	25.11	28.08	28.75	37.5		1
	54720	Rcan1	3.23*	1.58	0.85	0.24	28.62	29.95	22.63	23.16	248.56	82.9	38.7	27.84		5
	71330	Rcbtb1	0.4	1.28*	0.31	0.13	10.05	11.25	10.49	10.35	12.74	25.58	12.49	12.07		2
	59028	Rcl1	2.39*	2.38*	1.68*	2	10.73	13.73	20.05	12.29	52.9	65.95	59.05	47.58		2
	19672	Rcn1	3.61*	2.94*	1.84	1.9	3.42	3.79	4.5	3.28	39.55	28.46	16.21	15.15		2
	108841	Rdh13	1.01	1.80*	1.07*	0.73	12.62	10.73	11.54	12.52	22.91	34.33	21.74	19.45		2
	19696	Rel	3.56*	2.68*	1.02*	0.94	21.16	24.29	21.7	19.46	235.33	141.93	39.56	36.27	1	4
	19697	Rela	1.23*	0.58	-0.1	-0.43	112.99	114.03	112.15	94.63	243.6	156.43	95.93	68.47	1	5
	19698	Relb	1.61*	0.13	0.47	0.5	20.44	23.02	25.17	14.63	56.17	22.75	31.87	20.32	1	5
	19707	Reps1	1.25*	2.18*	0.58	-0.03	14.6	12.83	11.96	11.78	33.05	53.63	18.07	11.9		4
	67338	Rffl	2.70*	1.38*	0.96	0.71	11.28	16.4	11.82	12.03	68.09	39.65	22.69	18.36		4
	76438	Rftn1	1.42*	0.54	0.06	0.06	60.59	81.81	86.07	72	149.65	107.55	82.38	74.63		5
	66214	Rgcc	6.16*	5.25*	4.56*	5.03	0.64	1.17	1.02	0.23	59.07	36.41	22.84	14.31		2
	19731	Rgl1	3.55*	2.96*	2.18*	2.86*	9.89	16.44	15.01	9.2	107.88	115.5	61.94	66.68		2
	50778	Rgs1	4.15*	3.19*	1.93*	1.91*	45.89	59.5	52.65	87.49	758.53	489.98	184.63	325.27		2
	217344	Rhbdf2	3.10*	1.97*	1.44*	0.93	60.03	60.9	59.2	54.34	471.22	218.82	147.19	99.47		4
	19744	Rheb	0.92	1.18*	0.65	0.29	54.55	50.22	56.07	62.64	94.42	104.53	82.16	76		2
	11852	Rhob	1.68*	0.84	0.93	0.56	31.2	42.11	38.42	44.98	92.88	67.93	67.63	66.59		2
	11853	Rhoc	2.44*	2.36*	1.60*	0.99	43.33	47.51	56.97	94.45	217.57	224.34	161.42	185.1		2
	23912	Rhof	2.93*	3.90*	2.35	1.17	7.2	3.37	3.6	4.73	46.66	40.94	15.06	9.12		3
	104215	Rhoq	0.8	1.05*	0.86	0.92	38.23	31.73	32.97	30.78	60.13	59.52	53.9	55.21		2
	228543	Rhov	1.67	1.83	1.92*	0.73	6.75	7.14	10.77	16.78	20.16	23.25	39.25	27.74		1
	78757	Rictor	1.28*	1.35*	0.14	0.46	20.24	21.65	21.4	22.39	46.03	51.34	20.49	29.49		4
	80291	Rilpl2	1.50*	0.48	0.12	0.15	134.15	130.41	136.36	132.32	351.51	166.41	137.43	142.08		5
	66878	Riok3	2.16*	1.99*	1.42*	1.03	43.02	39.06	43.79	41.41	176.53	142.77	108.98	84.44		2
	192656	Ripk2	4.37*	2.79*	2.12*	1.65*	24.09	27.65	24.1	21.84	458.74	174.86	95.88	64.55		4
	19820	Rlim	1.34*	1.07*	0.22	0.55	42.94	48.05	48.27	48.99	100.9	92.62	51	71.15		4
	67809	Rmdn3	1.36*	0.83	0.57	0.26	11.78	12.06	11.96	14.82	27.16	19.06	15.27	16.77		4
	67153	Rnaseh2b	0.85	1.65*	1.06*	0.36	15.4	13.15	14.55	12.99	24.28	37.42	27.19	16.8		3
	223881	Rnd1	3.86*	1.28	0.8	0.53	3.58	3.93	5.53	4.27	48.66	8.89	8.58	4.88		4
	29864	Rnf11	1.27*	1.04	0.39	0.19	36.35	37.95	38.57	32.49	81.35	72.14	46.76	36.81		4
	66889	Rnf128	1.24	0.95	1.27*	0.21	54.97	67.72	101	168.81	118.28	119.49	225.05	193.83		1
	56736	Rnf14	1.27*	1.10*	0.75	0.59	52.29	53.89	54.58	56.23	114.95	105.29	84.33	82.23		2
	67702	Rnf149	1.84*	1.12	0.87	1.63*	186.14	202.07	220.9	198.09	615.94	407.22	378.26	607.61		2
	75234	Rnf19b	2.74*	1.65*	1.79*	1.34	85.6	89.28	84.18	65.08	522.29	254.74	267.16	157.75		3
	672511	Rnf213	2.14*	2.13*	1.86*	1.43	144.29	99.49	55.54	52.55	587.4	401.59	186.07	137.26		3
	51902	Rnf24	1.55	2.15*	0.2	0	8.39	6.57	10.79	9.21	21.69	26.86	11.47	8.21		4
	19822	Rnf4	1.02*	0.54	0.1	0.52	59.02	59.4	65.05	56.36	109.8	79.14	63.91	79.81		4
	19826	Rnps1	0.36	1.13*	1.08	0.48	14.59	10.58	9.19	14.69	16.21	20.7	18.02	18.99		2
	19883	Rora	2.18*	2.35	-0.51	0.18	4.9	4.09	6.83	6.32	20.99	19.52	5.45	7.1	1	4
	67239	Rpf2	0.73	1.67*	1.73*	1.36	16	15.13	12.43	19.19	23.46	42.76	37.4	48.36		1
	66480	Rpl15	1.09*	1.12*	0.7	1.27*	28.1	27.98	29.61	22.74	54.14	54.65	45.03	53.83		2
	19941	Rpl26	1.41*	1.28*	1.94*	1.23	8.51	11.61	8.76	13.87	20.26	25.01	32.19	32.2		1
	26451	Rpl27a	1.39	1.27	1.58*	1.13	8.72	8.9	9.93	10.05	19.76	18.89	28.99	22.46		2
	19946	Rpl30	1.24*	1.32*	1.22*	1.35	11.23	12.55	12.09	11.28	23.23	29.09	27.88	30.31		2
	100504405	Rpl30-ps10	1.24*	1.32*	1.22*	1.35	11.23	12.55	12.09	11.28	23.23	29.09	27.88	30.31		2
	67248	Rpl39	1.31*	0.23	0.91	1.28	13.33	19.96	14.28	14.67	29.36	21.47	25.73	37.12		1
	27207	Rps11	0.51	0.85	1.46*	1.1	47.77	45.43	40.06	41.88	61.84	75.32	103.36	90.49		1
	68052	Rps13	0.81	0.75	1.55*	1.17	43.6	45.1	42.23	39.38	69.47	69.44	115.8	87.1		1
	628061	Rps13-ps4	0.81	0.75	1.55*	1.17	43.6	45.1	42.23	39.38	69.47	69.44	115.8	87.1		1
	668239	Rps13-ps5	0.81	0.75	1.55*	1.17	43.6	45.1	42.23	39.38	69.47	69.44	115.8	87.1		1
	267019	Rps15a	1.48	2.12*	2.04*	1.31*	7.71	6.19	6.88	9.3	18.49	24.29	27.95	22.96		2
	100042335	Rps15a-ps5	1.48	2.37	2.31*	1.46	6.19	4.08	5.04	7.11	14.45	18.97	24.79	19.52		1
	100043843	Rps15a-ps7	1.48	2.37	2.31*	1.46	6.19	4.08	5.04	7.11	14.45	18.97	24.79	19.52		1
	66538	Rps19bp1	0.78	1.13*	0.96	0.23	51.19	55.28	57.22	69.46	79.57	111.56	103.34	79.79		2
	75617	Rps25	1.83*	1.89*	1.81*	1.76*	8.72	10.8	9.33	10.26	26.93	36.43	32.77	36.53		2
	78294	Rps27a	1.38*	1.26*	0.86	0.93	14.14	14.96	15.75	19.38	33.4	32.87	27	37.76		2
	20091	Rps3a1	1.55*	1.92*	1.81*	1.64*	14.02	14.07	15.57	18.32	36.56	48.63	53.24	58.9		1
	20112	Rps6ka2	3.51*	3.72*	1.27	1.2	5.69	7.41	6.11	8.94	60.06	89.4	14.9	21.82		4
	110651	Rps6ka3	1.33*	1.02	0.02	0.55	17.56	15.62	17.6	18	41.35	29.34	15.93	26.24		4
	320119	Rps6kc1	1.23*	1.05*	0.91	-0.09	20	18.22	17.7	23.32	43.06	35.21	30.82	21.31		4
	20115	Rps7	0.97	1.25*	1.68*	1.43*	16.45	16.88	12.81	15.21	29.04	36	40.31	40.27		1
	58184	Rqcd1	1.09*	0.87	0.69	0.85	45.93	46.62	36.84	33.02	88.98	77.94	53.7	59.64		3
	67223	Rrp15	0.79	1.10*	0.66	0.94	13.18	12.93	12.4	12.84	20.46	25.55	18.31	25.29		2
	74778	Rrp7a	1.19*	1.84*	1.23*	1.11	10.84	9.31	11.92	11.73	21.52	30.88	25.8	25.58		2
[truncated: 449 more rows]

## Sheet: S4d
	Supplementary Table S4d Down-regulated protein coding genes in IL-4IL-13_Mtb
[truncated: 1,174 more rows]
