# Supplementary material for: Transcriptional landscape of Mycobacterium tuberculosis infection in macrophages
Source: Sci Rep. 2018 Apr 30;8:6758. doi: 10.1038/s41598-018-24509-6 (PMC5928056; doi:10.1038/s41598-018-24509-6)
Supplement: Supplementary file 6 — Supplementary Table S6 [file 41598_2018_24509_MOESM6_ESM.xlsx]

## Sheet: S6a
		Supplementary Table S6a Mtb-induced genes affected by IFNγ pre-stimulation
				Fold Change (log FC)
				IFNγ_Mtb/Mtb				IL4_IL13_Mtb/Mtb				Transcription
		GeneID	Symbol	4h	12h	24h	48h	4h	12h	24h	48h	Factor
		74748	Slamf8	2.70451	7.46732	9.10125	10.0921	0.749997	1.98013	2.7486	2.0649	0
		71994	Cnn3	1.22407	14.6624	69.3294	4.37583	0.603243	2.6534	2.61804	0.728682	0
		667370	I830012O16Rik	1.332	0.289949	1.55571	10.7038	0.748877	0.355294	1.10789	4.57385	0
		60440	Iigp1	2.81465	9.89424	9.37987	46.7948	0.214233	0.406529	0.307948	2.05557	0
		56318	Acpp	1.38805	1.60948	12.6994	1.64476	0.605487	0.80596	9.44034	2.73434	0
		56089	Ramp3	1.09825	10.6158	95.7588	11.2819	0.657534	3.03189	19.2416	3.2629	0
		56066	Cxcl11	2.29489	17.0708	35.8407	33.5214	0.0268278	0.179962	1.08932	4.27975	0
		276891	Timd4	1.25536	12.6008	9.6253	1.04694	0.300355	6.25493	7.76192	3.29979	0
		229898	Gbp5	1.64008	3.45673	7.94886	11.1635	0.642507	0.993321	1.25369	0.934889	0
		225288	Fhod3	0.949464	3.64271	10.6353	1.39398	0.560762	1.02117	1.75007	0.227953	0
		224796	Clic5	2.08227	4.60128	34.8715	25.8762	0.71357	2.23434	3.80537	0.446149	0
		21822	Tgtp1	2.27392	5.41697	7.37783	16.9366	0.60956	0.917049	0.508754	1.05378	0
		20723	Serpinb9	1.69138	9.06508	11.9878	4.76304	0.635996	3.1598	4.64415	2.26134	0
		19124	Procr	2.17001	4.61311	13.5382	1.66272	0.846042	1.53962	7.64656	1.55279	0
		18452	P4ha2	1.52357	7.13152	15.5311	3.12436	0.583582	0.61425	0.96545	1.43157	0
		18126	Nos2	1.78543	15.6591	16.1936	10.6593	0.435998	2.10674	1.96759	1.8717	0
		17329	Cxcl9	1.32708	318.675	195.004	112.174	0.00267466	1.04091	0.486045	0.437442	0
		17311	Kitl	2.39896	6.24031	21.6421	5.15403	0.854778	1.62743	1.56197	0.309366	0
		171285	Havcr2	1.34969	10.0025	3.64966	1.5012	1.00495	3.20136	2.17257	5.18898	0
		15945	Cxcl10	1.95673	3.48362	13.4263	6.50977	0.285105	0.26743	1.16933	1.36948	0
		14468	Gbp2b	1.23071	4.80858	10.4489	36.6731	0.394557	0.986038	1.23172	1.43656	0
		12775	Ccr7	1.1477	27.7722	27.9771	4.94358	0.192987	1.63538	2.25868	2.25116	0
		12479	Cd1d1	3.76647	1.19664	1.92644	17.7388	1.82481	0.531293	0.894044	6.96182	0
		11535	Adm	1.15473	5.56029	11.0141	0.867335	0.473785	0.779709	2.26083	0.673668	0
		112407	Egln3	1.41282	10.3338	2.33451	1.53679	0.802729	0.409943	0.26117	0.967921	0
		107350	AW112010	1.92519	1.43586	3.97653	13.1423	0.508409	0.966573	1.56653	2.2625	0
		100039796	Tgtp2	2.27392	5.41697	7.37783	16.9366	0.60956	0.917049	0.508754	1.05378	0
				Fold Change (log FC)
				IFNγ_Mtb/Mtb				IL4_IL13_Mtb/Mtb				Transcription
		GeneID	Symbol	4h	12h	24h	48h	4h	12h	24h	48h	Factor
		81703	Jdp2	1.07012	3.72507	4.87338	0.976225	1.0466	1.08967	1.32194	0.610985	1
		74481	Batf2	2.6485	4.35039	3.89709	4.53516	0.574802	0.765825	0.510128	0.64491	1
		381650	Thap6	2.09824	3.80626	4.24344	2.10536	1.57261	1.22682	0.606561	0.673736	1
		20728	Spic	1.31676	3.15754	1.69356	0.932554	0.290777	1.15717	0.790435	0.546076	1
		18227	Nr4a2	1.83772	1.2878	3.09652	0.374035	0.833926	0.811817	1.15243	0.308394	1
		17859	Mxi1	1.42705	10.2514	1.15484	1.83127	0.656529	0.817936	0.234416	1.50974	1
		17119	Mxd1	1.35744	2.1623	5.26009	1.39536	1.09439	0.80912	1.22831	0.701075	1
		16362	Irf1	2.22305	3.65875	3.85403	5.03797	0.987471	1.00644	0.733543	0.656614	1
		15900	Irf8	1.46523	4.05804	1.45242	1.01263	0.597224	0.976516	0.692877	0.76845	1
		14283	Fosl1	1.48827	3.64802	5.93204	1.25803	0.89636	1.11759	4.17042	0.866965	1
		12916	Crem	2.21874	4.45008	2.57206	1.62103	0.988635	1.15398	1.07683	1.38701	1
		110796	Tshz1	0.924999	1.23278	3.61042	2.55393	0.430449	0.958616	2.44578	2.78013	1

## Sheet: S6b
		Supplementary Table S6b Mtb-suppressed genes affected by IFNγ pre-stimulation
				Fold Change (log FC)
				IFNγ_Mtb/Mtb				IL4_IL13_Mtb/Mtb				Transcription
		GeneID	Symbol	4h	12h	24h	48h	4h	12h	24h	48h	Factor
		319660	Agmo	0.542474	0.6549	0.00514499	0.14537	1.06352	1.66364	0.0120508	0.321847	0
		270152	Amica1	0.970034	0.572012	0.101565	0.0911848	0.785714	1.72459	0.0566054	0.076111	0
		11727	Ang	1.14228	0.39699	0.0561586	0.19048	1.90103	2.14987	0.127504	0.64149	0
		76117	Arhgap15	1.25418	0.496103	0.0563831	0.148862	0.949189	0.718663	0.083387	0.463554	0
		20305	Ccl6	0.91048	0.85715	0.0776846	0.0155927	1.45265	2.61813	0.516439	2.5075	0
		12772	Ccr2	0.491114	0.145609	0.0103537	0.0515748	0.357638	0.386076	0.0376371	0.100015	0
		13136	Cd55	0.822575	0.381625	0.0817719	0.073633	0.705767	0.536275	0.214165	0.238308	0
		12628	Cfh	1.77177	1.13917	0.0593594	0.130068	1.10064	1.68915	0.255838	0.848411	0
		12802	Cnr2	0	0.0854374	0.129345	0.991115	6.31894	0.517966	0.241017	2.45709	0
		104086	Cyp27a1	1.77316	0.588919	0.0759716	0.357354	1.89043	0.329756	0.0574494	0.220949	0
		213573	Efcab4a	4.00927	0.678311	0.0757671	0.347548	1.09365	0.218321	0.159659	0.700008	0
		52614	Emr4	0.748332	0.0483057	0.00511489	0.0535412	0.417908	0.0953021	0.0660375	0.304541	0
		80891	Fcrls	1.19236	0.842989	0.087631	0.0115287	2.31513	2.43576	0.412265	0.0667739	0
		26382	Fgd2	1.94467	0.855427	0.121495	0.0613834	1.51685	0.326799	0.0319832	0.0313578	0
		14191	Fgr	1.03659	0.159826	0.0757194	0.154953	0.649264	0.300624	0.217231	0.530572	0
		11936	Fxyd2	0.964589	0.625031	0.0789392	0.336703	0.827314	0.542469	0.127805	0.668041	0
		213002	Ifitm6	1.02623	0.595234	0.0659647	0.849368	0.519352	0.346201	0.074802	1.24345	0
		16170	Il16	0.705074	0.607945	0.0340308	0.086414	0.144324	0.0688767	0.0624494	0.265587	0
		16513	Kcnj10	0.927471	0.164345	0.0543642	0.174578	2.57248	0.116646	0.032796	0.208784	0
		100504821	LOC100504821	1.35124	0	0.00406579	0.0186077	2.136	0.539854	0.0190695	0.223261	0
		140481	Man2a2	1.07948	0.674168	0.0440578	0.239895	1.48058	0.688045	0.1393	0.813826	0
		17533	Mrc1	1.21322	1.72675	0.029647	0.0263937	7.2337	16.5467	1.04141	20.368	0
		17179	Matk	1.19767	0.362866	0.0900568	0.19998	3.99536	3.44446	0.670646	3.75898	0
		319504	Nrcam	0.620519	0.245438	0.0410964	0.0789519	1.07828	0.329219	0.10719	0.476765	0
		381680	Nxpe5	1.35124	0	0.00406579	0.0186077	2.136	0.539854	0.0190695	0.223261	0
		66425	Pcp4l1	0.793044	0.664684	0.0558626	0.078812	0.637705	0.258422	0.0395379	0.0563023	0
		56744	Pf4	1.40455	0.0346539	0.343864	0.307594	2.01663	0.842868	3.08772	2.07395	0
		67448	Plxdc2	0.982072	0.521391	0.062854	0.18019	2.19554	1.56443	0.294663	1.24986	0
		19224	Ptgs1	0.893507	0.437182	0.0474898	0.216697	2.97702	2.94706	0.7134	4.34721	0
		74760	Rab3il1	0.946132	0.433944	0.0753102	0.0951105	5.50236	1.80003	0.328686	0.879843	0
		64214	Rgs18	1.12281	0.115384	0.098382	0.166566	1.2556	0.36096	0.225327	0.66941	0
		58809	Rnase4	1.14228	0.39699	0.0561586	0.19048	1.90103	2.14987	0.127504	0.64149	0
		20198	S100a4	0.963721	0.434168	0.0876449	0.280765	1.2428	1.22882	0.292528	1.68534	0
		20250	Scd2	1.01927	0.241625	0.0682467	0.482784	1.425	0.185589	0.138308	1.64385	0
		331004	Slc9a9	1.17923	1.28684	0.0259539	0.0963295	1.00443	1.20911	0.0277752	0.147469	0
		20737	Spn	0.944638	0.0804956	0.0998285	0.56495	0.624268	0.0999888	0.07399	0.880253	0
		66058	Tmem176a	0.948038	0.710898	0.063826	0.0918324	0.89108	0.742405	0.0704199	0.151612	0
		65963	Tmem176b	0.935413	0.523171	0.0469581	0.0936113	0.848882	0.530357	0.0491598	0.173425	0
				Fold Change (log FC)
				IFNγ_Mtb/Mtb				IL4_IL13_Mtb/Mtb				Transcription
		GeneID	Symbol	4h	12h	24h	48h	4h	12h	24h	48h	Factor
		12609	Cebpd	1.10097	0.255676	0.11344	0.116811	1.1041	0.315994	0.189355	0.269663	1
		13170	Dbp	0.454417	0.479132	0.333057	0.222831	0.693604	0.456891	0.239817	0.230602	1
		15242	Hhex	1.50212	0.471545	0.291854	0.639642	3.07727	0.420901	0.414415	0.792171	1
		15284	Hlx	1.01012	0.354478	0.28683	0.412898	1.10912	0.679149	0.420071	0.995327	1
		17095	Lyl1	0.940406	0.154325	0.198152	0.513687	1.39843	0.298471	0.18176	0.66935	1
		16658	Mafb	0.984472	1.19095	0.216152	0.303044	1.32333	0.959411	0.388512	0.818939	1
		17260	Mef2c	0.999737	0.405548	0.237234	0.479288	0.836565	0.491976	0.266624	1.65501	1
		17122	Mxd4	1.05242	0.299234	0.340733	0.274202	2.53949	1.07235	0.591821	0.881695	1
		18019	Nfatc2	0.577872	0.380665	0.198328	0.57048	0.413251	0.594373	0.125014	0.460365	1
		12192	Zfp36l1	0.972333	1.36994	0.175506	0.335749	2.82957	1.29058	0.483692	1.23808	1
		29813	Zfp385a	1.00711	0.821241	0.259207	0.973161	1.70249	0.567528	0.289686	1.11969	1
		68910	Zfp467	0.742023	0.350592	0.257288	0.330919	0.560361	0.423797	0.246107	0.590054	1

## Sheet: S6c
		Supplementary Table S6c Mtb-induced genes affected by IL4_IL13 pre-stimulation
				Fold Change (log FC)
				IL4_IL13_Mtb/Mtb				IFNγ_Mtb/Mtb				Transcription
		GeneID	Symbol	4h	12h	24h	48h	4h	12h	24h	48h	Factor
		100504014	Gm15056	4.41603	16.7039	35.4554	28.354	1.05175	3.31187	4.81535	2.03407	0
		11636	Ak1	5.15289	2.96993	2.52233	11.4369	1.37465	0.671865	0.368205	1.22906	0
		11846	Arg1	467.429	27.8863	74.9148	35.2135	0	0.789573	4.46356	0.747486	0
		12349	Car2	6.55001	13.2517	27.1357	5.07882	1.42357	2.49686	5.36889	0.186887	0
		12700	Cish	7.11101	11.7642	19.0116	10.4698	3.11361	1.86301	1.91882	0.842593	0
		13011	Cst7	2.61675	4.5237	3.68008	13.968	1.63677	1.72617	1.39674	3.24337	0
		13078	Cyp1b1	20.6501	15.0204	127.997	10.18	0.496125	1.18929	14.0978	0.51638	0
		14268	Fn1	17.7518	9.94866	4.93877	12.6673	1.40192	0	0	1.59287	0
		14733	Gpc1	4.7404	4.11882	13.1286	4.09787	0.768381	1.14864	2.07945	1.15144	0
		15186	Hdc	3.32181	7.88666	15.7793	2.43249	1.83279	2.63689	6.07445	0.984607	0
		16165	Il13ra2	13.7503	3.96979	12.1199	22.9339	1.85494	0.325819	0.185408	0.114477	0
		16763	Lad1	2.30278	4.55764	11.2128	4.00583	0.542633	0.714387	1.35491	0.359063	0
		16797	Lat	6.55355	3.75321	12.5245	2.91264	1.0124	0.781035	3.17604	0.376839	0
		17207	Mcf2l	8.69125	13.6198	4.82066	4.67507	1.65315	2.33534	0.528553	0.138128	0
		17381	Mmp12	3.81548	5.82024	19.364	23.6228	1.55979	1.14825	2.49463	0.868086	0
		17386	Mmp13	2.49916	9.29467	16.5028	5.14663	1.77786	4.4469	4.48915	0.375116	0
		17751	Mt3	8.21907	46.9797	37.0645	9.08706	0.106011	4.6663	2.92899	1.50679	0
		18406	Orm2	0.12168	2.71196	15.882	6.64704	0	1.65607	6.51654	5.03628	0
		18619	Penk	2.74956	1.603	3.64453	10.0986	0.8793	0.785147	1.05903	0.972121	0
		20295	Ccl17	192.538	645.975	151.556	658.514	0.667924	0.97415	0.92898	0	0
		20299	Ccl22	30.2286	87.2194	57.8594	19.2047	1.11826	1.35658	1.41774	0.583606	0
		20311	Cxcl5	5.50895	3.82657	21.676	1.78081	2.28472	0.719013	8.27951	0.58935	0
		20706	Serpinb9b	10.2048	34.256	56.3575	23.9584	0.677769	1.50809	4.1936	1.56034	0
		211323	Nrg1	25.7557	16.3201	5.42801	5.45165	3.36346	1.97134	0.249278	0.23033	0
		213208	Il20rb	32.9591	12.7492	13.2625	76.6004	2.81676	0.11277	0.249417	0.890268	0
		21857	Timp1	3.845	7.35152	19.7284	14.0748	0.562208	0.631465	1.24177	0.201357	0
		246154	Vasn	4.4955	5.63965	13.6348	1.618	2.71907	2.90835	4.92241	0.212899	0
		26360	Angptl2	7.264	1.78007	9.15461	12.6656	0.600704	1.27386	3.02298	4.57745	0
		327766	Tmem26	28.2383	9.55408	7.17855	4.90631	0.581113	1.12534	0.398652	0.209248	0
		373864	Col27a1	5.68585	15.2185	8.61613	1.85303	0.936573	3.94508	1.38361	1.99386	0
		56221	Ccl24	8.51599	46.2907	12.4606	166.092	0.524238	1.22761	0.302216	1.22115	0
		56644	Clec7a	5.52136	19.3384	12.904	109.734	0.95852	3.86266	1.03582	1.15191	0
		66060	Cystm1	2.91522	3.19538	14.7791	2.59704	0.705427	1.26988	3.38532	0.51718	0
		70166	Lipn	5.26915	5.91749	3.33021	15.6415	2.20925	1.86841	1.08302	0.856897	0
		75766	Dcstamp	5.28948	14.4185	15.1285	26.4067	1.71085	2.34519	0.594062	0.506527	0
				Fold Change (log FC)
				IL4_IL13_Mtb/Mtb				IFNγ_Mtb/Mtb				Transcription
		GeneID	Symbol	4h	12h	24h	48h	4h	12h	24h	48h	Factor
		13654	Egr2	1.54302	2.48664	6.14393	6.9141	1.02606	1.04164	0.818988	0.504691	1
		16364	Irf4	3.69564	3.29883	7.66162	2.39715	3.43861	2.10629	1.08434	0.347565	1
		17869	Myc	4.19014	1.81757	1.93725	1.55102	0.994074	0.659236	0.462894	0.434102	1
		20471	Six1	1.48666	2.02244	6.15329	3.2378	0.420171	0.815911	3.51381	1.53203	1
		21426	Tfec	1.93321	3.6448	3.1506	4.88186	1.30172	0.708001	0.750459	0.80584	1
		225908	Myrf	9.05076	4.40483	3.38604	3.33015	1.39952	0.260245	0.087016	0.0814831	1

## Sheet: S6d
	Supplementary Table S6d Mtb-suppressed genes affected by IL4_IL13 pre-stimulation
			Fold Change (log FC)
			IL4_IL13_Mtb/Mtb				IFNγ_Mtb/Mtb				Transcription
	GeneID	Symbol	4h	12h	24h	48h	4h	12h	24h	48h	Factor
	81897	Tlr9	0.37109	0.413278	0.0828543	0.163688	1.69112	6.70998	1.21475	1.23249	0
	80891	Fcrls	2.31513	2.43576	0.412265	0.0667739	1.19236	0.842989	0.087631	0.0115287	0
	76117	Arhgap15	0.949189	0.718663	0.083387	0.463554	1.25418	0.496103	0.0563831	0.148862	0
	71706	Slc46a3	2.25685	0.475562	0.0826062	0.380315	0.355341	0.404095	0.234477	0.293812	0
	66425	Pcp4l1	0.637705	0.258422	0.0395379	0.0563023	0.793044	0.664684	0.0558626	0.078812	0
	66058	Tmem176a	0.89108	0.742405	0.0704199	0.151612	0.948038	0.710898	0.063826	0.0918324	0
	65963	Tmem176b	0.848882	0.530357	0.0491598	0.173425	0.935413	0.523171	0.0469581	0.0936113	0
	52614	Emr4	0.417908	0.0953021	0.0660375	0.304541	0.748332	0.0483057	0.00511489	0.0535412	0
	381680	Nxpe5	2.136	0.539854	0.0190695	0.223261	1.35124	0	0.00406579	0.0186077	0
	331004	Slc9a9	1.00443	1.20911	0.0277752	0.147469	1.17923	1.28684	0.0259539	0.0963295	0
	319660	Agmo	1.06352	1.66364	0.0120508	0.321847	0.542474	0.6549	0.00514499	0.14537	0
	319173	Hist1h2af	1.30293	0.697606	0.337249	0.0800622	1.08963	0.506854	0.21663	0.161956	0
	270152	Amica1	0.785714	1.72459	0.0566054	0.076111	0.970034	0.572012	0.101565	0.0911848	0
	26382	Fgd2	1.51685	0.326799	0.0319832	0.0313578	1.94467	0.855427	0.121495	0.0613834	0
	231125	Zfyve28	0.770872	0.0831458	0.0897926	0.508654	0.145921	0.246767	0.233889	0.801943	0
	213002	Ifitm6	0.519352	0.346201	0.074802	1.24345	1.02623	0.595234	0.0659647	0.849368	0
	20737	Spn	0.624268	0.0999888	0.07399	0.880253	0.944638	0.0804956	0.0998285	0.56495	0
	16633	Klra2	0.154864	0.156804	0.0728361	0.0870592	1.35463	0.448493	0.379878	0.256487	0
	16513	Kcnj10	2.57248	0.116646	0.032796	0.208784	0.927471	0.164345	0.0543642	0.174578	0
	16170	Il16	0.144324	0.0688767	0.0624494	0.265587	0.705074	0.607945	0.0340308	0.086414	0
	16010	Igfbp4	0.760092	0.245747	0.0405219	0.306274	0.580384	1.82955	0.181229	0.577262	0
	12772	Ccr2	0.357638	0.386076	0.0376371	0.100015	0.491114	0.145609	0.0103537	0.0515748	0
	11813	Apoc2	0.589276	0.385498	0.0751311	0.462768	0.931211	0.528687	0.125627	0.359068	0
	104086	Cyp27a1	1.89043	0.329756	0.0574494	0.220949	1.77316	0.588919	0.0759716	0.357354	0
	100504821	LOC100504821	2.136	0.539854	0.0190695	0.223261	1.35124	0	0.00406579	0.0186077	0
			Fold Change (log FC)
			IL4_IL13_Mtb/Mtb				IFNγ_Mtb/Mtb				Transcription
	GeneID	Symbol	4h	12h	24h	48h	4h	12h	24h	48h	Factor
	108655	Foxp1	0.588271	0.5239	0.309275	0.446447	0.996876	1.17797	0.42569	0.451287	1
	12609	Cebpd	1.1041	0.315994	0.189355	0.269663	1.10097	0.255676	0.11344	0.116811	1
	13170	Dbp	0.693604	0.456891	0.239817	0.230602	0.454417	0.479132	0.333057	0.222831	1
	14247	Fli1	1.01168	0.488778	0.319122	0.741824	1.1817	0.599902	0.40223	0.733603	1
	17095	Lyl1	1.39843	0.298471	0.18176	0.66935	0.940406	0.154325	0.198152	0.513687	1
	17132	Maf	0.524789	0.309463	0.303505	0.293084	1.10966	0.563329	0.680963	0.388918	1
	17260	Mef2c	0.836565	0.491976	0.266624	1.65501	0.999737	0.405548	0.237234	0.479288	1
	18019	Nfatc2	0.413251	0.594373	0.125014	0.460365	0.577872	0.380665	0.198328	0.57048	1
	18987	Pou2f2	0.610844	0.25834	0.205586	0.385361	1.23434	0.364946	0.344939	0.412322	1
	21413	Tcf4	0.994971	1.13022	0.336327	0.966794	1.04868	1.38224	0.499626	0.829593	1
	21416	Tcf7l2	0.729207	0.798475	0.272582	0.72215	1.25533	0.866077	0.731098	0.517608	1
	29813	Zfp385a	1.70249	0.567528	0.289686	1.11969	1.00711	0.821241	0.259207	0.973161	1
	68910	Zfp467	0.560361	0.423797	0.246107	0.590054	0.742023	0.350592	0.257288	0.330919	1
	83925	Trps1	0.474127	0.509523	0.321374	0.77963	1.1747	0.731589	0.476313	0.678896	1
