# Supplementary material for: Transcriptional landscape of Mycobacterium tuberculosis infection in macrophages
Source: Sci Rep. 2018 Apr 30;8:6758. doi: 10.1038/s41598-018-24509-6 (PMC5928056; doi:10.1038/s41598-018-24509-6)
Supplement: Supplementary file 7 — Supplementary Table S7 [file 41598_2018_24509_MOESM7_ESM.xlsx]

## Sheet: S7a
	Supplementary Table S7a Differentially expressed IncRNAs in Mtb
							Expression (TPM)								K mean
			Fold Change (Log FC)				Unstimulated				M.tuberculosis infection				Cluster	Nearest Protein	Gene	Distance	Correlation	Functional relevence
	CAGE Cluster	Transcript	4h	12h	24h	48h	4h	12h	24h	48h	4h	12h	24h	48h	Number	coding gene	Name			in Disease
	chr1:173565002..173565037,+	ENSMUST00000192524.1	4.55*	0.16	-0.44	-0.02	0.674874	0.407004	0.166159	0.71307	4.80477	2.70895	1.44956	1.01556	4	NM_144539	Slamf7	18167	0	PMID: 23940611
	chr11:23640181..23640184,-	ENSMUST00000177539.2	4.57*	1.37	2.31*	-0.26	0.0673426	1.19797	1.79219	0.767685	5.19047	2.33634	1.03407	0.490959	5	NM_009044	Rel	30787	0.261636
	chr16:84703245..84703262,+	ENSMUST00000185662.2	5.14*	1.64	1.34	0.85	0.23754	0.166582	0	0	0.50406	3.59059	0.336178	0.12274	3	NM_017404	Mrpl39	32303	0.62*
	chr2:128254913..128254962,-	ENSMUST00000138486.1	5.04*	3*	2.36*	2.09*	0.814473	1.2104	1.39202	0.900252	14.6916	6.75262	3.26301	1.09738	4	NM_008569	Anapc1	258170	-0.757666	PMID: 23940611
	chr2:128254972..128254995,-	ENSMUST00000132149.1	3.84*	2.28*	4.23*	0	0.652427	1.74144	2.09788	2.58167	6.3181	4.60591	2.62006	0.613699	5	NM_008569	Anapc1	258137	-0.533434	PMID: 23940611
	chr2:167659142..167659148,-	ENSMUST00000143649.1	6.37*	3.7*	4.78*	3.74*	0.414886	0.342028	0	0	2.12589	1.13351	0.677666	0	3	NM_011201	Ptpn1	98679	0.160139	PMID: 23940611
	chr3:7612702..7612705,+	ENSMUST00000181286.1	3.23*	4.51*	4.1*	3.36*	0.991819	0.877232	0.512553	0.567772	37.3587	8.43646	12.3976	3.35215	3	NM_008371	Il7	726	0.088187
	chr4:129638004..129638025,+	ENSMUST00000147634.3,ENSMUST00000139884.1	2.95*	1.75	2.77*	-9.15*	1.1877	0.362108	0.283004	0.900252	2.79815	1.97297	0.0301229	0.0818265	5	NM_001290714	Adgrb2	24110	0.189591
	chrX:100678544..100678564,-	ENSMUST00000127786.2	3.72*	2.47*	-1.08	-0.63	37.42	30.8786	12.4547	19.6676	67.5388	48.3099	47.8334	0	5	NM_009440	Tsx	-68758	0
	chr1:137029137..137029178,-	ENSMUST00000183317.3,ENSMUST00000182541.3	-2.94*	0.05	1.49	-0.65	7.02483	5.12036	4.2434	1.63234	0.0978375	0.473492	4.45687	4.02859	6	NM_007955	Ptprv	-25	0.408669
	chr1:137584671..137584726,-	ENSMUST00000112103.1	-5.58*	-3.81*	0.27	1.81	190.182	112.025	77.7809	84.7276	17.3092	41.8164	8.54073	17.3117	7	NM_007791	Csrp1	41048	-0.0750988
	chr1:153602120..153602161,-	ENSMUST00000186444.1	-3.18*	-2.06*	-2.42*	-2.74*	3.36153	2.82424	1.89413	2.07186	0.249683	0.700282	1.78188	1.86746	6	NM_001039644	Edem3	343	0.187793	PMID: 22547807, 22872737
	chr1:174480783..174480848,-	ENSMUST00000132370.4,ENSMUST00000140307.2	-3.46*	-1.06	-1.03	-3.81*	26.7125	7.6037	8.56066	21.3948	1.28135	4.79385	0.276174	2.35115	7	NM_177723	Vsig8	5221	-0.154158
	chr1:34530003..34530026,-	ENSMUST00000185218.1,ENSMUST00000185881.1	-5.36*	-1.57	-2.26*	-3.15*	3.31619	3.30743	3.59546	1.51757	0.039135	0.0402647	0.591642	0.204566	6	NM_011206	Ptpn18	-13435	0.74*	PMID: 22547807
	chr1:89761676..89761681,+	ENSMUST00000191704.1	-4.72*	-3.71*	-1.74	-2.29*	3.18051	3.24894	1.64489	1.06889	1.66801	0.362383	0.672598	0.818265	7	NM_177646	Dgkd	-11814	0.426945	PMID: 22547807
	chr10:22022300..22022354,-	ENSMUST00000180456.1	-4.55*	-2.36*	-2.38*	-4.44*	209.843	86.905	57.1165	87.3511	8.8581	45.5986	2.5545	14.716	7	NM_001177775	H60b	-29074	0
	chr11:69497991..69498009,+	ENSMUST00000145435.1	-4.7*	-2.66*	-1.73	-3.76*	128.454	50.1093	38.9393	56.8743	1.38515	10.4152	2.30917	1.06374	7	NM_001159505	Tnfsf13	1066	0.115627	PMID: 23940611
	chr11:94538892..94538946,+	ENSMUST00000126480.1	-3.27*	-1.77	0.14	-0.3	62.0865	32.819	28.3442	25.9823	3.44192	6.78375	0.858645	2.43297	7	NM_145828	Xylt2	-84	0.145257	PMID: 22547807
	chr12:33638637..33638711,-	ENSMUST00000181670.3,ENSMUST00000180391.1	-4.39*	-2.29*	-0.84	-4.92*	7.21255	5.07257	5.69867	3.22067	0.07827	0.337408	1.19434	0.524598	6	NM_013635	Sypl	99	-0.154772	PMID: 23940611
	chr12:81233789..81233808,-	ENSMUST00000180643.1	-3.78*	-2.52*	-4.06*	0.18	43.6897	32.6406	20.2652	16.0362	2.73622	7.03938	1.74162	2.09839	7	NM_007564	Zfp36l1	-19807	0.0573123	PMID: 23940611
	chr14:47451659..47451732,-	ENSMUST00000181311.1,ENSMUST00000074862.2	-3.44*	-0.96	0.05	-7.46*	3.40722	2.94412	2.49721	2.73948	1.43554	0.634551	1.57512	0.859178	7	NM_026832	Cgrrf1	187	0.56*	PMID: 22547807
	chr14:57430812..57430839,+	ENSMUST00000186474.1	-5.11*	-1.74	-1.76	-3.92*	3.65525	3.16039	3.95694	3.37801	0.408332	0.669701	0.120492	1.0492	7	NM_144842	Zmym5	-258	0
	chr14:63457332..63457377,-	ENSMUST00000181072.1	-3.48*	-2.71*	-1.52	-2.15*	15.3116	8.51162	4.13121	5.00456	0.0978375	1.84805	0.0301229	0.327306	7	NM_175546	Wdfy2	-850	0.389748	PMID: 23940611
	chr15:88906323..88906381,-	ENSMUST00000150364.2	-3.57*	-2.92*	-0.37	-0.37	11.4272	12.0727	8.26889	9.24051	0.484255	1.47037	1.47076	1.61471	6	NM_026485	Trabd	113	0.0612648	PMID: 22547807
	chr15:97923849..97923945,+	ENSMUST00000181802.1	-4.1*	-1.77	-4.13*	-0.35	2.12726	2.74862	1.76505	1.69127	0.15654	0.377673	1.4151	1.05647	6	NM_144851	Senp1	152	0.188422
	chr16:55974654..55974720,-	ENSMUST00000186480.1	-3.74*	-4.82*	-0.54	-1.39	6.24219	7.81163	7.46795	6.82593	2.06977	2.69464	5.49413	1.58834	6	NM_173026	Zbtb11	-803	0.291502
	chr16:91011485..91011512,+	ENSMUST00000154854.1	-3*	-1.24	-0.99	-1.69	15.6682	11.5221	10.1385	10.32	3.04954	2.48205	1.00395	0	7	NM_001164483	Synj1	69	-0.283453
	chr17:33896918..33896968,+	ENSMUST00000170103.2	-5.55*	-5.94*	-2.26*	-2.17*	26.2172	21.4873	25.5977	40.2321	3.82177	2.28688	1.75683	3.5449	7	NM_008997	Rab11b	514	0.114625	PMID: 22547807
	chr17:47278148..47278192,+	ENSMUST00000191153.2	-2.88*	-1.53	-2.09*	-1.96	3.99822	4.5042	2.27875	4.49379	0.308385	0.256878	1.7561	1.26831	6	NM_001097623	Trerf1	-257	0.66*
	chr17:69766714..69766759,+	ENSMUST00000188481.1	-3.64*	-2.58*	-0.66	-0.51	7.345	5.60777	3.86195	6.53155	0.15654	1.57082	1.19	1.57379	6	NM_001145192	Akain1	21952	0	PMID: 23940611
	chr17:71183960..71184014,+	ENSMUST00000175668.1	-3.01*	-0.67	-4.24*	-0.9	46.0251	28.7578	25.7731	42.297	2.72966	3.10289	0.707789	4.43772	7	NM_001164077	Tgif1	12158	-0.1909	PMID: 23940611, 24785206
	chr2:163470976..163470990,+	ENSMUST00000184724.1,ENSMUST00000076667.1	-3.91*	-1.5	-5.43*	-0.77	2.73379	2.99435	2.48083	1.00298	0.582092	0.544337	0.466323	0.729164	7	NM_012032	Serinc3	-96	-0.234421	PMID: 23940611
	chr2:166273041..166273078,+	ENSMUST00000127920.1	-3.07*	-3.14*	-1.97	-0.43	11.534	3.59573	3.12183	4.12502	0	0	0.0602458	0.524598	6	NM_177782	Prex1	266292	0.75*	PMID: 23940611, 22547807
	chr2:84371473..84371488,-	ENSMUST00000139492.1	-7.39*	-6.04*	-3.25*	-3.23*	50.101	18.0966	16.0048	14.8251	0.54789	4.22932	0.125318	1.10466	7	NM_001177320	Tfpi	-54555	0.002492	PMID: 23056259, 239040611, 22547807
	chr3:115591004..115591055,-	ENSMUST00000188260.2,ENSMUST00000185681.1,ENSMUST00000187055.1,ENSMUST00000191182.1,ENSMUST00000067500.5	-5.23*	-5.89*	-2.37*	-5.68*	12.6959	14.5045	13.6244	9.7129	2.59997	3.87244	7.02758	4.84685	6	NM_027193	Dph5	46	0.118089	PMID: 23940611
	chr3:9403049..9403092,+	ENSMUST00000180874.3,ENSMUST00000181331.1,ENSMUST00000181930.2	-2.97*	-7.22*	-6.69*	-3.29*	2.66343	2.82071	1.91451	3.39027	0	0	0.0903686	0	7	NM_177660	Zbtb10	-152482	0
	chr3:95119008..95119025,-	ENSMUST00000098867.3,ENSMUST00000176569.2	-3.28*	-3.02*	-0.63	-0.9	2.10258	3.50769	3.19561	2.34973	0.447705	0.377673	0.983481	1.26104	6	NM_029789	Cers2	149	0.71*	PMID: 23940611
	chr3:96050759..96050773,+	ENSMUST00000177796.1	-2.05*	-2.92*	-2	-1.8	7.43705	25.1078	31.2523	39.7098	1.97115	0.392963	0.371128	5.33781	7	NM_054045	Hist2h3c2	-136	1*	PMID: 22547807
	chr4:101028716..101028783,-	ENSMUST00000144604.1	-2.67*	-3.22*	-0.5	-1.16	19.5698	17.6846	10.8457	9.64975	3.40104	1.91835	0.366301	2.09839	7	NM_001177602	Ak4	63111	-0.138505	PMID: 23940611, 22046420
	chr5:110605516..110605531,-	ENSMUST00000135366.3,ENSMUST00000130892.3,ENSMUST00000132210.1	-0.82	-2.54*	-2.42*	-0.34	2.68587	1.08162	0.712478	0.978203	0	0.216614	0.0301229	0	7	NM_008146	Golga3	189	-0.160092	PMID: 23940611
	chr5:25035785..25035867,+	ENSMUST00000188465.1	-2.47*	-2.71*	-4.21*	-0.51	16.2484	10.9025	6.70607	7.20061	0.797097	4.55177	1.31483	0.524598	7	NM_198621	Cct8l1	-13900	0
	chr6:32461118..32461170,+	ENSMUST00000150314.1	-2.28*	-2.44*	-0.69	-2.18*	52.0651	32.9313	18.6226	22.6676	0.643142	1.93826	2.2737	3.7131	6	NM_175750	Plxna4	77075	-0.213254
	chr7:117150122..117150165,-	ENSMUST00000191157.2,ENSMUST00000188824.1	-1.95	-4.15*	-1.56	-0.53	32.651	20.7877	13.3567	9.36923	0.545305	3.52382	3.15209	0.0818265	7	NM_181517	Ipo7	11774
	chr7:31449960..31450003,-	ENSMUST00000146232.1	-2.12*	-3.84*	-1.72	-1.17	17.3815	12.5193	10.6511	10.4035	0.17376	2.2002	0.913581	0.524598	6	NM_027999	Haus5	11	0.0126332
	chr7:52242251..52242315,+	ENSMUST00000141011.1,ENSMUST00000150613.1,ENSMUST00000123517.1,ENSMUST00000152595.1	-1.81	-3.06*	-3.42*	-2.3*	17.8484	9.66547	6.50085	7.70679	0.388765	1.33429	0.762725	0.524598	7	NM_019830	Prmt1	-460	-0.215667	PMID: 23940611
	chr7:82926966..82927012,-	ENSMUST00000181224.1	-2.24*	-1.72	-4.22*	-1.37	36.6248	27.2635	25.7069	20.7668	4.80508	13.2722	23.3416	17.9191	6	NM_001122780	Klhl25	66212	0.252964	PMID: 22547807
	chr8:3672290..3672364,-	ENSMUST00000159364.1	-2.14*	-1.78	-3.22*	-1.76	7.35874	8.25301	6.92021	8.23002	0.875367	13.2719	9.4979	5.40963	6	NM_025701	Trappc5	4113	0.369565	PMID: 23940611
	chr9:21875446..21875495,+	ENSMUST00000180419.1	-1.19	-2.05*	-2.12*	-7.64*	20.0022	17.6698	10.0316	14.3343	3.06629	2.2909	1.12927	3.7131	7	NM_177318	Znf653	344	0.106719	PMID: 22547807
	chrX:100688903..100688931,+	ENSMUST00000181020.4,ENSMUST00000183027.1	-4.38*	-1.59	-2.94*	-2.67*	19.8138	8.98793	5.40044	8.16655	0.604007	3.88669	2.514	0	7	NM_009440	Zfp653	-79097	0	PMID: 22547807
	chrX:100819043..100819101,-	ENSMUST00000130063.3,ENSMUST00000125419.3	-2.66*	-0.54	-3.16*	-0.14	17.7088	9.84327	8.55719	7.92573	0.07827	2.75928	0.948289	0.524598	6	NM_029158	Zcchc13	6824	0
	chrX:93435274..93435287,+	ENSMUST00000133125.2,ENSMUST00000147681.1	-3.82*	-2.95*	-0.99	-2.87*	533.057	239.367	229.778	328.85	8.55014	29.7145	6.70146	56.4867	7	NM_177789	Vsig4	53504	0.132077	PMID: 22872737

## Sheet: S7b
	Supplementary Table S7b Differentially expressed IncRNAs in IFNγ_Mtb
							Expression (TPM)								K mean
			Fold Change (Log FC)				Unstimulated				IFNγ stimulation and M.tuberculosis infection				Cluster	Nearest Protein	Gene	Distance	Correlation	Functional relevence
	CAGE Cluster	Transcript	4h	12h	24h	48h	4h	12h	24h	48h	4h	12h	24h	48h	Number	coding gene	Name			in Disease
	chr1:138579952..138579987,+	ENSMUST00000181524.3,ENSMUST00000180962.1	4.59*	1.51	-0.75	-0.9	2.49323	1.73496	1.71988	0.354377	1.19824	0.746505	3.46381	3.61808	1	NM_001160251	Znf281	-58474	-0.0504787	PMID: 23940611
	chr1:151946798..151946815,-	ENSMUST00000181915.1,ENSMUST00000181460.2	6.19*	5.47*	3.54*	2.33*	0.177346	0	0	0	3.33756	3.74153	1.30133	0.710284	3	NM_011198	Ptgs2	439	0.87*	PMID: 23940611, 22547807, 22872737
	chr1:152012073..152012094,-	ENSMUST00000181308.1	5.16*	3*	-0.48	-2.09*	0.23754	0	0	0	1.46767	2.18152	3.04946	2.25214	2	NM_011198	Ptgs2	-64840	0.73*	PMID: 23940611, 22547807, 22872737
	chr1:173565002..173565037,+	ENSMUST00000192524.1	6.45*	3.28*	1.98	3.15*	0.674874	0.407004	0.166159	0.71307	3.22474	1.53832	2.40536	1.6546	2	NM_144539	Slamf7	18167	0	PMID: 23940611
	chr11:116394383..116394437,-	ENSMUST00000186169.1	2.8*	2.77*	2.2*	0.48	0	0	0	0	2.73483	0.178107	0.215124	0.360852	4	NM_025367	Sphk1	115	0.36715	PMID: 23940611
	chr11:23640181..23640184,-	ENSMUST00000177539.2	2.67*	2.5*	1.55	0.8	0.0673426	1.19797	1.79219	0.767685	6.34114	3.78196	1.20816	0.734416	4	NM_009044	Rel	30787	0.328603
	chr11:74986055..74986071,+	ENSMUST00000134252.1	5.26*	7.39*	6.14*	4.93*	0.23754	0.166582	0	0	7.0129	4.60833	0.178058	0.0711029	5	NM_010430	Hic1	-2297	0
	chr12:33506490..33506494,+	ENSMUST00000180613.1	3.53*	1.48	2.09*	-0.55	16.1378	8.29189	7.39404	8.72178	24.2545	22.1178	13.5609	6.59274	5	NM_021524	Nampt	-1290	0.347826	PMID: 23056259, 23940611, 22547807, 22872737
	chr14:105513837..105513971,-	ENSMUST00000165350.3,ENSMUST00000164319.1	7.31*	7.62*	3.12*	1.62	5.76486	6.21859	0.286315	1.10139	2.75895	0.822183	2.20349	1.92846	6	NM_134077	Rbm26	62574	-0.0547661	PMID: 23940611
	chr14:21365379..21365383,+	ENSMUST00000129237.1,ENSMUST00000128848.3,ENSMUST00000142099.3,ENSMUST00000141265.3	4.74*	2.93*	2.98*	2.88*	0.475081	0.166582	0.566009	0.0396949	3.94225	5.9699	3.80258	1.25016	3	NM_008914	Ppp3cb	417	-0.463944
	chr15:83197697..83197717,-	ENSMUST00000178628.3,ENSMUST00000100370.1	6.46*	5.74*	4.64*	4.09*	1.97325	1.78341	0.858946	1.92779	1.26267	6.11795	5.20522	1.81594	1	NM_025445	Arfgap3	-17039	-0.0696625
	chr16:50732793..50732814,-	ENSMUST00000191079.1,ENSMUST00000169791.3	4.37*	3.79*	6.35*	6.16*	5.62035	6.10396	5.1219	6.67397	14.6633	17.9961	11.0437	8.20151	3	NM_027046	Ccdc54	-141546	0
	chr16:58408431..58408440,-	ENSMUST00000133622.1	6.41*	7.26*	5.78*	7.31*	0	0	0	0	0.46636	3.53334	0.430249	0	3	NM_028523	Dcbld2	208	0.61*
	chr17:35517201..35517222,-	ENSMUST00000113886.2	2.01*	2.62*	1.75	1.1	7.78255	4.34473	3.76513	4.73511	2.43455	6.26041	6.2324	6.23285	6	NM_001143689	H2-Q4	-660	0.398782	PMID: 23940611
	chr18:67934364..67934413,-	ENSMUST00000180450.1	1.27	2.57*	-0.03	-1.07	6.01791	1.85899	2.25957	1.21493	0.666345	1.75705	2.88949	5.88955	6	NM_001039088	Seh1l	117	-0.0442245	PMID: 23940611
	chr18:78034953..78034965,-	ENSMUST00000125396.1	2.25*	5.91*	3.83*	3.04*	0.554485	0.175446	0.143158	1.23129	1.46323	2.00977	2.17008	1.96007	2	NM_013831	Pstpip2	-1676	0.50*	PMID: 23056259, 23940611, 20725040, 22046420
	chr2:128254893..128254902,-	ENSMUST00000154173.1	3.68*	6.31*	5.47*	7.63*	0	0	0.384622	0.820862	3.81437	3.89785	1.71664	0.675105	2	NM_008569	Anapc1	258230	-0.66	PMID: 23940611
	chr2:128254913..128254962,-	ENSMUST00000138486.1	0.88	7.17*	7.52*	7.63*	0.814473	1.2104	1.39202	0.900252	37.5926	26.687	16.0623	8.30405	2	NM_008569	Anapc1	258170	-0.81409	PMID: 23940611
	chr2:128254972..128254995,-	ENSMUST00000132149.1	0	6.47*	3.44*	0.53	0.652427	1.74144	2.09788	2.58167	5.87115	7.12706	9.35059	7.8186	2	NM_008569	Anapc1	258137	-0.59356	PMID: 23940611
	chr2:128255053..128255098,-	ENSMUST00000135433.3,ENSMUST00000151427.1	1.76	2.13*	1.33	-0.11	3.20976	4.31111	2.67184	5.58751	4.21463	4.88936	13.6084	16.9636	1	NM_008569	Anapc1	258034	-0.216522	PMID: 23940611
	chr2:156546506..156546564,-	ENSMUST00000139042.3,ENSMUST00000130089.1	1.08	3.29*	3.2*	0.22	9.15084	3.62286	1.59195	6.80507	1.42793	2.03475	3.07313	3.88694	6	NM_001042488	Dlgap4	137	-0.057529	PMID: 22547807
	chr2:167659142..167659148,-	ENSMUST00000143649.1	4.69*	5.93*	3.03*	3.12*	0.414886	0.342028	0	0	3.3345	1.95908	1.61746	1.53902	3	NM_011201	Ptpn1	98679	0.0214363	PMID: 23940611
	chr3:100293431..100293483,+	ENSMUST00000122898.1	2.8*	7.14*	3.22*	0	1.84013	0.859503	0.724394	1.17668	3.70003	6.22781	2.66422	2.25274	3	NM_001142952	Fam46c	-315	0.76*	PMID: 22547807
	chr3:7612702..7612705,+	ENSMUST00000181286.1	2.6*	3.95*	3.25*	1.12	0.991819	0.877232	0.512553	0.567772	42.3697	58.3232	30.8133	40.4629	2	NM_008371	Il7	726	0.14537
	chr5:107003725..107003746,-	ENSMUST00000131029.1,ENSMUST00000124394.2	0.41	-1.08	3.43*	1.12	0.377139	0	0	0	0.333866	3.94405	3.9839	4.12937	1	NM_001005477	Barhl2	-116560	0
	chr6:31168373..31168387,-	ENSMUST00000188611.1	0.11	1.47	2.24*	1.65	16.6672	12.0532	6.50945	7.34713	14.5354	31.6951	3.59401	2.62643	5	NM_013791	Mkln1	180441	-0.109565	PMID: 23940611, 22872737
	chr8:96958042..96958070,-	ENSMUST00000180612.1	4.16*	6.62*	7.25*	6.61*	1.21015	0.166582	0.482929	0.157341	1.85594	4.47084	2.58867	1.24585	3	NM_001033207	Nlrc5	38593	0	PMID: 23940611, 22547807
	chr9:21029807..21029832,+	ENSMUST00000193875.1,ENSMUST00000181222.2	2.17*	4.38*	4.19*	2.5*	0.199793	0	0.626087	0.314682	0.730492	1.46519	1.38876	2.89279	1	NM_001110306	Keap1	13970	0.0172749	PMID: 23940611, 22547807
	chr9:88626830..88626839,+	ENSMUST00000194289.1	1.63	1.46	2.97*	2.5*	0.23754	0.166582	0.524469	0.820862	3.32084	0.477394	0.155401	0.0259033	5	NM_007536	Bcl2a1d	-141	0.361663
	chr9:96665991..96665999,+	ENSMUST00000189815.2,ENSMUST00000188819.2,ENSMUST00000189067.2,ENSMUST00000191375.2,ENSMUST00000190054.1	-0.8	0.44	2.37*	0.58	0.177346	0.0289446	0.143158	0	0.968546	9.3296	5.42783	4.24138	1	NM_175537	Zbtb38	-33896	0
	chrX:10294577..10294582,-	ENSMUST00000180511.1	2.54*	6.22*	2.42*	3.49*	0	0	0	0.410431	0	2.38131	0.315482	0.251529	1	NM_001166635	Mid1ip1	-91	-0.0649532	PMID: 22547807
	chrX:166416868..166416884,-	ENSMUST00000154810.1	-2.52*	-0.16	1.13	2.72*	3.15772	1.07276	1.14526	2.29852	7.40255	2.94042	3.32648	2.27398	3	NM_001290506	Mid1	-99333	0.15917
	chrX:18744363..18744370,-	ENSMUST00000143129.1,ENSMUST00000150801.1	0.5	-0.28	1.82	3.17*	129.067	58.6576	66.5984	171.348	149.818	136.504	78.4507	60.85	5	NM_175228	4930578C19Rik	-705969	0
	chr1:137029137..137029178,-	ENSMUST00000183317.3,ENSMUST00000182541.3	-1.95	1.23	1.57	2.91*	7.02483	5.12036	4.2434	1.63234	0.0661043	0.117468	1.17593	3.54344	6	NM_007955	Ptprv	-25	0.342754
	chr1:137584671..137584726,-	ENSMUST00000112103.1	-5.53*	0.06	1.84	3.48*	190.182	112.025	77.7809	84.7276	5.63464	8.18592	9.66216	10.3417	7	NM_007791	Csrp1	41048	-0.52
	chr1:139795137..139795194,+	ENSMUST00000187561.1,ENSMUST00000182127.1	-6.14*	-4*	-2.79*	-1.9	5.68368	4.00801	4.77035	5.06587	1.42626	0.644172	1.48263	1.24802	7	NM_001111316	Ptprc	276567	0.261361	PMID: 23940611, 22547807
	chr1:153602120..153602161,-	ENSMUST00000186444.1	-5.97*	-1.84	-0.68	-0.45	3.36153	2.82424	1.89413	2.07186	0.0330521	0.215993	1.1229	2.48155	6	NM_001039644	Edem3	343	0.54*	PMID: 22547807, 22872737
	chr1:155261357..155261363,-	ENSMUST00000188717.1	-4.16*	-3.31*	-2.23*	-0.88	8.06645	5.41225	2.29913	3.27673	0	0.0378869	0.26762	0.701905	6	NM_001033162	Shcbp1l	10976	0.332594
	chr1:174480783..174480848,-	ENSMUST00000132370.4,ENSMUST00000140307.2	-2.41*	-2.81*	-2.21*	-0.9	26.7125	7.6037	8.56066	21.3948	0.266089	1.48687	3.15408	3.61773	6	NM_177723	Vsig8	5221	-0.111966
	chr1:193048322..193048340,+	ENSMUST00000139056.2	-4.28*	-1.46	-1.21	-1.52	13.6264	7.49679	7.45495	8.93518	0.398298	1.68392	1.40797	2.29058	6	NM_007498	Atf3	-41109	-0.465217	PMID: 23056259, 23940611, 20725040, 22046420, 22872737
	chr1:34530003..34530026,-	ENSMUST00000185218.1,ENSMUST00000185881.1	-4.42*	-4.73*	-5.5*	-2.92*	3.31619	3.30743	3.59546	1.51757	0	0	0.326277	0.122909	6	NM_011206	Ptpn18	-13435	0.76*	PMID: 22547807
	chr1:9621230..9621254,-	ENSMUST00000145176.3,ENSMUST00000148585.3,ENSMUST00000148310.2	-2.82*	-3.38*	-1.88	-1.65	14.8365	6.4016	8.84366	14.5898	0.132209	0.612737	0.656656	1.30287	6	NM_178399	3110035E14Rik	-29906	0
	chr10:22022300..22022354,-	ENSMUST00000180456.1	-3.75*	-2.53*	-1.87	-1.62	209.843	86.905	57.1165	87.3511	0.763544	3.51833	3.92328	8.9841	6	NM_001177775	H60b	-29074	0
	chr10:86148317..86148368,+	ENSMUST00000181587.1	-4.03*	-4.22*	-1.52	-1.83	5.16872	4.57282	2.92522	3.39991	0	1.06631	1.11317	1.68733	6	NM_011631	Hsp90b1	19873	0.33254
	chr11:116938081..116938154,+	ENSMUST00000145438.1,ENSMUST00000149822.1,ENSMUST00000182811.1	-5.11*	-0.59	-2.41*	-0.94	104.858	100.71	69.9015	82.2549	4.68739	3.5064	11.4412	15.5721	6	NM_001166507	Sec14l1	38405	0.56*	PMID: 22872737
	chr11:120051177..120051253,-	ENSMUST00000145437.1	-5.2*	-2.71*	-1.06	-0.08	4.13915	3.29802	3.97217	1.19714	0.199985	0.0378869	0.0334525	0.0970062	7	NM_001164799	Slc38a10	-38587	-0.0153432	PMID: 22547807
	chr11:16851086..16851134,-	ENSMUST00000130392.3,ENSMUST00000139493.3,ENSMUST00000123734.3,ENSMUST00000129735.3,ENSMUST00000136053.3,ENSMUST00000139271.1,ENSMUST00000142777.1	-2.93*	-0.9	0.01	-0.98	3.55016	3.14031	3.63769	3.49566	0.132209	0	0.0334525	0.103613	7	NM_176982	Fbxo48	279	-0.267224
	chr11:17853987..17854034,+	ENSMUST00000148496.1	-4.27*	-5.23*	-3.9*	-3.24*	11.5454	7.35441	5.17601	7.45079	0.166933	0.25388	0.64586	1.40431	6	NM_026576	Etaa1	-108	0.464853	PMID: 22547807
	chr11:62416369..62416388,+	ENSMUST00000131787.1	-2.74*	-1.78	-0.7	-0.52	483.554	459.118	301.19	230.27	33.0164	28.0265	36.8981	84.2054	7	NM_011706	Trpv2	-28381	0.61*	PMID: 23940611, 22547807
	chr11:63892980..63893029,+	ENSMUST00000135037.3	-3.55*	-3.16*	-0.44	0.63	8.97562	5.37031	4.98818	7.10486	0.0661043	1.25955	1.04931	1.50259	6	NM_178379	Cox10	-5	0.257012	PMID: 23940611
	chr11:69497991..69498009,+	ENSMUST00000145435.1	-5.84*	-1.28	0.03	0.25	128.454	50.1093	38.9393	56.8743	1.7735	0.973922	0.345321	2.53244	7	NM_001159505	Tnfsf13	1066	-0.0740728	PMID: 23940611
	chr11:94538892..94538946,+	ENSMUST00000126480.1	-2.99*	-1.78	-0.58	-0.83	62.0865	32.819	28.3442	25.9823	3.66253	0.833702	1.43637	1.32735	7	NM_145828	Xylt2	-84	0.63*	PMID: 22547807
	chr12:101425886..101425928,+	ENSMUST00000146364.3	-3.74*	-2.88*	-1.63	-1.79	1.01427	1.1017	0.715789	2.37237	0.133881	0.0757737	0.671065	0.0970062	6	NM_009790	Calm1	11865	0.478631	PMID: 23940611
	chr12:81233789..81233808,-	ENSMUST00000180643.1	-4.42*	-2.17*	-1.37	-0.99	43.6897	32.6406	20.2652	16.0362	1.02992	2.64155	3.44132	3.20667	6	NM_007564	Zfp36l1	-19807	0.110435	PMID: 23940611
	chr13:99087024..99087044,+	ENSMUST00000126622.3,ENSMUST00000135572.1	-4.62*	-4.16*	-2.23*	-0.55	9.72777	8.84008	10.4356	12.9288	0.0991564	0.136412	1.64218	1.41092	6	NM_001170540	Btf3	-62	0.52*	PMID: 23940611, 22547807
	chr14:47451659..47451732,-	ENSMUST00000181311.1,ENSMUST00000074862.2	-3.15*	-2.56*	-0.43	-0.76	3.40722	2.94412	2.49721	2.73948	0.398298	0.447122	0.993729	1.43899	6	NM_026832	Cgrrf1	187	0.74*	PMID: 22547807
	chr14:57430812..57430839,+	ENSMUST00000186474.1	-3.16*	-0.68	-0.4	-0.07	3.65525	3.16039	3.95694	3.37801	0.132209	0.234937	0.177525	0.293687	7	NM_144842	Zmym5	-258	0
	chr14:63457332..63457377,-	ENSMUST00000181072.1	-5.71*	-4.09*	-2.37*	-1.04	15.3116	8.51162	4.13121	5.00456	0.467747	0.272824	0.492474	0.536838	7	NM_175546	Wdfy2	-850	0.281046	PMID: 23940611
	chr14:76244759..76244805,-	ENSMUST00000131222.1	-4.76*	-0.76	-1.64	-1.28	15.2669	10.4718	5.17089	7.4975	1.60017	0.549455	2.35441	4.00055	6	NM_009429	Tpt1	258	-0.056571	PMID: 22547807
	chr15:100445502..100445555,-	ENSMUST00000181034.1	-3.92*	-3.01*	-0.99	-0.95	21.2989	14.4208	7.74971	8.57289	0.165261	1.57143	0.954531	2.69806	6	NM_011873	Dazap2	538	0.255875	PMID: 23940611
	chr15:88906323..88906381,-	ENSMUST00000150364.2	-3.22*	-2.53*	-1.14	-2.05*	11.4272	12.0727	8.26889	9.24051	0.300814	0.954883	1.48263	1.99867	6	NM_026485	Trabd	113	0.125245	PMID: 22547807
	chr15:97923849..97923945,+	ENSMUST00000181802.1	-2.81*	-1.72	-2.31*	-3.11*	2.12726	2.74862	1.76505	1.69127	0.299142	0.314518	0.782218	1.26034	6	NM_144851	Senp1	152	0.428823
	chr16:29946585..29946618,-	ENSMUST00000181968.1	-2.92*	-2.09*	-1.4	-0.84	4.43777	0.908528	1.2904	2.13155	0.499412	1.06631	1.56805	5.70179	6	NM_008235	Hes1	118825	0.189972
	chr16:55974654..55974720,-	ENSMUST00000186480.1	-3.36*	-2.79*	-1.51	-1.02	6.24219	7.81163	7.46795	6.82593	1.40157	2.68919	3.11275	3.03071	6	NM_173026	Zbtb11	-803	0.407826
	chr16:77329440..77329490,+	ENSMUST00000183099.3,ENSMUST00000182548.1,ENSMUST00000182601.3,ENSMUST00000170849.3	-4.39*	-5.05*	-5.73*	-6.4*	8.51584	6.21208	3.01492	3.94578	1.49098	0.431987	0.382387	0.329239	7	NM_013918	Usp25	-315126	-0.312667	PMID: 23940611
	chr16:77329491..77329598,+	ENSMUST00000182748.3	-4.59*	-2.78*	-2.41*	-1.85	28.7391	26.0134	21.6641	23.2177	10.048	3.24774	2.84335	3.35498	7	NM_013918	Usp25	-315177	-0.541739	PMID: 23940611
	chr16:87496228..87496307,+	ENSMUST00000176296.1,ENSMUST00000175717.1	-3.1*	-1.6	-1.2	-1.1	8.16293	5.66852	4.54215	9.62203	0.0991564	0.0757737	0.783284	1.08599	6	NM_009840	Cct8	-113	0.0196079
	chr16:91611736..91611782,+	ENSMUST00000138207.1	-2.81*	-1.69	-0.97	-0.79	7.07216	4.91774	2.90006	3.56951	0.199985	1.2823	0.556831	0.497348	6	NM_001099738	Dnajc28	7509	0.61*
	chr17:24551342..24551396,-	ENSMUST00000181014.3,ENSMUST00000181760.3,ENSMUST00000180721.1,ENSMUST00000180579.1	-3.38*	-1.93	-1.87	-1.41	5.97995	5.60777	3.0083	3.31642	0	0.117468	0.403978	0.158461	6	NM_009070	Rnps1	224	-0.0768566	PMID: 23940611, 22547807
	chr17:24665188..24665209,+	ENSMUST00000176921.1,ENSMUST00000176215.1	-3.23*	-2.53*	-1.88	-1.07	14.6128	16.3525	19.0163	23.3545	2.79673	4.83427	1.55725	3.17396	7	NM_001172113	Traf7	-304	0.165361	PMID: 22547807
	chr17:32421717..32421754,+	ENSMUST00000181112.1	-4.68*	-1.95	-2*	-0.98	13.0156	5.78842	4.73876	5.65173	0.398298	1.23416	1.33798	1.31875	6	NM_020508	Brd4	-638	0.351304
	chr17:47278148..47278192,+	ENSMUST00000191153.2	-3.7*	-2.89*	-1.96	-1.74	3.99822	4.5042	2.27875	4.49379	0	0.231129	0.233635	0.623823	6	NM_001097623	Trerf1	-257	0.75*
	chr17:69766714..69766759,+	ENSMUST00000188481.1	-3.15*	-3.38*	-1.88	-1.22	7.345	5.60777	3.86195	6.53155	0.0991564	0.367541	0.804342	1.80949	6	NM_001145192	Akain1	21952	0	PMID: 23940611
	chr17:71183960..71184014,+	ENSMUST00000175668.1	-2.97*	-1.22	-0.75	-0.63	46.0251	28.7578	25.7731	42.297	1.43491	0.117468	0.493007	2.18876	7	NM_001164077	Tgif1	12158	-0.380331	PMID: 23940611, 24785206
	chr18:55149934..55149969,+	ENSMUST00000181538.1	-7.82*	-4.02*	-3.89*	-3.77*	8.11803	4.47172	2.98066	4.75147	0.166933	1.26717	0.826999	1.29626	6	NM_175751	Zfp608	-99	0.0780484
	chr18:75526724..75526749,-	ENSMUST00000174338.1	-3.61*	-2*	-1.65	-1.02	3.05743	2.77874	1.4751	1.27099	0	1.9632	3.35183	5.00584	6	NM_001042660	Smad7	270	0.139028
	chr19:29596661..29596681,-	ENSMUST00000181726.1,ENSMUST00000180737.1	-3.49*	-6.48*	-4.82*	-2.75*	12.8535	5.88177	5.08184	5.61203	0.199985	1.48042	2.05744	1.59708	6	NM_001081319	Ric1	91	0.32
	chr19:4125946..4125999,+	ENSMUST00000169055.3,ENSMUST00000135257.4,ENSMUST00000139718.4,ENSMUST00000140267.4,ENSMUST00000138593.4,ENSMUST00000147633.4,ENSMUST00000130619.4,ENSMUST00000139987.4,ENSMUST00000150627.4,ENSMUST00000151401.4,ENSMUST00000148807.4,ENSMUST00000171743.3,ENSMUST00000153654.4,ENSMUST00000140405.4	-2.84*	-1.77	-2.28*	-2.38*	61.2738	58.9871	64.1792	56.3304	15.8932	22.3346	47.127	50.8918	6	NM_001078649	Tmem134	14	1	PMID: 23940611
	chr19:5801933..5801946,+	ENSMUST00000192176.1	-2.52*	-3.44*	-3.68*	-3.33*	19.2852	25.8604	19.447	20.5352	7.9544	5.47564	5.84545	11.5657	7	NM_023912	Scyl1	-30531	0.386957	PMID: 22547807
	chr19:61216675..61216726,-	ENSMUST00000122927.3,ENSMUST00000127290.3,ENSMUST00000127117.3,ENSMUST00000143264.3	-3.78*	-3.95*	-1.62	-1.56	91.1156	43.0349	32.5169	44.3496	4.15579	8.96262	14.0859	15.9262	6	NM_001177513	Gm7102	35487	0
	chr2:163470976..163470990,+	ENSMUST00000184724.1,ENSMUST00000076667.1	-3.47*	-1.62	-1.59	-2*	2.73379	2.99435	2.48083	1.00298	1.0666	0.117468	0.133277	0.252426	7	NM_012032	Serinc3	-96	-0.315033	PMID: 23940611
	chr2:166273041..166273078,+	ENSMUST00000127920.1	-2.33*	-1.83	-1.33	-1.37	11.534	3.59573	3.12183	4.12502	0	0	0	0.0355514	7	NM_177782	Prex1	266292	0.85*	PMID: 23940611, 22547807
	chr2:25995988..25996050,-	ENSMUST00000133808.1	-3.95*	-0.89	-0.23	-0.24	85.8106	40.4782	42.1982	86.6568	1.29601	3.05449	7.0467	8.36484	6	NM_001256521	Tmem250-ps	-23	1*
	chr2:31007754..31007804,-	ENSMUST00000148230.1,ENSMUST00000133550.1	-2.87*	-1.41	-0.19	-0.26	17.862	13.8762	9.32776	10.8276	0.662715	1.68128	3.48902	4.42702	6	NM_178760	Gpr107	32	0.95*
	chr2:84371473..84371488,-	ENSMUST00000139492.1	-4.28*	-3.45*	-2.29*	-2.07*	50.101	18.0966	16.0048	14.8251	0.765502	0.0568303	0.0777006	0.0518066	7	NM_001177320	Tfpi	-54555	0.265505	PMID: 23056259, 23940611, 22547807
	chr3:115591004..115591055,-	ENSMUST00000188260.2,ENSMUST00000185681.1,ENSMUST00000187055.1,ENSMUST00000191182.1,ENSMUST00000067500.5	-7.69*	-7.43*	-4.47*	-4.14*	12.6959	14.5045	13.6244	9.7129	3.19589	2.04014	4.37532	8.18868	6	NM_027193	Dph5	46	0.131112	PMID: 23940611
	chr3:70611206..70611219,-	ENSMUST00000180497.1	-6.23*	-4.87*	-2.26*	0.87	2.95792	2.97372	2.24567	3.49566	0.366918	0.0795816	0.507949	0.0711029	7	NM_001018031	Otol1	-799684	0
	chr3:89198190..89198243,+	ENSMUST00000126926.1	-3.67*	-2.69*	-2.32*	-2.3*	22.474	21.643	12.4363	12.0452	1.42989	0.572111	1.75834	3.69011	7	NM_009565	Zbtb7b	-1064	0.41913	PMID: 22547807
	chr3:9403049..9403092,+	ENSMUST00000180874.3,ENSMUST00000181331.1,ENSMUST00000181930.2	-5.46*	-3.09*	-2.06*	-0.93	2.66343	2.82071	1.91451	3.39027	0	0	0	0.0355514	7	NM_177660	Zbtb10	-152482	0
	chr3:95119008..95119025,-	ENSMUST00000098867.3,ENSMUST00000176569.2	-6.57*	-4.27*	-2.03*	-1.27	2.10258	3.50769	3.19561	2.34973	0.198313	0.151547	0.659204	0.704947	6	NM_029789	Cers2	149	0.88*	PMID: 23940611
	chr3:95231497..95231510,+	ENSMUST00000181809.1	-4.59*	-1.79	-0.14	-1.21	8.85032	5.99883	4.71096	4.88573	0.199985	1.20008	0.7477	0.741023	6	NM_001037737	Arnt	6815	0.430094
	chr3:96050759..96050773,+	ENSMUST00000177796.1	-2.98*	-1.42	-1.08	-0.25	7.43705	25.1078	31.2523	39.7098	2.71028	0.610093	0.188321	1.20995	7	NM_054045	Hist2h3b	-136	1*
	chr4:116270209..116270249,-	ENSMUST00000142815.1	-3.61*	-1.84	-0.56	-0.13	6.74562	3.92893	3.87055	2.6132	0.165261	0.136412	1.66016	1.22389	6	NM_001037916	Ccdc17	-914	0
	chr4:126712912..126712922,+	ENSMUST00000130659.3,ENSMUST00000137236.1,ENSMUST00000137457.1	-4.39*	-2.88*	-1.34	-1.72	13.8903	14.8801	16.8416	33.8389	3.85526	2.03369	1.79286	2.01228	7	NM_023603	Sfpq	-14367	-0.0130435	PMID: 22872737
	chr4:136944286..136944345,-	ENSMUST00000189334.1	-2.85*	-1.63	-0.65	-0.54	5.49427	4.45282	4.85904	4.97156	1.49432	2.04892	2.69399	2.29415	6	NM_001126318	Cela3a	21362	0
	chr4:147183911..147183930,-	ENSMUST00000176201.1	-4.73*	-6*	-5.91*	-6.01*	4.51228	2.79527	2.93777	2.78062	0.299142	1.42252	2.7116	3.58253	6	NM_001127189	Zfp984	-32	1*
	chr4:40216596..40216628,+	ENSMUST00000129758.1	-7.03*	-6.01*	-6.23*	-5.44*	117.506	151.04	75.252	103.395	8.30068	9.69242	25.8488	46.6399	6	NM_134097	Topors	279	-0.342609	PMID: 22547807
	chr4:71862292..71862399,+	ENSMUST00000122923.1	-3.24*	-3.83*	-3.07*	-2.86*	4.24424	2.09649	1.95936	3.05779	0	0.19705	0.100357	0.122909	7	NM_011599	Tle1	-364	0.0555063	PMID: 23940611
	chr5:110605516..110605531,-	ENSMUST00000135366.3,ENSMUST00000130892.3,ENSMUST00000132210.1	-3.59*	-1.19	-2.04*	-2	2.68587	1.08162	0.712478	0.978203	0	0.589986	0.066905	0.132558	6	NM_008146	Golga3	189	0.0514697	PMID: 23940611
	chr5:139470992..139471020,+	ENSMUST00000187923.1,ENSMUST00000100518.2	-3.05*	-3.29*	-2.17*	-1.16	17.712	17.5257	9.73869	17.6111	1.10104	0.371349	1.52433	1.45597	7	NM_008808	Pdgfa	-84	0.373043	PMID: 23056259, 23940611
	chr5:144519162..144519232,+	ENSMUST00000180951.1	-2.81*	-2.97*	-0.6	-0.62	10.0846	7.87085	6.40452	5.82424	0.0330521	0.688511	1.85779	3.10789	6	NM_029749	Usp42	-26012	-0.411829	PMID: 23940611
	chr5:145016832..145016871,-	ENSMUST00000153130.1	-4.13*	-2.21*	-0.97	-0.64	1.88704	2.63933	1.34749	2.55737	1.23325	0.93594	0.344255	0.475011	7	NM_018772	Bri3	-777	0.175805	PMID: 23940611
	chr5:152171258..152171298,+	ENSMUST00000181555.2,ENSMUST00000181114.2	-2.72*	-4.19*	-3.39*	-2.87*	9.03045	4.20709	4.47098	6.45623	0.231365	0.825991	1.93911	1.37931	6	NM_001163493	Stard13	-178489	-0.164437
	chr6:122520867..122520885,-	ENSMUST00000162980.1,ENSMUST00000162608.1	-2.56*	-3.85*	-2.07*	-2.92*	7.11706	4.72927	3.27474	7.41254	0.199985	0.571042	1.51498	4.47937	6	NM_009645	Aicda	-17058	0
	chr6:134848000..134848030,+	ENSMUST00000189942.1	-2.46*	-2.49*	-1.51	-2.09*	5.03627	6.70948	8.57043	5.22641	1.10075	2.02245	0.592832	0.210268	7	NM_001167694	Gpr19	-56	-0.00743984	PMID: 22872737
	chr6:134879136..134879182,+	ENSMUST00000185152.1,ENSMUST00000184504.1	-4.29*	-3.68*	-1.39	-0.84	3.55016	4.7016	5.89528	11.0682	0.0330521	0.0568303	0.0884962	0.255467	7	NM_009875	Cdkn1b	-8717	0.354786
	chr6:32461118..32461170,+	ENSMUST00000150314.1	-1.67	-2.65*	-0.38	-0.21	52.0651	32.9313	18.6226	22.6676	0.66606	0.589986	0.577357	1.39022	7	NM_175750	Plxna4	77075	-0.0460285
	chr6:91390958..91391022,+	ENSMUST00000186472.1	-2.32*	-2.61*	-2.32*	-2.99*	20.7575	13.9317	8.21212	10.595	0.761872	1.86965	3.18753	4.55025	6	NM_009527	Wnt7a	-29594	0.165674
	chr7:117150122..117150165,-	ENSMUST00000191157.2,ENSMUST00000188824.1	-2.73*	-4.43*	-4.16*	-2.21*	32.651	20.7877	13.3567	9.36923	0.0991564	0.352405	1.29825	3.31048	6	NM_181517	Ipo7	11774	0.342179
	chr7:134656350..134656383,-	ENSMUST00000185351.1	-4.98*	-5.8*	-5.8*	-4.81*	2.425	2.81182	2.06328	1.69271	0.0661043	2.20311	0.800196	1.28928	6	NM_001304266	Srcap	-886	0.77*
	chr7:17460194..17460238,-	ENSMUST00000181501.1	-2.28*	-3.28*	-1.9	-0.92	4.27964	2.82776	2.30111	3.97031	0	0.847674	1.02303	1.74893	6	NM_001081655	Dact3	428	-0.376723
	chr7:19586533..19586588,-	ENSMUST00000124897.1	-2.55*	-6*	-8.3*	-6.61*	15.6855	8.84717	7.57957	16.4654	0.499127	1.01171	2.13445	3.07197	6	NM_178757	Irf2bp1	2826	0.207002
	chr7:31449960..31450003,-	ENSMUST00000146232.1	-2.14*	-2.58*	-0.78	-0.57	17.3815	12.5193	10.6511	10.4035	0.299142	0.507761	2.26953	1.85379	6	NM_027999	Haus5	11	0.0727452
	chr7:31514582..31514662,+	ENSMUST00000180820.3	-2.16*	-5.74*	-5.12*	-4*	65.1824	28.7856	24.3154	43.1179	0.832993	3.30447	4.35107	7.65101	6	NM_027215	Tmem147	-28	0.165217
	chr7:31742317..31742319,+	ENSMUST00000181395.1	-2.26*	-3.59*	-5.29*	-2.39*	13.9192	8.53409	6.4924	11.1064	0.733836	0.606286	0.799663	0.802478	7	NM_011680	Usf2	-494	0.320698	PMID: 22547807
	chr7:52242251..52242315,+	ENSMUST00000141011.1,ENSMUST00000150613.1,ENSMUST00000123517.1,ENSMUST00000152595.1	-0.46	-0.54	-3.02*	-3.77*	17.8484	9.66547	6.50085	7.70679	0.132209	0.136412	0.722495	2.9087	6	NM_019830	Prmt1	-460	0.0875276	PMID: 23940611
	chr7:63217890..63217922,+	ENSMUST00000149506.3,ENSMUST00000130189.1	-3.6*	-3.65*	-4.4*	-3.88*	6.56012	3.88877	1.95605	3.51346	0.199985	0.19705	1.09052	1.44557	6	NM_001256133	Nipa2	-26	0.372498
	chr7:82926966..82927012,-	ENSMUST00000181224.1	-2	-0.9	-2.4*	-2.93*	36.6248	27.2635	25.7069	20.7668	6.09231	17.4813	24.4435	38.182	6	NM_001122780	Klhl25	66212	0.245217	PMID: 22547807
	chr7:90780333..90780362,-	ENSMUST00000148687.1	-2.35*	-1.97	-3.37*	-3.25*	31.1392	10.8532	7.03656	10.8548	0.39997	0.269016	1.22375	2.31471	6	NM_023377	Stard5	165	0.365535	PMID: 23940611
	chr8:3672290..3672364,-	ENSMUST00000159364.1	-0.85	-0.44	-2.95*	-2.23*	7.35874	8.25301	6.92021	8.23002	0.300814	0.866617	2.63135	4.29363	6	NM_025701	Trappc5	4113	0.186087	PMID: 23940611
	chr8:74684704..74684768,-	ENSMUST00000156664.1	-0.89	-2.09*	-2.3*	-1.22	9.37308	6.40573	4.17275	6.26063	0.198313	0.707454	0.872313	0.604899	6	NM_023126	Rab8a	331	0.132006	PMID: 23940611
	chr8:86724759..86724774,+	ENSMUST00000193908.1	-1.98	-1.69	0.42	-3.24*	3.97656	6.31647	8.49815	7.85944	2.25982	7.19	4.14572	2.64393	6	NM_194059	Nanos3	-24307	0
	chr9:21875446..21875495,+	ENSMUST00000180419.1	-2*	-1.78	-2.46*	-3*	20.0022	17.6698	10.0316	14.3343	0.763544	1.81124	1.27576	1.09474	7	NM_177318	Znf653	344	0.0891498	PMID: 22547807
	chrX:100819043..100819101,-	ENSMUST00000130063.3,ENSMUST00000125419.3	-6.28*	-3.62*	-2.36*	-3.27*	17.7088	9.84327	8.55719	7.92573	0.132209	0.72259	0.997875	1.25677	6	NM_029158	Zcchc13	6824	0
	chrX:102265392..102265442,-	ENSMUST00000127533.3,ENSMUST00000156974.3,ENSMUST00000154334.3,ENSMUST00000135114.3,ENSMUST00000147478.3,ENSMUST00000144366.3,ENSMUST00000127409.3,ENSMUST00000141136.3	-0.73	-2.25*	-2.51*	-3.12*	37.3729	19.8221	19.3047	26.8508	1.16351	3.18445	4.08132	4.17514	6	NM_001281871	Pbdc1	9653	0.00608696	PMID: 22547807
	chrX:12619131..12619177,+	ENSMUST00000127521.1,ENSMUST00000130099.1	-1.03	-3.57*	-2.07*	-4.4*	26.8169	20.0682	13.647	14.6091	0.966874	1.40572	2.75675	4.34983	6	NM_009481	Usp9x	29493	-0.253533
	chrX:148761973..148762034,-	ENSMUST00000148326.3,ENSMUST00000135115.3,ENSMUST00000149098.3,ENSMUST00000181635.3	-5.79*	-1.66	-3.2*	-3.15*	35.6418	15.2576	13.552	19.188	1.83015	2.42281	3.33719	4.20638	6	NM_029836	Tspyl2	14994	-0.126957	PMID: 23940611, 22547807
	chrX:47988460..47988505,-	ENSMUST00000143999.3,ENSMUST00000136518.3,ENSMUST00000148530.1	-0.39	-1.81	-1.79	-2.19*	25.5779	17.2944	17.3368	22.9146	0.594939	1.2531	3.01054	3.33085	6	NM_133729	Stk26	206108	0.178636	PMID: 23940611
	chrX:93435274..93435287,+	ENSMUST00000133125.2,ENSMUST00000147681.1	-2.46*	-1.54	-1.72	-2.27*	533.057	239.367	229.778	328.85	7.98759	4.23689	2.57056	1.46384	7	NM_177789	Vsig4	53504	0.312232	PMID: 22872737

## Sheet: S7c
	Supplementary Table S7c Differentially expressed IncRNAs in IL4/IL13_Mtb
							Expression (TPM)								K mean
			Fold Change (Log FC)				Unstimulated				IL4IL13 stimulation and M.tuberculosis infection				Cluster	Nearest Protein	Gene	Distance	Correlation	Functional relevence
	CAGE Cluster	Transcript	4h	12h	24h	48h	4h	12h	24h	48h	4h	12h	24h	48h	Number	coding gene	Name			in Disease
	chr1:151946798..151946815,-	ENSMUST00000181915.1,ENSMUST00000181460.2	6.73*	5.74*	6.18*	7.3*	0.177346	0	0	0	1.20863	2.50987	1.04497	0.416657	3	NM_011198	Ptgs2	439	0.75*	PMID: 23940611, 22547807, 22872737
	chr1:152012073..152012094,-	ENSMUST00000181308.1	2.62*	1.68	0.36	-0.1	0.23754	0	0	0	1.17744	3.7848	1.76117	0.918042	2	NM_011198	Ptgs2	-64840	0.86*	PMID: 23940611, 22547807, 22872737
	chr11:116394383..116394437,-	ENSMUST00000186169.1	8*	7.96*	4.54*	0.92	0	0	0	0	2.13845	1.61685	0.413717	0.938184	2	NM_025367	Sphk1	115	0.93*	PMID: 23940611
	chr11:23640181..23640184,-	ENSMUST00000177539.2	5.49*	6.47*	2.25*	3.13*	0.0673426	1.19797	1.79219	0.767685	5.08939	2.1575	0.904213	1.06925	4	NM_009044	Rel	30787	0.239348
	chr11:74986055..74986071,+	ENSMUST00000134252.1	2.31*	1.49	0.68	0.85	0.23754	0.166582	0	0	7.43704	4.92214	1.4546	3.2084	3	NM_010430	Hic1	-2297	0
	chr14:21365379..21365383,+	ENSMUST00000129237.1,ENSMUST00000128848.3,ENSMUST00000142099.3,ENSMUST00000141265.3	5.46*	4.62*	3.5*	3.61*	0.475081	0.166582	0.566009	0.0396949	5.5172	8.18345	2.35513	1.10377	3	NM_008914	Ppp3cb	417	-0.58191
	chr15:83197697..83197717,-	ENSMUST00000178628.3,ENSMUST00000100370.1	4.23*	4.09*	6.36*	6.87*	1.97325	1.78341	0.858946	1.92779	1.09195	2.09511	2.78705	2.41609	1	NM_025445	Arfgap3	-17039	-0.192142
	chr16:50732793..50732814,-	ENSMUST00000191079.1,ENSMUST00000169791.3	6.5*	7.14*	5.41*	5.87*	5.62035	6.10396	5.1219	6.67397	10.2001	10.0277	6.16767	6.97245	4	NM_027046	Ccdc54	-141546	0.307332
	chr16:55966451..55966484,+	ENSMUST00000122365.1	3.03*	3.67*	3.41*	1.35	3.99743	3.59392	2.95383	2.78349	13.5022	23.96	25.935	15.9279	2	NM_024218	Rpl24	-63	0.86*	PMID: 23940611
	chr18:75526724..75526749,-	ENSMUST00000174338.1	7.03*	6.56*	4.16*	5.58*	3.05743	2.77874	1.4751	1.27099	0.458636	1.90145	2.9035	6.31183	6	NM_001042660	Smad7	270	0.199609
	chr2:128254913..128254962,-	ENSMUST00000138486.1	1.73	7.71*	7.52*	7.11*	0.814473	1.2104	1.39202	0.900252	15.8847	12.6333	6.67235	5.03931	2	NM_008569	Anapc1	258170	-0.667971	PMID: 23940611
	chr2:128254972..128254995,-	ENSMUST00000132149.1	3.22*	5.55*	4.04*	5.9*	0.652427	1.74144	2.09788	2.58167	3.03206	5.16232	5.26294	4.81927	1	NM_008569	Anapc1	258137	-0.517842	PMID: 23940611
	chr2:128255053..128255098,-	ENSMUST00000135433.3,ENSMUST00000151427.1	2.06*	2.36*	1.34	0.12	3.20976	4.31111	2.67184	5.58751	2.42571	6.91937	7.90096	6.30374	1	NM_008569	Anapc1	258034	-0.0843478	PMID: 23940611
	chr2:156546506..156546564,-	ENSMUST00000139042.3,ENSMUST00000130089.1	2.31*	2.5*	2.81*	1.59	9.15084	3.62286	1.59195	6.80507	2.00899	2.48496	2.77271	1.73506	6	NM_001042488	Dlgap4	137	-0.0313112	PMID: 22547807
	chr2:167659142..167659148,-	ENSMUST00000143649.1	4.08*	7.19*	5.67*	4.56*	0.414886	0.342028	0	0	2.29922	2.7089	1.36472	2.47494	3	NM_011201	Ptpn1	98679	0.0267953	PMID: 23940611
	chr3:100293431..100293483,+	ENSMUST00000122898.1	4.05*	7.86*	6.57*	5.52*	1.84013	0.859503	0.724394	1.17668	3.46058	4.75471	2.7226	2.16917	3	NM_001142952	Fam46c	-315	0.75*	PMID: 22547807
	chr3:7612702..7612705,+	ENSMUST00000181286.1	4.12*	2.63*	2.27*	2.51*	0.991819	0.877232	0.512553	0.567772	37.1597	54.799	23.3473	12.4255	2	NM_008371	Il7	726	0.353567
	chr5:107003725..107003746,-	ENSMUST00000131029.1,ENSMUST00000124394.2	0.78	1.29	2.22*	0.86	0.377139	0	0	0	0.633162	3.61047	3.68426	2.80175	1	NM_001005477	Barhl2	-116560	0
	chr9:96665991..96665999,+	ENSMUST00000189815.2,ENSMUST00000188819.2,ENSMUST00000189067.2,ENSMUST00000191375.2,ENSMUST00000190054.1	0.91	1.72	2.3*	1.4	0.177346	0.0289446	0.143158	0	0.661106	4.45963	1.74816	1.13046	2	NM_175537	Zbtb38	-33896	0
	chrX:166416868..166416884,-	ENSMUST00000154810.1	-0.13	0.55	2.32*	-0.18	3.15772	1.07276	1.14526	2.29852	5.72135	1.81442	1.05769	1.13749	5	NM_001290506	Mid1	-99333	0.385201
	chrX:166423143..166423172,-	ENSMUST00000144738.1	4.56*	0.69	-1.13	0.02	0	0	0	0.410431	4.31803	4.34959	0.785487	0.25956	4	NM_001290506	Mid1	-105621	0.0676182
	chrX:18744363..18744370,-	ENSMUST00000143129.1,ENSMUST00000150801.1	-1.01	0.47	1.78	4.03*	129.067	58.6576	66.5984	171.348	131.038	140.321	74.5972	57.8857	5	NM_175228	4930578C19Rik	-705969	0
	chr1:137029137..137029178,-	ENSMUST00000183317.3,ENSMUST00000182541.3	-3.14*	-4.75*	-3.16*	1.41	7.02483	5.12036	4.2434	1.63234	0.170677	0.555296	1.70439	2.58361	6	NM_007955	Ptprv	-25	0.55*
	chr1:153602120..153602161,-	ENSMUST00000186444.1	-4.76*	-3.5*	-1.85	-0.68	3.36153	2.82424	1.89413	2.07186	0.316807	0.558742	1.4042	1.9232	6	NM_001039644	Edem3	343	0.392174	PMID: 22547807, 22872737
	chr1:174480783..174480848,-	ENSMUST00000132370.4,ENSMUST00000140307.2	-3.81*	-2.57*	-2.83*	-0.05	26.7125	7.6037	8.56066	21.3948	0.113885	0.653664	1.50595	1.59395	6	NM_177723	Vsig8	5221	0.0696004
	chr1:182186521..182186566,+	ENSMUST00000192164.1	-4.12*	-4.91*	-4.04*	-3.07*	5.64917	4.76295	5.54043	4.5662	0.852784	1.57757	1.97613	2.24367	6	NM_001128605	Psen2	-89	-0.00786034	PMID: 23940611
	chr1:193048322..193048340,+	ENSMUST00000139056.2	-3.53*	-2.99*	-2.31*	-1.29	13.6264	7.49679	7.45495	8.93518	0.39905	1.57102	1.41027	1.13701	6	NM_007498	Atf3	-41109	-0.56	PMID: 23056259, 23940611, 20725040, 22046420, 22872737
	chr1:34530003..34530026,-	ENSMUST00000185218.1,ENSMUST00000185881.1	-5.54*	-2.17*	-1.43	-0.46	3.31619	3.30743	3.59546	1.51757	0	0.0351438	0.048594	0.0757558	7	NM_011206	Ptpn18	-13435	0.79*	PMID: 22547807
	chr1:89761676..89761681,+	ENSMUST00000191704.1	-3.03*	-1.06	-1.16	0.05	3.18051	3.24894	1.64489	1.06889	0.800141	0.892608	0.643682	1.36062	7	NM_177646	Dgkd	-11814	0.480539	PMID: 22547807
	chr1:9621230..9621254,-	ENSMUST00000145176.3,ENSMUST00000148585.3,ENSMUST00000148310.2	-5.85*	-4.87*	-4.52*	-3.21*	14.8365	6.4016	8.84366	14.5898	0.398749	0.699461	1.6652	2.74088	6	NM_178399	3110035E14Rik	-29906	0
	chr10:22022300..22022354,-	ENSMUST00000180456.1	-3.47*	-1.98	-1.47	-0.52	209.843	86.905	57.1165	87.3511	1.86339	3.57379	6.94302	16.3734	6	NM_001177775	H60b	-29074	0
	chr11:120051177..120051253,-	ENSMUST00000145437.1	-3.43*	-4.28*	-5.8*	-4.72*	4.13915	3.29802	3.97217	1.19714	0.0569426	0.0316123	0.0669113	0.202502	7	NM_001164799	Slc38a10	-38587	0.0937836	PMID: 22547807
	chr11:120051177..120051253,-	ENSMUST00000145437.1	-3.73*	-3.09*	-1.64	-2.47*	4.13915	3.29802	3.97217	1.19714	0.0569426	0.0316123	0.0669113	0.202502	7	NM_001164799	Slc38a10	-38587	0.0937836	PMID: 22547807
	chr11:16851086..16851134,-	ENSMUST00000130392.3,ENSMUST00000139493.3,ENSMUST00000123734.3,ENSMUST00000129735.3,ENSMUST00000136053.3,ENSMUST00000139271.1,ENSMUST00000142777.1	-3.7*	-4.77*	-4.3*	-2.23*	3.55016	3.14031	3.63769	3.49566	0.231167	0.0702875	0.121863	0.0958981	7	NM_176982	Fbxo48	279	-0.48525
	chr11:17853987..17854034,+	ENSMUST00000148496.1	-3.88*	-2.28*	-1.24	-1.24	11.5454	7.35441	5.17601	7.45079	0.231468	0.601151	0.510905	2.049	6	NM_026576	Etaa1	-108	0.392174	PMID: 22547807
	chr11:62416369..62416388,+	ENSMUST00000131787.1	-8.34*	-5.79*	-3.02*	-1.9	483.554	459.118	301.19	230.27	37.5693	25.3599	24.2502	20.2398	7	NM_011706	Trpv2	-28381	0.474783	PMID: 23940611, 22547807
	chr11:94538892..94538946,+	ENSMUST00000126480.1	-2.89*	-1.57	-1.82	-0.92	62.0865	32.819	28.3442	25.9823	0.799238	0.53072	0.690763	0.981647	7	NM_145828	Xylt2	-84	0.72*	PMID: 22547807
	chr11:98671393..98671416,-	ENSMUST00000153181.3,ENSMUST00000139017.1,ENSMUST00000141696.1	-4.52*	-3.17*	-1.86	-1.37	13.8947	8.05338	6.479	5.65464	1.60708	1.08607	0.473981	1.06301	7	NM_138660	Casc3	-294	0.215652	PMID: 23940611
	chr12:81233789..81233808,-	ENSMUST00000180643.1	-4.9*	-3.69*	-2.81*	-1.07	43.6897	32.6406	20.2652	16.0362	1.00027	1.81014	2.3517	3.50756	6	NM_007564	Zfp36l1	-19807	0.08	PMID: 23940611
	chr13:99087024..99087044,+	ENSMUST00000126622.3,ENSMUST00000135572.1	-2.99*	-2.27*	-0.05	0.74	9.72777	8.84008	10.4356	12.9288	1.01061	0.738051	1.32667	1.16083	7	NM_001170540	Btf3	-62	0.411304	PMID: 23940611, 22547807
	chr14:47451659..47451732,-	ENSMUST00000181311.1,ENSMUST00000074862.2	-5.25*	-3.05*	-0.4	-2.67*	3.40722	2.94412	2.49721	2.73948	0.455842	1.14247	0.839104	0.764778	6	NM_026832	Cgrrf1	187	0.69*	PMID: 22547807
	chr15:100445502..100445555,-	ENSMUST00000181034.1	-2.82*	-1.23	-1.04	-0.9	21.2989	14.4208	7.74971	8.57289	1.06325	1.08269	0.784152	1.23755	7	NM_011873	Dazap2	538	0.271304	PMID: 23940611
	chr15:61870771..61870817,+	ENSMUST00000183297.3	-3.26*	-2.07*	-1.15	-1.14	5.9728	4.36843	3.30984	1.33258	0.142582	0.0351438	0.109904	1.40011	6	NM_001177353	Myc	-53875	-0.6	PMID: 23940611, 20725040, 22547807
	chr15:97923849..97923945,+	ENSMUST00000181802.1	-3.23*	-3.86*	-4.13*	-2.87*	2.12726	2.74862	1.76505	1.69127	0.458636	0.330249	0.619007	0.761409	7	NM_144851	Senp1	152	0.388359
	chr16:55974654..55974720,-	ENSMUST00000186480.1	-5.45*	-3.06*	-2.17*	-1.94	6.24219	7.81163	7.46795	6.82593	2.23329	2.96975	2.51095	2.0704	7	NM_173026	Zbtb11	-803	0.58*
	chr16:91611736..91611782,+	ENSMUST00000138207.1	-3.17*	-1.34	-0.91	-0.18	7.07216	4.91774	2.90006	3.56951	0.056792	0.228493	0.340158	1.188	6	NM_001099738	Dnajc28	7509	0.68*
	chr17:12511728..12511771,+	ENSMUST00000181774.1	-2.84*	-2.66*	-1.96	-1.29	10.1066	4.12026	3.16535	8.91882	0.345052	1.146	1.00396	1.47696	6	NM_011948	Map3k4	-201	-0.0349928	PMID: 23056259, 23940611
	chr17:32421717..32421754,+	ENSMUST00000181112.1	-3.6*	-2.16*	-2.16*	-2.11*	13.0156	5.78842	4.73876	5.65173	0.512935	0.832829	0.705747	0.782514	7	NM_020508	Brd4	-638	0.129678
	chr17:33896918..33896968,+	ENSMUST00000170103.2	-2.79*	-0.75	-0.37	-0.86	26.2172	21.4873	25.5977	40.2321	2.04237	1.65208	2.61157	2.15734	7	NM_008997	Rab11b	514	0.244348	PMID: 22547807
	chr17:47278148..47278192,+	ENSMUST00000191153.2	-2.49*	-1.52	-1.35	-0.84	3.99822	4.5042	2.27875	4.49379	0.256016	0.383109	0.523331	0.834467	6	NM_001097623	Trerf1	-257	0.73*
	chr17:71183960..71184014,+	ENSMUST00000175668.1	-4.07*	-3.99*	-2.7*	-2.84*	46.0251	28.7578	25.7731	42.297	1.77881	1.20204	1.09041	2.56539	7	NM_001164077	Tgif1	12158	-0.230485	PMID: 23940611, 24785206
	chr17:95234108..95234144,-	ENSMUST00000182639.1	-2.74*	-3.62*	-3.26*	-2.19*	21.2114	17.7189	9.93531	13.5474	1.00517	3.10641	2.94999	4.09861	6	NM_153780	2610044O15Rik8	17	1*
	chr19:4125946..4125999,+	ENSMUST00000169055.3,ENSMUST00000135257.4,ENSMUST00000139718.4,ENSMUST00000140267.4,ENSMUST00000138593.4,ENSMUST00000147633.4,ENSMUST00000130619.4,ENSMUST00000139987.4,ENSMUST00000150627.4,ENSMUST00000151401.4,ENSMUST00000148807.4,ENSMUST00000171743.3,ENSMUST00000153654.4,ENSMUST00000140405.4	-2.8*	-1.35	-0.86	-0.47	61.2738	58.9871	64.1792	56.3304	15.8316	18.851	40.9545	36.0385	6	NM_001078649	Tmem134	14	1*	PMID: 23940611
	chr2:163470976..163470990,+	ENSMUST00000184724.1,ENSMUST00000076667.1	-4.69*	-3.46*	-2.05*	-0.43	2.73379	2.99435	2.48083	1.00298	0.429788	0.256718	0.0908302	0.164625	7	NM_012032	Serinc3	-96	-0.542404	PMID: 23940611
	chr2:166273041..166273078,+	ENSMUST00000127920.1	-2.93*	-2.07*	-0.94	-0.68	11.534	3.59573	3.12183	4.12502	0.028396	0	0.048594	0.335797	7	NM_177782	Prex1	266292	0.85*	PMID: 23940611, 22547807
	chr2:25995988..25996050,-	ENSMUST00000133808.1	-8.15*	-5.92*	-6.01*	-4.55*	85.8106	40.4782	42.1982	86.6568	1.80871	3.99882	8.60484	7.65442	6	NM_001256521	Tmem250-ps	-23	1*
	chr2:84371473..84371488,-	ENSMUST00000139492.1	-5.46*	-3.21*	-1.58	0.76	50.101	18.0966	16.0048	14.8251	0.426241	0.0702875	0.0732691	0.114115	7	NM_001177320	Tfpi	-54555	-0.0481942	PMID: 23056259, 23940611, 22547807
	chr2:92323990..92324033,+	ENSMUST00000141341.1	-3.52*	-2.17*	-1.59	-0.93	12.2844	7.12111	5.0317	5.26729	0.113735	0.604624	1.68941	1.9553	6	NM_145832	Slc35c1	-23314	0.68*
	chr3:115591004..115591055,-	ENSMUST00000188260.2,ENSMUST00000185681.1,ENSMUST00000187055.1,ENSMUST00000191182.1,ENSMUST00000067500.5	-5.41*	-2.51*	-1.02	-1.96	12.6959	14.5045	13.6244	9.7129	4.04963	2.49545	3.15539	6.6368	7	NM_027193	Dph5	46	-0.232317	PMID: 23940611
	chr3:89198190..89198243,+	ENSMUST00000126926.1	-3*	-1.73	-1.52	-1.38	22.474	21.643	12.4363	12.0452	0.455692	0.794181	1.38664	1.65486	6	NM_009565	Zbtb7b	-1064	0.52*	PMID: 22547807
	chr3:9403049..9403092,+	ENSMUST00000180874.3,ENSMUST00000181331.1,ENSMUST00000181930.2	-2.8*	-1.21	-0.9	-0.87	2.66343	2.82071	1.91451	3.39027	0	0.0316123	0	0.0378779	7	NM_177660	Zbtb10	-152482	0
	chr3:95119008..95119025,-	ENSMUST00000098867.3,ENSMUST00000176569.2	-3.5*	-2.23*	-0.89	-1.57	2.10258	3.50769	3.19561	2.34973	0.398899	0.625642	0.950053	0.969032	6	NM_029789	Cers2	149	0.85*	PMID: 23940611
	chr3:95231497..95231510,+	ENSMUST00000181809.1	-4.68*	-6.21*	-5.74*	-4.85*	8.85032	5.99883	4.71096	4.88573	0.284864	1.8106	2.2996	1.52938	6	NM_001037737	Arnt	6815	0.324348
	chr3:96050759..96050773,+	ENSMUST00000177796.1	-4.39*	-2.43*	-0.47	0.16	7.43705	25.1078	31.2523	39.7098	4.1364	0.586967	0.0852286	0.152474	7	NM_054045	Hist2h3c2	-136	1*	PMID: 22547807
	chr4:136944286..136944345,-	ENSMUST00000189334.1	-3.16*	-4.51*	-4.72*	-3.88*	5.49427	4.45282	4.85904	4.97156	1.64067	2.26024	2.72907	1.62848	7	NM_001126318	Cela3a	21362	0
	chr4:147183911..147183930,-	ENSMUST00000176201.1	-5.85*	-6.49*	-4.1*	-2.87*	4.51228	2.79527	2.93777	2.78062	0.633764	2.46028	4.14144	3.94183	6	NM_001127189	Zfp984	-32	1*
	chr4:40216596..40216628,+	ENSMUST00000129758.1	-5.4*	-4.72*	-5.88*	-4.63*	117.506	151.04	75.252	103.395	10.8361	10.8908	19.6988	16.4163	7	NM_134097	Topors	279	-0.390435	PMID: 22547807
	chr4:71862292..71862399,+	ENSMUST00000122923.1	-3.59*	-3.41*	-2.29*	-1.65	4.24424	2.09649	1.95936	3.05779	0.056792	0	0.584464	0.0762372	6	NM_011599	Tle1	-364	-0.0196499	PMID: 23940611
	chr5:110605516..110605531,-	ENSMUST00000135366.3,ENSMUST00000130892.3,ENSMUST00000132210.1	-2.6*	-2.9*	-2.67*	-2.34*	2.68587	1.08162	0.712478	0.978203	0	0.0948369	0.127465	0.152474	6	NM_008146	Golga3	189	-0.157336	PMID: 23940611
	chr5:123591353..123591371,-	ENSMUST00000160255.3	-3.07*	-0.64	-0.58	-0.73	6.38299	3.59157	4.35414	4.2234	0.402597	0.224903	0.188774	0.285769	7	NM_001040398	Setd1b	831	0.344108
	chr5:139470992..139471020,+	ENSMUST00000187923.1,ENSMUST00000100518.2	-3.39*	-1	-0.33	-0.16	17.712	17.5257	9.73869	17.6111	1.31942	1.54616	3.00459	2.31877	7	NM_008808	Pdgfa	-84	0.325217	PMID: 23056259, 23940611
	chr5:144519162..144519232,+	ENSMUST00000180951.1	-1.94	-3.09*	-2.82*	-2.55*	10.0846	7.87085	6.40452	5.82424	0.313862	1.54619	1.44995	2.80673	6	NM_029749	Usp42	-26012	-0.312242	PMID: 23940611
	chr5:145016832..145016871,-	ENSMUST00000153130.1	-1.37	-2.32*	-1.93	-1.77	1.88704	2.63933	1.34749	2.55737	0.684365	1.03316	0.670159	0.393336	7	NM_018772	Bri3	-777	0.372255	PMID: 23940611
	chr6:122520867..122520885,-	ENSMUST00000162980.1,ENSMUST00000162608.1	-2.04*	-2.43*	-2.9*	-1.7	7.11706	4.72927	3.27474	7.41254	0.170677	0.579845	0.584641	1.44822	6	NM_009645	Aicda	-17058	0
	chr6:134879136..134879182,+	ENSMUST00000185152.1,ENSMUST00000184504.1	-2	-2.35*	-1	-2.1*	3.55016	4.7016	5.89528	11.0682	0.056792	0.0667561	0.0302767	0.202984	7	NM_009875	Cdkn1b	-8717	0.310474
	chr6:32461118..32461170,+	ENSMUST00000150314.1	-4.72*	-2.41*	-0.8	-0.75	52.0651	32.9313	18.6226	22.6676	0.199525	0.481621	0.34576	1.12245	7	NM_175750	Plxna4	77075	-0.0349823
	chr7:105851409..105851444,-	ENSMUST00000148776.1	-2.67*	-2.65*	-2.41*	-1.78	14.8365	8.83592	9.00536	11.3978	0.114186	0.358415	0.845461	0.998611	6	NM_028410	Thap12	429	-0.201092	PMID: 22547807
	chr7:117150122..117150165,-	ENSMUST00000191157.2,ENSMUST00000188824.1	-1.78	-2.49*	-1.86	-2.16*	32.651	20.7877	13.3567	9.36923	0.316656	0.65734	0.852286	2.36354	6	NM_181517	Ipo7	11774	0.134377
	chr7:31449960..31450003,-	ENSMUST00000146232.1	-2.16*	-2.21*	-1.51	-1.54	17.3815	12.5193	10.6511	10.4035	0.373599	0.639682	2.12249	0.906854	6	NM_027999	Haus5	11	-0.0435731
	chr7:31514582..31514662,+	ENSMUST00000180820.3	-2.56*	-2.59*	-2.08*	-0.85	65.1824	28.7856	24.3154	43.1179	1.12479	2.87132	4.34101	5.13205	6	NM_027215	Tmem147	-28	0.237391
	chr7:52242251..52242315,+	ENSMUST00000141011.1,ENSMUST00000150613.1,ENSMUST00000123517.1,ENSMUST00000152595.1	-1.94	-6.44*	-9.23*	-8.71*	17.8484	9.66547	6.50085	7.70679	0	0.0491842	0.510905	0.837165	6	NM_019830	Prmt1	-460	0.134616	PMID: 23940611
	chr7:63217890..63217922,+	ENSMUST00000149506.3,ENSMUST00000130189.1	-2.39*	-2.95*	-2.54*	-1.18	6.56012	3.88877	1.95605	3.51346	0.227921	0.583435	0.249328	1.02898	6	NM_001256133	Nipa2	-26	0.103568
	chr7:90780333..90780362,-	ENSMUST00000148687.1	-1.64	-2.56*	-1.14	-1.78	31.1392	10.8532	7.03656	10.8548	0.288561	0.952301	1.94539	1.93215	6	NM_023377	Stard5	165	0.323478	PMID: 23940611
	chr8:3672290..3672364,-	ENSMUST00000159364.1	-2.24*	-3.53*	-3.34*	-3.58*	7.35874	8.25301	6.92021	8.23002	0.636558	1.20549	4.5425	11.8502	6	NM_025701	Trappc5	4113	0.0513043	PMID: 23940611
	chr8:86724759..86724774,+	ENSMUST00000193908.1	-1.32	-1.87	-2.78*	-1.63	3.97656	6.31647	8.49815	7.85944	5.5744	5.88156	2.56275	2.3122	7	NM_194059	Nanos3	-24307	0
	chr9:32334522..32334526,-	ENSMUST00000194812.1	-3.7*	-4.77*	-4.3*	-2.23*	2.39461	0.999491	0.184697	0.489821	0	0.0316123	0.103546	0.0191796	7	NM_008026	Fli1	14512	-0.285597
	chr9:95855077..95855117,-	ENSMUST00000188854.1,ENSMUST00000185324.1	-0.48	-1.33	-2.92*	-2.81*	20.9677	6.23502	4.54661	9.40864	0.598425	1.20865	1.49579	1.44388	6	NM_011916	Xrn1	62	0.00869565	PMID: 23940611, 20725040
	chrX:100819043..100819101,-	ENSMUST00000130063.3,ENSMUST00000125419.3	-2.17*	-1.87	-2.59*	-2.64*	17.7088	9.84327	8.55719	7.92573	0.0854892	0.449721	0.991243	0.944732	6	NM_029158	Zcchc13	6824	0
	chrX:12619131..12619177,+	ENSMUST00000127521.1,ENSMUST00000130099.1	-2.52*	-2.03*	-1.75	-2.87*	26.8169	20.0682	13.647	14.6091	0.740254	1.98557	3.03399	2.85068	6	NM_009481	Usp9x	29493	-0.393043
	chrX:148761973..148762034,-	ENSMUST00000148326.3,ENSMUST00000135115.3,ENSMUST00000149098.3,ENSMUST00000181635.3,ENSMUST00000141922.3,ENSMUST00000154085.1	-3.86*	-5.76*	-1.74	-3.39*	35.6418	15.2576	13.552	19.188	0.975721	2.86113	3.24138	5.08154	6	NM_029836	Tspyl2	14994	0.0530435	PMID: 23940611, 22547807
	chrX:93435274..93435287,+	ENSMUST00000133125.2,ENSMUST00000147681.1	-2.21*	-1.51	-1.74	-2.42*	533.057	239.367	229.778	328.85	13.8574	8.45319	7.09554	14.532	7	NM_177789	Vsig4	53504	0.252621	PMID: 22872737

## Sheet: S7d
	Supplementary Table S7d List of nearest protein coding gene previously reported as Important targets in Mycobacterium tuberculosis infection
	Gene	Homolog -	Human Gene Symbol	PMID
	Name	Human Gene ID	(biodb.net, Ensembl)	23056259	23940611	20725040	24167453	24785206	22547807	22046420	22872737
	2610044O15Rik8	-	-	ATF3	AK4	ATF3	N/A	TGIF1	BTF3	AK4	ATF3
	3110035E14Rik	-	C8ORF46	MAP3K4	AKAIN1	MYC			CGRRF1	ATF3	EDEM3
	4930578C19Rik	-	CXORF36	NAMPT	ANAPC1	PSTPIP2			DGKD	PSTPIP2	GPR19
	Adgrb2	576	ADGRB2	PDGFA	ATF3	XRN1			DLGAP4		MKLN1
	Aicda	57379	AICDA	PSTPIP2	BRI3				EDEM3		NAMPT
	Ak4	205	AK4	TFPI	BTF3				ETAA1		PTGS2
	Akain1	642597	AKAIN1		CALM1				FAM46C		SEC14L1
	Anapc1	64682	ANAPC1		CASC3				HIST2H3A		SFPQ
	Arfgap3	26286	ARFGAP3		CERS2				KEAP1		VSIG4
	Arnt	405	ARNT		COX10				KLHL25
	Atf3	467	ATF3		DAZAP2				MID1IP1
	Barhl2	343472	BARHL2		DPH5				MYC
	Bcl2a1d	-	ST20		GOLGA3				NAMPT
	Brd4	23476	BRD4		HLA-H				NLRC5
	Bri3	25798	BRI3		KEAP1				PBDC1
	Btf3	689	BTF3		MAP3K4				PREX1
	Calm1	801	CALM1		MKLN1				PTGS2
	Casc3	22794	CASC3		MYC				PTPN18
	Ccdc17	149483	CCDC17		NAMPT				PTPRC
	Ccdc54	84692	CCDC54		NLRC5				RAB11B
	Cct8	10694	CCT8		PDGFA				RNPS1
	Cct8l1	-	CCT8L2		PREX1				SCYL1
	Cdkn1b	1027	CDKN1B		PRMT1				SLC38A10
	Cela3a	10136	CELA3A		PSEN2				TFPI
	Cers2	29956	CERS2		PSTPIP2				THAP12
	Cgrrf1	10668	CGRRF1		PTGS2				TOPORS
	Cox10	1352	COX10		PTPN1				TPT1
	Csrp1	1465	CSRP1		PTPRC				TRABD
	Dact3	147906	DACT3		RAB8A				TRAF7
	Dazap2	9802	DAZAP2		RBM26				TRPV2
	Dcbld2	131566	DCBLD2		RNPS1				TSPYL2
	Dgkd	8527	DGKD		RPL24				USF2
	Dlgap4	22839	DLGAP4		SEH1L				XYLT2
	Dnajc28	54943	DNAJC28		SERINC3				ZBTB7B
	Dph5	51611	DPH5		SLAMF7				ZNF653
	Edem3	80267	EDEM3		SPHK1
	Etaa1	54465	ETAA1		STARD5
	Fam46c	54855	FAM46C		STK26
	Fbxo48	554251	FBXO48		SYPL1
	Fli1	2313	FLI1		TFPI
	Gm7102	-	-		TGIF1
	Golga3	2802	GOLGA3		TLE1
	Gpr107	57720	GPR107		TMEM134
	GPR19	-	GPR19		TNFSF13
	H2-Q4	-	HLA-H		TRAPPC5
	H60b	-	RAET1E		TRPV2
	Haus5	23354	HAUS5		TSPYL2
	Hes1	3280	HES1		USP25
	Hic1	3090	HIC1		USP42
	Hist2h3b	-	HIST2H3PS2		WDFY2
	Hist2h3c2	-	HIST2H3A		XRN1
	Hsp90b1	7184	HSP90B1		ZFP36L1
	Il7	3574	IL7		ZNF281
	Ipo7	10527	IPO7
	Irf2bp1	26145	IRF2BP1
	Keap1	9817	KEAP1
	Klhl25	64410	KLHL25
	Map3k4	4216	MAP3K4
	Mid1	4281	MID1
	Mid1ip1	58526	MID1IP1
	Mkln1	4289	MKLN1
	Mrpl39	54148	MRPL39
	Myc	4609	MYC
	Nampt	10135	NAMPT
	Nanos3	342977	NANOS3
	Nipa2	81614	NIPA2
	Nlrc5	84166	NLRC5
	Otol1	131149	OTOL1
	Pbdc1	51260	PBDC1
	Pdgfa	5154	PDGFA
	Plxna4	91584	PLXNA4
	Ppp3cb	5532	PPP3CB
	Prex1	57580	PREX1
	Prmt1	3276	PRMT1
	Psen2	5664	PSEN2
	Pstpip2	9050	PSTPIP2
	Ptgs2	5743	PTGS2
	Ptpn1	5770	PTPN1
	Ptpn18	26469	PTPN18
	Ptprc	5788	PTPRC
	Ptprv	-	PTPRVP
	Rab11b	9230	RAB11B
	Rab8a	4218	RAB8A
	Rbm26	64062	RBM26
	Rel	5966	REL
	Ric1	57589	RIC1
	Rnps1	10921	RNPS1
	Rpl24	6152	RPL24
	Scyl1	57410	SCYL1
	Sec14l1	6397	SEC14L1
	Seh1l	81929	SEH1L
	Senp1	29843	SENP1
	Serinc3	10955	SERINC3
	Setd1b	23067	SETD1B
	Sfpq	6421	SFPQ
	Shcbp1l	81626	SHCBP1L
	Slamf7	57823	SLAMF7
	Slc35c1	55343	SLC35C1
	Slc38a10	124565	SLC38A10
	Smad7	4092	SMAD7
	Sphk1	8877	SPHK1
	Srcap	10847	SRCAP
	Stard13	90627	STARD13
	Stard5	80765	STARD5
	Stk26	51765	STK26
	Synj1	8867	SYNJ1
	Sypl	-	SYPL1
	Tfpi	7035	TFPI
	Tgif1	7050	TGIF1
	Thap12	5612	THAP12
	Tle1	7088	TLE1
	Tmem134	80194	TMEM134
	Tmem147	10430	TMEM147
	Tmem250-ps	-	TMEM250
	Tnfsf13	8741	TNFSF13
	Topors	10210	TOPORS
	Tpt1	7178	TPT1
	Trabd	80305	TRABD
	Traf7	84231	TRAF7
	Trappc5	126003	TRAPPC5
	Trerf1	55809	TRERF1
	Trpv2	51393	TRPV2
	Tspyl2	64061	TSPYL2
	Tsx	-	-
	Usf2	7392	USF2
	Usp25	29761	USP25
	Usp42	84132	USP42
	Usp9x	8239	USP9X
	Vsig4	11326	VSIG4
	Vsig8	391123	VSIG8
	Wdfy2	115825	WDFY2
	Wnt7a	7476	WNT7A
	Xrn1	54464	XRN1
	Xylt2	64132	XYLT2
	Zbtb10	65986	ZBTB10
	Zbtb11	27107	ZBTB11
	Zbtb11	27107	ZBTB11
	Zbtb38	253461	ZBTB38
	Zbtb7b	51043	ZBTB7B
	Zcchc13	389874	ZCCHC13
	Zfp36l1	677	ZFP36L1
	Zfp608	-	ZNF608
	Zfp653	-	ZNF653
	Zfp984	-	-
	Zmym5	9205	ZMYM5
	Znf281	23528	ZNF281
	Znf653	115950	ZNF653
